# Supplementary material for: ZFHX4 is necessary for dopaminergic neuron differentiation and controls cell cycle by regulating LIN28A
Source: Stem Cell Reports. 2026 May 28;21(6):102930. doi: 10.1016/j.stemcr.2026.102930 (PMC13261933; doi:10.1016/j.stemcr.2026.102930)
Supplement: Table S1. Chromosome coordinates of interaction loops within the ZFHX4 TAD (±1 Mb) in smNPCs and day 30 mDANs, related to Figure 1 [file mmc2.xlsx]

## Sheet: Sheet1
sample	chrom1	start1	end1	chrom2	start2	end2	value	length_arch
STARE_ABCpp_smNPC	chr8	75976291	75977087	chr8	74804810	74804811	0.310241	585740
STARE_ABCpp_smNPC	chr8	76196091	76197003	chr8	75176655	75176656	0.639536	509718
STARE_ABCpp_smNPC	chr8	76693666	76694336	chr8	76308314	76308315	0.394571	192676
STARE_ABCpp_smNPC	chr8	75976291	75977087	chr8	76265731	76265732	0.515262	144720
STARE_ABCpp_smNPC	chr8	76566020	76566459	chr8	76579344	76579345	0.73442	6662.5
STARE_ABCpp_smNPC	chr8	76901572	76901906	chr8	76904590	76904591	0.942405	1509.5
STARE_ABCpp_smNPC	chr8	76955365	76955561	chr8	76966849	76966850	0.368114	5742.5
STARE_ABCpp_smNPC	chr8	76999689	77001149	chr8	77001043	77001044	0.974773	677.5
STARE_ABCpp_smNPC	chr8	76999689	77001149	chr8	77014027	77014028	0.711264	7169.5
STARE_ABCpp_mDAN_day30	chr8	76048049	76048419	chr8	74376686	74376687	0.566768	835681
STARE_ABCpp_mDAN_day30	chr8	76529937	76530341	chr8	74705692	74705693	0.571239	912122
STARE_ABCpp_mDAN_day30	chr8	75944634	75944892	chr8	74824533	74824534	0.648939	560050
STARE_ABCpp_mDAN_day30	chr8	77130577	77131264	chr8	75029459	75029460	0.55121	1.05056e+06
STARE_ABCpp_mDAN_day30	chr8	76523812	76524017	chr8	75302295	75302296	0.677286	610758
STARE_ABCpp_mDAN_day30	chr8	76352360	76352851	chr8	75376708	75376709	0.465231	487826
STARE_ABCpp_mDAN_day30	chr8	76799940	76800779	chr8	76265731	76265732	0.41377	267104
STARE_ABCpp_mDAN_day30	chr8	76403075	76403634	chr8	76403997	76403998	0.418617	461.5
STARE_ABCpp_mDAN_day30	chr8	76403075	76403634	chr8	76404057	76404058	0.418617	491.5
STARE_ABCpp_mDAN_day30	chr8	76581544	76581882	chr8	76579344	76579345	0.755728	1099.5
STARE_ABCpp_mDAN_day30	chr8	76726958	76727287	chr8	76733475	76733476	0.353985	3259
STARE_ABCpp_mDAN_day30	chr8	76733313	76733491	chr8	76733475	76733476	0.564238	81.5
STARE_ABCpp_mDAN_day30	chr8	76999689	77001146	chr8	77001043	77001044	0.968072	677.5
STARE_ABCpp_mDAN_day30	chr8	76999689	77001146	chr8	77014027	77014028	0.578333	7169.5
STARE_ABCpp_mDAN_day30	chr8	77458305	77459050	chr8	77399071	77399072	0.465307	29616.5
STARE_ABCpp_mDAN_day30	chr8	76810248	76810713	chr8	78398621	78398622	0.324403	794187
STARE_ABCpp_mDAN_day30	chr8	77332798	77333390	chr8	78398621	78398622	0.356825	532912
