# Supplementary material for: ZFHX4 is necessary for dopaminergic neuron differentiation and controls cell cycle by regulating LIN28A
Source: Stem Cell Reports. 2026 May 28;21(6):102930. doi: 10.1016/j.stemcr.2026.102930 (PMC13261933; doi:10.1016/j.stemcr.2026.102930)
Supplement: Table S2. 91,029 called peaks identified after CUT&Tag analysis of H3K27ac in smNPCs and mDANs at day 15; 43,418 called peaks identified after CUT&Tag analysis of ZFHX4 in smNPCs and mDANs at day 15, related to Figure 3 [file mmc3.xlsx]

## Sheet: 2025-01-14_res_K27_mDAN_vs_smNP
chr	start	end	width	strand	peakid	baseMean	log2FoldChange	lfcSE	pvalue	padj	Length	annotation	geneStart	geneEnd	geneLength	geneStrand	geneId	transcriptId	distanceToTSS	hgnc_symbol
20	64163958	64167912	3955	*	H3K27ac_peak_4_56120	209.079	4.85905	0.338074	2.23471e-48	2.03377e-43	3955	Promoter (<=1kb)	64164452	64242253	77802	1	ENSG00000196132	ENST00000328439	0	MYT1
9	37040180	37041722	1543	*	H3K27ac_peak_4_87082	152.712	-5.97072	0.425156	2.14062e-45	9.74069e-41	1543	Distal Intergenic	37046835	37047237	403	1	ENSG00000125385	ENST00000354277	-5113	RPL32P21
8	27035738	27037787	2050	*	H3K27ac_peak_4_83302	81.3391	5.32523	0.387582	1.32721e-44	4.02622e-40	2050	Distal Intergenic	27048853	27048963	111	2	ENSG00000221616	ENST00000408689	11176	MIR548H4
1	37017033	37019969	2937	*	H3K27ac_peak_4_2780	103.039	4.5581	0.337979	5.93285e-43	1.34984e-38	2937	Intron (ENST00000373091/ENSG00000163873, intron 1 of 15)	36804618	37034129	229512	2	ENSG00000163873	ENST00000373093	14160	GRIK3
18	52140165	52141832	1668	*	H3K27ac_peak_4_41856	70.2292	5.85843	0.448601	4.34123e-40	7.90174e-36	1668	Distal Intergenic	52223078	52223688	611	1	ENSG00000286283	ENST00000656225	-81246
X	131045341	131047726	2386	*	H3K27ac_peak_4_92910	79.3844	4.53301	0.358707	4.5518e-38	6.90417e-34	2386	Intron (ENST00000412420/ENSG00000228659, intron 1 of 2)	130981590	131039846	58257	2	ENSG00000228659	ENST00000451431	-5495	LINC01201
3	115239508	115240492	985	*	H3K27ac_peak_7_63157	75.7434	3.77842	0.298366	7.90906e-38	1.02827e-33	985	Promoter (<=1kb)	115239879	115285347	45469	1	ENSG00000242880	ENST00000459855	0
16	29897198	29901678	4481	*	H3K27ac_peak_7_33208	240.941	3.16539	0.250179	9.62713e-38	1.09518e-33	4481	Promoter (<=1kb)	29871159	29899064	27906	2	ENSG00000174938	ENST00000346932	0	SEZ6L2
15	72823457	72827190	3734	*	H3K27ac_peak_6_30469	148.144	4.03432	0.320379	1.80087e-37	1.82104e-33	3734	Distal Intergenic	72858354	72887128	28775	1	ENSG00000285729	ENST00000649889	-31164
11	22349109	22350363	1255	*	H3K27ac_peak_4_15620	54.5832	5.35674	0.426569	2.63113e-37	2.39454e-33	1255	Intron (ENST00000263160/ENSG00000091664, intron 3 of 11)	22342977	22360965	17989	1	ENSG00000091664	ENST00000534115	6132	SLC17A6
18	1017354	1019649	2296	*	H3K27ac_peak_4_40695	89.8992	4.66776	0.373589	3.06674e-37	2.53726e-33	2296	Intron (ENST00000577719/ENSG00000263551, intron 1 of 3)	962592	976883	14292	2	ENSG00000272461	ENST00000606879	-40471
3	58799425	58802693	3269	*	H3K27ac_peak_4_62359	82.4289	4.63702	0.372868	6.13931e-37	4.51618e-33	3269	Intron (ENST00000486145/ENSG00000163689, intron 2 of 3)	58824437	59017637	193201	1	ENSG00000242428	ENST00000493123	-21744	CFAP20DC-AS1
5	58817996	58819510	1515	*	H3K27ac_peak_4_69932	56.17	5.41669	0.432319	6.45112e-37	4.51618e-33	1515	Promoter (<=1kb)	58741581	58817099	75519	2	ENSG00000248475	ENST00000509476	-897
5	116528321	116529895	1575	*	H3K27ac_peak_4_70939	100.393	4.78988	0.393137	4.89372e-36	3.1812e-32	1575	Intron (ENST00000343348/ENSG00000092421, intron 1 of 18)	116491796	116536428	44633	2	ENSG00000092421	ENST00000515009	6533	SEMA6A
6	130670014	130670946	933	*	H3K27ac_peak_4_76512	58.005	4.58164	0.372712	5.38801e-36	3.26901e-32	933	Distal Intergenic	130697312	130697778	467	1	ENSG00000229923	ENST00000454262	-26366
12	92223979	92226088	2110	*	H3K27ac_peak_4_22199	62.6411	4.70937	0.388746	1.69188e-35	9.62344e-32	2110	Exon (ENST00000665784/ENSG00000245904, exon 4 of 4)	92170353	92170453	101	2	ENSG00000199895	ENST00000363025	-53526
2	12778131	12779617	1487	*	H3K27ac_peak_4_46865	100.326	-4.40031	0.362287	2.35007e-35	1.25809e-31	1487	Distal Intergenic	12737367	12737444	78	1	ENSG00000264370	ENST00000579927	40764	MIR3125
5	156686300	156688347	2048	*	H3K27ac_peak_4_72281	70.6914	4.62149	0.379771	2.52075e-35	1.27449e-31	2048	Intron (ENST00000517913/ENSG00000170624, intron 9 of 9)	156704058	156739812	35755	2	ENSG00000254163	ENST00000520705	51465
6	5854704	5856789	2086	*	H3K27ac_peak_4_73481	74.5222	4.08385	0.335964	3.8045e-35	1.82231e-31	2086	Intron (ENST00000454882/ENSG00000233064, intron 2 of 2)	5851506	5870220	18715	1	ENSG00000233064	ENST00000454882	3198
10	97606996	97607617	622	*	H3K27ac_peak_4_12869	94.0371	-4.67729	0.386252	6.37338e-35	2.90014e-31	622	Intron (ENST00000370647/ENSG00000241935, intron 2 of 2)	97599802	97602240	2439	1	ENSG00000241935	ENST00000370642	7194	HOGA1
15	74290868	74292895	2028	*	H3K27ac_peak_6_30600	95.9076	3.93068	0.325076	1.01531e-34	4.40004e-31	2028	Promoter (2-3kb)	74295813	74300829	5017	1	ENSG00000140481	ENST00000563951	-2918	CCDC33
7	24024331	24026082	1752	*	H3K27ac_peak_5_78763	122.283	-3.47413	0.290354	5.66142e-34	2.34197e-30	1752	Distal Intergenic	24132705	24132837	133	1	ENSG00000252041	ENST00000516232	-106623	RNA5SP228
X	111385722	111387324	1603	*	H3K27ac_peak_5_92622	90.1168	3.65587	0.307199	6.13298e-34	2.42674e-30	1603	Intron (ENST00000371993/ENSG00000077279, intron 2 of 4)	111293779	111410420	116642	2	ENSG00000077279	ENST00000371993	23096	DCX
4	139985694	139988066	2373	*	H3K27ac_peak_4_68106	102.562	4.06413	0.341865	6.5202e-34	2.47246e-30	2373	Intron (ENST00000509479/ENSG00000196782, intron 1 of 4)	139889183	139890052	870	2	ENSG00000196782	ENST00000398940	-95642	MAML3
14	77921604	77925326	3723	*	H3K27ac_peak_4_27358	115.526	3.99091	0.33765	1.82871e-33	6.6571e-30	3723	Promoter (<=1kb)	77923232	77935012	11781	1	ENSG00000063761	ENST00000555217	0	ADCK1
3	64384644	64386450	1807	*	H3K27ac_peak_7_62463	113.177	4.08127	0.347217	1.92025e-33	6.72148e-30	1807	Intron (ENST00000295902/ENSG00000163637, intron 2 of 8)	64445231	64454832	9602	1	ENSG00000244564	ENST00000487097	-58781	PRICKLE2-DT
8	78008766	78011367	2602	*	H3K27ac_peak_4_84435	75.1668	4.67167	0.396158	4.58853e-33	1.54664e-29	2602	Distal Intergenic	78148101	78153913	5813	1	ENSG00000254001	ENST00000521879	-136734
6	17839042	17840090	1049	*	H3K27ac_peak_4_73837	66.058	4.09418	0.350217	6.06603e-33	1.97163e-29	1049	Intron (ENST00000378814/ENSG00000137177, intron 9 of 37)	17770365	17817200	46836	2	ENSG00000137177	ENST00000358380	-21842	KIF13A
20	58596521	58598209	1689	*	H3K27ac_peak_6_55490	97.343	4.41345	0.380461	1.47128e-32	4.61719e-29	1689	Promoter (2-3kb)	58594417	58603973	9557	1	ENSG00000254620	ENST00000525424	2104
11	131810190	131811970	1781	*	H3K27ac_peak_4_19851	60.0541	4.41116	0.380777	1.89564e-32	5.75061e-29	1781	Intron (ENST00000374791/ENSG00000182667, intron 1 of 7)	131770795	131771638	844	2	ENSG00000271624	ENST00000604842	-38552
10	78349243	78351670	2428	*	H3K27ac_peak_4_12196	79.144	4.10778	0.353042	1.98172e-32	5.81781e-29	2428	Promoter (<=1kb)	78352597	78356100	3504	1	ENSG00000230229	ENST00000416341	-927
14	76125147	76126372	1226	*	H3K27ac_peak_4_27193	63.1286	4.13487	0.357243	3.1528e-32	8.96658e-29	1226	Distal Intergenic	76151916	76202007	50092	1	ENSG00000089916	ENST00000554375	-25544	GPATCH2L
10	78806375	78809334	2960	*	H3K27ac_peak_6_12252	143.454	3.56252	0.307777	3.47406e-32	9.58082e-29	2960	Distal Intergenic	78696062	78697022	961	2	ENSG00000228683	ENST00000455498	-109353
22	33408613	33409671	1059	*	H3K27ac_peak_4_58456	51.355	4.61652	0.400008	4.62361e-32	1.2376e-28	1059	Intron (ENST00000608642/ENSG00000133424, intron 6 of 11)	33436582	33436669	88	2	ENSG00000266012	ENST00000580680	26998	MIR4764
9	134204893	134207268	2376	*	H3K27ac_peak_5_90082	104.665	3.52406	0.307567	1.45916e-31	3.79415e-28	2376	Distal Intergenic	134168769	134169340	572	1	ENSG00000273473	ENST00000608264	36124
8	27256053	27259245	3193	*	H3K27ac_peak_8_83306	217.345	3.2584	0.287107	5.0953e-31	1.28809e-27	3193	Promoter (<=1kb)	27235323	27258386	23064	2	ENSG00000015592	ENST00000350889	0	STMN4
7	87002822	87005197	2376	*	H3K27ac_peak_4_80483	86.6724	3.73509	0.330714	5.66379e-31	1.39311e-27	2376	Intron (ENST00000450689/ENSG00000164659, intron 1 of 21)	86944950	86965975	21026	2	ENSG00000164659	ENST00000425689	-36847	ELAPOR2
3	140052477	140053985	1509	*	H3K27ac_peak_5_64148	75.1801	3.49329	0.309918	8.94e-31	2.14108e-27	1509	Intron (ENST00000458420/ENSG00000158258, intron 1 of 16)	139935187	140557055	621869	1	ENSG00000158258	ENST00000511524	117290	CLSTN2
9	127753316	127756065	2750	*	H3K27ac_peak_8_89177	217.966	2.74769	0.242578	9.73126e-31	2.27083e-27	2750	Promoter (<=1kb)	127738318	127755304	16987	2	ENSG00000095370	ENST00000420366	0	SH2D3C
16	57946088	57947253	1166	*	H3K27ac_peak_4_33982	62.294	3.6919	0.3268	1.0544e-30	2.39897e-27	1166	Promoter (<=1kb)	57931765	57946625	14861	2	ENSG00000070729	ENST00000564654	0	CNGB1
1	204357150	204363950	6801	*	H3K27ac_peak_8_7699	620.474	2.67007	0.237459	2.64291e-30	5.86648e-27	6801	Promoter (<=1kb)	204218853	204359929	141077	2	ENSG00000143850	ENST00000272203	0	PLEKHA6
7	45087778	45090444	2667	*	H3K27ac_peak_8_79519	224.743	2.8021	0.249357	2.87305e-30	6.22548e-27	2667	Promoter (<=1kb)	45080437	45088969	8533	2	ENSG00000136274	ENST00000490531	0	NACAD
15	37220650	37222839	2190	*	H3K27ac_peak_4_29169	62.2223	6.83499	0.602113	3.35341e-30	7.09738e-27	2190	Distal Intergenic	37216617	37216898	282	1	ENSG00000274216	ENST00000620533	4033
4	4385196	4388693	3498	*	H3K27ac_peak_8_65948	184.533	2.88375	0.257569	3.798e-30	7.85565e-27	3498	Promoter (<=1kb)	4385445	4417483	32039	1	ENSG00000168824	ENST00000506380	0	NSG1
19	35137651	35140347	2697	*	H3K27ac_peak_4_44675	68.8438	4.41441	0.397102	4.43867e-30	8.97677e-27	2697	Promoter (<=1kb)	35138824	35143362	4539	1	ENSG00000221857	ENST00000586871	0
11	45562867	45564222	1356	*	H3K27ac_peak_4_16160	59.0572	4.03124	0.362391	7.37578e-30	1.45925e-26	1356	Distal Intergenic	45582525	45583474	950	1	ENSG00000254514	ENST00000525926	-18303
2	236939125	236941691	2567	*	H3K27ac_peak_6_52682	104.68	3.14185	0.285091	2.52367e-29	4.88669e-26	2567	Intron (ENST00000662924/ENSG00000227252, intron 2 of 2)	237015204	237015305	102	2	ENSG00000202341	ENST00000365471	73614	RNU6-1051P
12	49337625	49340054	2430	*	H3K27ac_peak_8_21185	137.363	2.79589	0.254267	3.39397e-29	6.43497e-26	2430	Promoter (<=1kb)	49332409	49337188	4780	2	ENSG00000186897	ENST00000334221	-437	C1QL4
1	11453168	11456646	3479	*	H3K27ac_peak_7_955	136.643	3.20815	0.292759	4.32008e-29	8.02371e-26	3479	Distal Intergenic	11479155	11537551	58397	1	ENSG00000204624	ENST00000294484	-22509	DISP3
1	209326659	209328805	2147	*	H3K27ac_peak_4_8247	64.8785	4.47577	0.413183	5.0167e-29	8.99192e-26	2147	Promoter (<=1kb)	209327061	209328532	1472	1	ENSG00000227940	ENST00000665245	0	LINC01696
5	174144735	174146980	2246	*	H3K27ac_peak_8_72912	95.1823	3.26089	0.297286	5.03898e-29	8.99192e-26	2246	Intron (ENST00000521585/ENSG00000170091, intron 3 of 4)	174173101	174181814	8714	1	ENSG00000254011	ENST00000520587	-26121
X	142571114	142572150	1037	*	H3K27ac_peak_4_93139	75.9874	-5.268	0.469857	5.19618e-29	9.09412e-26	1037	Intron (ENST00000664519/ENSG00000288098, intron 5 of 9)	142411053	142411171	119	1	ENSG00000201000	ENST00000364130	160061	RNA5SP516
12	77361811	77363155	1345	*	H3K27ac_peak_4_22059	42.3309	4.88829	0.444523	5.84654e-29	1.00393e-25	1345	Intron (ENST00000550042/ENSG00000067798, intron 1 of 8)	77379770	77390869	11100	1	ENSG00000257835	ENST00000552736	-16615
6	141829253	141830497	1245	*	H3K27ac_peak_4_76738	84.7337	-3.93449	0.359693	7.57739e-29	1.27704e-25	1245	Distal Intergenic	141635720	141636503	784	2	ENSG00000218351	ENST00000401762	-192750	RPS3AP23
5	14248380	14251885	3506	*	H3K27ac_peak_8_69405	302.184	2.94959	0.270024	7.73879e-29	1.28053e-25	3506	Intron (ENST00000344204/ENSG00000038382, intron 1 of 56)	14290977	14297513	6537	1	ENSG00000038382	ENST00000504606	-39092	TRIO
17	5975467	5976601	1135	*	H3K27ac_peak_4_36237	42.7367	4.46987	0.409286	1.21368e-28	1.9724e-25	1135	Intron (ENST00000573619/ENSG00000285471, intron 3 of 4)	6057807	6080649	22843	1	ENSG00000179314	ENST00000572764	-81206	WSCD1
8	144333849	144336580	2732	*	H3K27ac_peak_8_86245	154.999	3.15641	0.290246	1.31797e-28	2.10431e-25	2732	Promoter (<=1kb)	144333957	144361252	27296	1	ENSG00000185803	ENST00000675888	0	SLC52A2
17	57822403	57824653	2251	*	H3K27ac_peak_4_38580	103.721	4.05508	0.37681	1.42754e-28	2.23996e-25	2251	Intron (ENST00000581805/ENSG00000265542, intron 2 of 2)	57771946	57834609	62664	2	ENSG00000265542	ENST00000581805	9956
5	4661263	4663710	2448	*	H3K27ac_peak_4_69210	99.258	3.79185	0.350371	1.50233e-28	2.31735e-25	2448	Intron (ENST00000507435/ENSG00000248973, intron 3 of 5)	4640731	4648254	7524	1	ENSG00000251371	ENST00000513925	20532
5	76514047	76515076	1030	*	H3K27ac_peak_4_70255	34.8224	5.03186	0.462266	1.57909e-28	2.39516e-25	1030	Intron (ENST00000274364/ENSG00000145703, intron 2 of 35)	76510440	76510766	327	1	ENSG00000250574	ENST00000505876	3607
15	88603546	88606834	3289	*	H3K27ac_peak_8_31278	200.128	2.9254	0.270136	2.06034e-28	3.07389e-25	3289	Promoter (<=1kb)	88585566	88604603	19038	2	ENSG00000249487	ENST00000506090	0	LINC01586
12	5226248	5227108	861	*	H3K27ac_peak_4_20340	46.3472	4.71906	0.440554	2.71646e-28	3.92413e-25	861	Exon (ENST00000669681/ENSG00000256115, exon 5 of 5)	5234418	5240105	5688	2	ENSG00000256115	ENST00000540619	12997	LINC02443
5	52419004	52420212	1209	*	H3K27ac_peak_4_69840	76.9308	-4.52368	0.420408	2.69114e-28	3.92413e-25	1209	Distal Intergenic	52282567	52282859	293	1	ENSG00000244621	ENST00000474297	136437	RPS17P11
20	64158980	64163777	4798	*	H3K27ac_peak_8_56119	203.132	2.87563	0.266273	3.00446e-28	4.27235e-25	4798	Promoter (<=1kb)	64164452	64242253	77802	1	ENSG00000196132	ENST00000328439	-675	MYT1
8	134507160	134508360	1201	*	H3K27ac_peak_4_85469	37.7797	5.20829	0.483119	3.16233e-28	4.42766e-25	1201	Promoter (1-2kb)	134478222	134510182	31961	2	ENSG00000066827	ENST00000521673	1822	ZFAT
1	180298862	180300198	1337	*	H3K27ac_peak_4_6665	57.1316	4.40766	0.408973	3.33909e-28	4.6043e-25	1337	Intron (ENST00000642319/ENSG00000230124, intron 7 of 13)	180272602	180276224	3623	2	ENSG00000230124	ENST00000440959	-22638	ACBD6
3	126945689	126947651	1963	*	H3K27ac_peak_7_63588	110.813	3.16615	0.294905	5.03095e-28	6.83368e-25	1963	Intron (ENST00000503119/ENSG00000159685, intron 7 of 7)	126957010	126960406	3397	1	ENSG00000159685	ENST00000510044	-9359	CHCHD6
19	9846009	9851761	5753	*	H3K27ac_peak_8_43563	258.703	3.07898	0.286441	5.25937e-28	7.03889e-25	5753	3' UTR	9854551	9858146	3596	2	ENSG00000105088	ENST00000592448	6385	OLFM2
12	119211503	119212560	1058	*	H3K27ac_peak_5_23188	47.1466	4.35329	0.405719	5.92722e-28	7.81774e-25	1058	Intron (ENST00000541798/ENSG00000152137, intron 2 of 3)	119194850	119195394	545	1	ENSG00000213144	ENST00000392530	16653
1	163458327	163460104	1778	*	H3K27ac_peak_4_6080	58.3906	4.43385	0.416219	6.13536e-28	7.97667e-25	1778	Distal Intergenic	163468496	163468605	110	2	ENSG00000200327	ENST00000363457	8501	RNA5SP62
14	25908448	25910016	1569	*	H3K27ac_peak_4_26050	49.6789	6.17336	0.576645	6.24125e-28	8.00005e-25	1569	Intron (ENST00000546412/ENSG00000257986, intron 2 of 9)	25916015	25998805	82791	1	ENSG00000285633	ENST00000649052	-5999
19	14728567	14729650	1084	*	H3K27ac_peak_4_43958	76.2146	-4.03515	0.374935	6.44107e-28	8.14151e-25	1084	Intron (ENST00000540689/ENSG00000160961, intron 11 of 11)	14707994	14709250	1257	1	ENSG00000160961	ENST00000594592	20573	ZNF333
3	57159209	57161089	1881	*	H3K27ac_peak_4_62296	96.0056	-3.54328	0.330356	7.08759e-28	8.83599e-25	1881	Intron (ENST00000296318/ENSG00000144730, intron 1 of 12)	57150290	57165178	14889	2	ENSG00000144730	ENST00000498471	4089	IL17RD
2	8487264	8489764	2501	*	H3K27ac_peak_8_46498	124.97	3.05357	0.28572	9.13838e-28	1.12387e-24	2501	Promoter (<=1kb)	8374790	8488049	113260	2	ENSG00000236790	ENST00000655671	0	LINC00299
7	70092388	70093955	1568	*	H3K27ac_peak_4_79988	59.0472	4.42516	0.415813	1.03198e-27	1.25224e-24	1568	3' UTR	70134536	70290554	156019	1	ENSG00000158321	ENST00000659051	-40581	AUTS2
12	97594510	97596119	1610	*	H3K27ac_peak_4_22320	38.3129	4.6551	0.435963	1.17126e-27	1.40255e-24	1610	Intron (ENST00000639121/ENSG00000255794, intron 13 of 13)	97564349	97565035	687	1	ENSG00000255794	ENST00000547946	30161	RMST
16	72197073	72200229	3157	*	H3K27ac_peak_7_34496	129.909	3.52915	0.330861	1.24556e-27	1.47215e-24	3157	Distal Intergenic	72164786	72176878	12093	2	ENSG00000118557	ENST00000540440	-20195	PMFBP1
15	92499151	92500950	1800	*	H3K27ac_peak_4_31466	40.8374	4.51779	0.422837	1.32163e-27	1.54203e-24	1800	Exon (ENST00000624458/ENSG00000183643, exon 3 of 3)	92471921	92500842	28922	1	ENSG00000183643	ENST00000556865	27230	C15orf32
5	167918051	167919900	1850	*	H3K27ac_peak_4_72461	56.0089	3.35644	0.315644	1.54507e-27	1.77992e-24	1850	Intron (ENST00000518659/ENSG00000145934, intron 3 of 28)	167934862	168047462	112601	1	ENSG00000145934	ENST00000518693	-14962	TENM2
12	17608823	17610789	1967	*	H3K27ac_peak_4_20689	85.8656	-4.36925	0.416863	1.84749e-27	2.1017e-24	1967	Intron (ENST00000669683/ENSG00000256389, intron 2 of 2)	17590124	17616277	26154	1	ENSG00000256389	ENST00000671474	18699
8	10991618	10994830	3213	*	H3K27ac_peak_8_82813	214.757	3.04685	0.28668	1.9242e-27	2.16194e-24	3213	Intron (ENST00000382461/ENSG00000171044, intron 1 of 2)	10896045	11002481	106437	2	ENSG00000171044	ENST00000382461	7651	XKR6
5	138650510	138652692	2183	*	H3K27ac_peak_7_71564	124.732	3.48273	0.329681	2.45237e-27	2.72177e-24	2183	Intron (ENST00000517980/ENSG00000044115, intron 1 of 5)	138663837	138783353	119517	1	ENSG00000044115	ENST00000524127	-11145	CTNNA1
9	37031229	37034004	2776	*	H3K27ac_peak_4_87078	126.205	-4.17153	0.39901	2.5516e-27	2.79778e-24	2776	Promoter (<=1kb)	36840551	37034031	193481	2	ENSG00000196092	ENST00000377847	27	PAX5
9	12814142	12815123	982	*	H3K27ac_peak_4_86511	49.9875	4.05795	0.384288	2.59778e-27	2.81451e-24	982	Promoter (<=1kb)	12700100	12814345	114246	2	ENSG00000235448	ENST00000417638	0	LURAP1L-AS1
20	44245687	44249015	3329	*	H3K27ac_peak_8_54645	164.607	2.66285	0.251136	2.82845e-27	3.02837e-24	3329	Promoter (<=1kb)	44247099	44280917	33819	1	ENSG00000124194	ENST00000617075	0	GDAP1L1
14	62381258	62382360	1103	*	H3K27ac_peak_4_26602	48.7845	4.17765	0.39547	3.62746e-27	3.8387e-24	1103	Distal Intergenic	62514872	62515123	252	2	ENSG00000258638	ENST00000554127	132763
10	96309574	96310706	1133	*	H3K27ac_peak_4_12764	70.8227	-4.9023	0.454645	3.98854e-27	4.07853e-24	1133	Promoter (2-3kb)	96292685	96306695	14011	2	ENSG00000229418	ENST00000454484	-2879
7	1688862	1689956	1095	*	H3K27ac_peak_6_77979	55.2917	3.6035	0.341617	3.98429e-27	4.07853e-24	1095	Promoter (<=1kb)	1688119	1747954	59836	1	ENSG00000225968	ENST00000424383	743	ELFN1
9	37036172	37038702	2531	*	H3K27ac_peak_5_87080	123.122	-3.6887	0.346755	3.97646e-27	4.07853e-24	2531	Promoter (1-2kb)	36833269	37034268	201000	2	ENSG00000196092	ENST00000523241	-1904	PAX5
20	64187598	64190427	2830	*	H3K27ac_peak_6_56121	96.123	3.20999	0.304935	4.61677e-27	4.66848e-24	2830	5' UTR	64164612	64191884	27273	1	ENSG00000196132	ENST00000610671	22986	MYT1
5	127599189	127600298	1110	*	H3K27ac_peak_4_71189	72.7721	-5.49137	0.511797	5.64983e-27	5.65033e-24	1110	Distal Intergenic	127588746	127590710	1965	2	ENSG00000282925	ENST00000635510	-8479
16	88295499	88297793	2295	*	H3K27ac_peak_4_35374	74.6593	3.38197	0.322123	6.28088e-27	6.21315e-24	2295	Intron (ENST00000563190/ENSG00000261273, intron 3 of 3)	88234785	88302511	67727	1	ENSG00000261273	ENST00000563190	60714
11	10974696	10976383	1688	*	H3K27ac_peak_4_15191	66.0064	5.25725	0.504827	8.68581e-27	8.49977e-24	1688	Distal Intergenic	11020883	11183609	162727	1	ENSG00000254401	ENST00000647635	-44500	LINC02752
1	910410	912471	2062	*	H3K27ac_peak_7_4	83.5945	3.49799	0.336399	1.64111e-26	1.58888e-23	2062	Promoter (<=1kb)	911435	914948	3514	1	ENSG00000230699	ENST00000448179	0
8	11607860	11609076	1217	*	H3K27ac_peak_4_82854	39.1629	4.00607	0.384173	1.69095e-26	1.61989e-23	1217	Distal Intergenic	11632205	11647945	15741	1	ENSG00000286985	ENST00000653416	-23129
2	30678065	30680575	2511	*	H3K27ac_peak_6_47652	105.013	3.2478	0.31283	1.91011e-26	1.81079e-23	2511	Promoter (<=1kb)	30677762	30679895	2134	1	ENSG00000278908	ENST00000623248	303
1	110536937	110539610	2674	*	H3K27ac_peak_5_4874	108.822	3.76812	0.363192	2.75767e-26	2.58732e-23	2674	Exon (ENST00000640680/ENSG00000177301, exon 4 of 9)	110517217	110519175	1959	2	ENSG00000143105	ENST00000369771	-17762	KCNA10
5	168260490	168261884	1395	*	H3K27ac_peak_4_72489	60.5067	3.89033	0.37554	2.88184e-26	2.67623e-23	1395	Intron (ENST00000518659/ENSG00000145934, intron 28 of 28)	168229584	168269415	39832	2	ENSG00000253978	ENST00000655017	7531
2	170435931	170437832	1902	*	H3K27ac_peak_4_50971	73.6109	-4.94123	0.482297	3.29448e-26	3.02853e-23	1902	Intron (ENST00000409940/ENSG00000071909, intron 22 of 29)	170341196	170408564	67369	2	ENSG00000231898	ENST00000625968	-27367	MYO3B-AS1
15	88571280	88572391	1112	*	H3K27ac_peak_4_31275	40.3488	3.89239	0.376286	4.45028e-26	4.05011e-23	1112	Promoter (2-3kb)	88568287	88568562	276	1	ENSG00000259569	ENST00000558732	2993
3	119322269	119323753	1485	*	H3K27ac_peak_8_63237	137.747	3.04981	0.296006	4.81209e-26	4.33603e-23	1485	Promoter (<=1kb)	119314293	119322760	8468	2	ENSG00000241155	ENST00000466292	0	ARHGAP31-AS1
14	23481780	23484148	2369	*	H3K27ac_peak_5_25963	105.856	3.54259	0.345243	4.95952e-26	4.42506e-23	2369	Intron (ENST00000556699/ENSG00000129460, intron 2 of 2)	23477213	23509862	32650	1	ENSG00000129460	ENST00000556699	4567	NGDN
9	126057359	126060122	2764	*	H3K27ac_peak_5_88997	94.1142	3.79837	0.369701	5.08467e-26	4.49268e-23	2764	Promoter (<=1kb)	126057580	126159613	102034	1	ENSG00000232413	ENST00000441473	0
13	71515568	71516800	1233	*	H3K27ac_peak_4_24885	34.532	5.80463	0.558599	5.8145e-26	5.08813e-23	1233	Intron (ENST00000611519/ENSG00000276644, intron 3 of 7)	71675067	71675469	403	1	ENSG00000236534	ENST00000440551	-158267	H3P36
4	187164530	187165642	1113	*	H3K27ac_peak_4_68867	70.8577	-3.99977	0.387674	6.14598e-26	5.32699e-23	1113	Distal Intergenic	187198218	187201894	3677	2	ENSG00000287571	ENST00000658330	36252
6	91134929	91136581	1653	*	H3K27ac_peak_4_75819	53.9088	4.51428	0.439497	7.32014e-26	6.28483e-23	1653	Distal Intergenic	91390313	91393000	2688	2	ENSG00000224605	ENST00000434493	256419
3	123443079	123444932	1854	*	H3K27ac_peak_4_63377	63.7593	3.55911	0.347363	7.56374e-26	6.43328e-23	1854	Intron (ENST00000462833/ENSG00000173175, intron 1 of 20)	123282296	123449090	166795	2	ENSG00000173175	ENST00000462833	4158	ADCY5
6	35023356	35025875	2520	*	H3K27ac_peak_7_74538	80.8702	3.33264	0.32477	8.56582e-26	7.21813e-23	2520	Promoter (<=1kb)	35023522	35023831	310	1	ENSG00000187762	ENST00000339579	0	HSPE1P11
6	88134982	88136501	1520	*	H3K27ac_peak_4_75713	37.3172	4.90724	0.483115	9.12817e-26	7.62144e-23	1520	Distal Intergenic	88139864	88145274	5411	2	ENSG00000118432	ENST00000362094	8773	CNR1
8	37222035	37223126	1092	*	H3K27ac_peak_4_83537	39.9919	4.56202	0.44518	1.00643e-25	8.32664e-23	1092	Distal Intergenic	37326575	37330837	4263	2	ENSG00000253123	ENST00000624599	107711
14	68500407	68503822	3416	*	H3K27ac_peak_6_26793	289.124	-3.1538	0.309271	1.01655e-25	8.3346e-23	3416	Intron (ENST00000487861/ENSG00000182185, intron 10 of 10)	68472033	68478101	6069	1	ENSG00000182185	ENST00000555782	28374	RAD51B
7	190635	192654	2020	*	H3K27ac_peak_7_77827	119.224	2.80837	0.273349	1.04932e-25	8.52645e-23	2020	Promoter (<=1kb)	192571	260772	68202	1	ENSG00000177706	ENST00000313766	0	FAM20C
6	142376968	142377544	577	*	H3K27ac_peak_4_76756	77.5715	-6.33117	0.602723	1.1574e-25	9.32145e-23	577	Intron (ENST00000230173/ENSG00000112414, intron 4 of 25)	142390312	142400776	10465	1	ENSG00000112414	ENST00000508295	-12768	ADGRG6
17	74830194	74832636	2443	*	H3K27ac_peak_5_39385	110.156	3.57226	0.351102	1.18082e-25	9.42669e-23	2443	Intron (ENST00000417024/ENSG00000109066, intron 9 of 9)	74837099	74837908	810	1	ENSG00000109066	ENST00000584171	-4463	TMEM104
21	23384645	23385109	465	*	H3K27ac_peak_4_56226	59.8972	-5.01732	0.488383	1.34476e-25	1.06421e-22	465	Promoter (<=1kb)	23352929	23384800	31872	2	ENSG00000228592	ENST00000655729	0
11	1571927	1575409	3483	*	H3K27ac_peak_8_14685	220.371	2.94842	0.28802	1.37906e-25	1.08195e-22	3483	Promoter (<=1kb)	1554051	1572271	18221	2	ENSG00000184545	ENST00000397374	0	DUSP8
10	75738367	75740653	2287	*	H3K27ac_peak_4_12054	79.3373	4.15289	0.412528	2.02145e-25	1.57237e-22	2287	Promoter (2-3kb)	75742740	75743755	1016	1	ENSG00000228280	ENST00000445111	-2087
18	10296373	10299071	2699	*	H3K27ac_peak_5_40935	125.419	-3.20419	0.316634	2.11014e-25	1.62746e-22	2699	Promoter (<=1kb)	10297299	10323565	26267	1	ENSG00000287065	ENST00000669383	0
18	32802495	32803970	1476	*	H3K27ac_peak_4_41276	75.6395	-4.39319	0.425831	2.20649e-25	1.68746e-22	1476	Distal Intergenic	32779039	32779286	248	1	ENSG00000243355	ENST00000485809	23456
2	148969208	148971044	1837	*	H3K27ac_peak_4_50604	90.3666	3.65725	0.361527	2.33331e-25	1.76958e-22	1837	Promoter (1-2kb)	148967890	149026759	58870	1	ENSG00000168280	ENST00000677443	1318	KIF5C
1	164698635	164700828	2194	*	H3K27ac_peak_5_6121	97.2996	3.78477	0.374114	2.55733e-25	1.92345e-22	2194	Promoter (2-3kb)	164703026	164703309	284	2	ENSG00000276359	ENST00000619303	2481
22	31928950	31929959	1010	*	H3K27ac_peak_5_58393	54.2591	3.64763	0.361211	2.75084e-25	2.05204e-22	1010	Promoter (<=1kb)	31926214	31928407	2194	2	ENSG00000128254	ENST00000654264	-543	C22orf24
11	115525323	115526265	943	*	H3K27ac_peak_4_18874	35.4941	4.89939	0.487721	2.83709e-25	2.08224e-22	943	Distal Intergenic	115532322	115532953	632	2	ENSG00000256281	ENST00000544663	6688
13	99723749	99725420	1672	*	H3K27ac_peak_4_25275	61.4293	-4.34418	0.42312	2.83543e-25	2.08224e-22	1672	Promoter (2-3kb)	99726247	99727491	1245	2	ENSG00000234303	ENST00000416009	2071	CLYBL-AS1
3	140066107	140067697	1591	*	H3K27ac_peak_4_64149	34.1243	5.66885	0.554132	2.92613e-25	2.13041e-22	1591	Intron (ENST00000458420/ENSG00000158258, intron 1 of 16)	139935187	140557055	621869	1	ENSG00000158258	ENST00000511524	130920	CLSTN2
8	76529214	76530235	1022	*	H3K27ac_peak_4_84419	39.7747	5.29992	0.522139	3.68946e-25	2.66485e-22	1022	Intron (ENST00000522961/ENSG00000253661, intron 1 of 2)	76576551	76579345	2795	2	ENSG00000253681	ENST00000524269	49110
1	64848498	64849802	1305	*	H3K27ac_peak_4_4120	39.1343	4.59144	0.459323	4.11491e-25	2.94056e-22	1305	Promoter (<=1kb)	64834469	64848125	13657	2	ENSG00000162434	ENST00000465376	-373	JAK1
15	46277807	46279103	1297	*	H3K27ac_peak_4_29474	37.2366	4.54951	0.449968	4.13581e-25	2.94056e-22	1297	Distal Intergenic	46317393	46351753	34361	1	ENSG00000287020	ENST00000669454	-38290
1	209454374	209458468	4095	*	H3K27ac_peak_7_8261	160.713	3.02988	0.3001	4.30092e-25	3.03425e-22	4095	Distal Intergenic	209432133	209432242	110	1	ENSG00000284485	ENST00000384891	22241	MIR205
2	48899294	48901493	2200	*	H3K27ac_peak_5_48092	69.5182	3.25297	0.323298	5.03267e-25	3.52318e-22	2200	Intron (ENST00000634588/ENSG00000282890, intron 1 of 4)	48915267	48916530	1264	2	ENSG00000214602	ENST00000454986	15037	CTBP2P5
2	236945785	236948350	2566	*	H3K27ac_peak_4_52684	79.1652	3.59273	0.358098	5.18673e-25	3.60331e-22	2566	Intron (ENST00000662924/ENSG00000227252, intron 2 of 2)	237015204	237015305	102	2	ENSG00000202341	ENST00000365471	66955	RNU6-1051P
4	3016559	3017871	1313	*	H3K27ac_peak_7_65795	67.4969	3.73478	0.370534	5.35028e-25	3.68878e-22	1313	Intron (ENST00000398052/ENSG00000125388, intron 8 of 15)	3022412	3040747	18336	1	ENSG00000125388	ENST00000505271	-4541	GRK4
5	143515635	143516596	962	*	H3K27ac_peak_4_71833	46.6179	4.1484	0.413431	6.09993e-25	4.174e-22	962	Intron (ENST00000340585/ENSG00000249429, intron 1 of 1)	143531331	143559507	28177	1	ENSG00000251205	ENST00000661034	-14735
20	64089093	64090729	1637	*	H3K27ac_peak_7_56105	88.5391	3.33494	0.332463	6.39647e-25	4.34425e-22	1637	Promoter (1-2kb)	64091966	64100633	8668	1	ENSG00000125510	ENST00000672146	-1237	OPRL1
15	74260927	74265007	4081	*	H3K27ac_peak_7_30594	132.82	2.91447	0.290231	7.51609e-25	5.06685e-22	4081	Promoter (1-2kb)	74266718	74336472	69755	1	ENSG00000140481	ENST00000558659	-1711	CCDC33
3	144407075	144408183	1109	*	H3K27ac_peak_4_64281	34.8909	5.05962	0.506461	9.28744e-25	6.21494e-22	1109	Distal Intergenic	144442211	144445844	3634	2	ENSG00000280397	ENST00000624647	37661
15	66156432	66158627	2196	*	H3K27ac_peak_4_30067	63.3302	3.2211	0.323105	1.36547e-24	9.07068e-22	2196	Intron (ENST00000409699/ENSG00000157890, intron 1 of 22)	65895296	66253737	358442	2	ENSG00000157890	ENST00000288745	95110	MEGF11
7	36301719	36302906	1188	*	H3K27ac_peak_4_79194	59.8597	-4.18111	0.417598	1.43462e-24	9.46104e-22	1188	Promoter (2-3kb)	36305631	36305904	274	1	ENSG00000234457	ENST00000419980	-2725
1	180223541	180225904	2364	*	H3K27ac_peak_5_6651	116.517	4.10304	0.412586	1.46762e-24	9.60899e-22	2364	Distal Intergenic	180230264	180278984	48721	1	ENSG00000121454	ENST00000263726	-4360	LHX4
1	185628255	185628811	557	*	H3K27ac_peak_4_6983	57.1889	-4.53579	0.447702	1.48017e-24	9.62197e-22	557	Promoter (<=1kb)	185558371	185628531	70161	2	ENSG00000228309	ENST00000667194	0	LINC01350
15	29042273	29045129	2857	*	H3K27ac_peak_5_28953	79.4736	3.5067	0.352297	1.62696e-24	1.05011e-21	2857	Promoter (<=1kb)	29044324	29054675	10352	1	ENSG00000034053	ENST00000558358	0	APBA2
5	135866013	135866834	822	*	H3K27ac_peak_4_71470	61.2661	-4.04767	0.404193	1.67426e-24	1.07303e-21	822	Intron (ENST00000646290/ENSG00000145832, intron 7 of 10)	135880029	135883450	3422	1	ENSG00000145832	ENST00000471980	-13195	SLC25A48
3	185401059	185403494	2436	*	H3K27ac_peak_4_64985	81.2228	4.57032	0.462413	1.76222e-24	1.12151e-21	2436	Intron (ENST00000446828/ENSG00000073803, intron 2 of 12)	185417495	185418778	1284	2	ENSG00000229638	ENST00000422486	15284	RPL4P4
18	9735973	9739062	3090	*	H3K27ac_peak_8_40896	144.134	3.12982	0.314784	1.94384e-24	1.22851e-21	3090	Promoter (<=1kb)	9734882	9735602	721	2	ENSG00000266891	ENST00000578806	-371
15	36658592	36659497	906	*	H3K27ac_peak_3_29142	30.9217	5.73836	0.575736	2.01687e-24	1.26587e-21	906	Intron (ENST00000566621/ENSG00000186073, intron 5 of 10)	36641186	36669097	27912	2	ENSG00000261191	ENST00000565366	9600
15	86445166	86446347	1182	*	H3K27ac_peak_4_31226	38.4039	3.88499	0.392481	2.23393e-24	1.3905e-21	1182	Intron (ENST00000614907/ENSG00000273540, intron 18 of 22)	86305051	86317173	12123	2	ENSG00000260125	ENST00000563472	-127993	AGBL1-AS1
9	19988091	19988918	828	*	H3K27ac_peak_5_86668	104.925	-2.917	0.29436	2.246e-24	1.3905e-21	828	Distal Intergenic	19967239	19967994	756	2	ENSG00000277711	ENST00000611241	-20097
18	37563736	37568934	5199	*	H3K27ac_peak_8_41426	181.441	2.91425	0.293748	2.85622e-24	1.75635e-21	5199	Promoter (<=1kb)	37243040	37565798	322759	2	ENSG00000101489	ENST00000420428	0	CELF4
13	40445284	40445961	678	*	H3K27ac_peak_5_24490	68.4758	-3.90589	0.390567	2.97948e-24	1.81984e-21	678	Intron (ENST00000637523/ENSG00000215483, intron 5 of 10)	40343320	40439806	96487	2	ENSG00000215483	ENST00000667316	-5478	LINC00598
14	68476225	68477552	1328	*	H3K27ac_peak_4_26789	60.5402	-4.82778	0.493193	3.11316e-24	1.88882e-21	1328	Intron (ENST00000479335/ENSG00000182185, intron 11 of 11)	68472033	68478101	6069	1	ENSG00000182185	ENST00000555782	4192	RAD51B
19	42168239	42178298	10060	*	H3K27ac_peak_8_45087	417.112	2.66352	0.268392	3.53884e-24	2.10499e-21	10060	Promoter (<=1kb)	42116783	42176025	59243	2	ENSG00000028277	ENST00000524801	0	POU2F2
20	20366500	20370797	4298	*	H3K27ac_peak_7_53710	148.485	2.56566	0.258491	3.53669e-24	2.10499e-21	4298	Promoter (<=1kb)	20368104	20370949	2846	1	ENSG00000173404	ENST00000310227	0	INSM1
6	98666933	98667408	476	*	H3K27ac_peak_4_75920	63.7733	-5.43743	0.550138	3.51271e-24	2.10499e-21	476	Distal Intergenic	98780257	98780505	249	2	ENSG00000187472	ENST00000340697	113097
12	132541239	132547140	5902	*	H3K27ac_peak_8_23917	300.326	2.85792	0.288577	3.66216e-24	2.16419e-21	5902	Intron (ENST00000434748/ENSG00000112787, intron 4 of 16)	132550729	132554947	4219	1	ENSG00000280287	ENST00000624087	-3589
1	48678991	48680977	1987	*	H3K27ac_peak_4_3546	73.9203	3.61963	0.366534	3.81729e-24	2.24131e-21	1987	Intron (ENST00000371839/ENSG00000186094, intron 6 of 13)	48534173	48663244	129072	2	ENSG00000186094	ENST00000334103	-15747	AGBL4
6	164069201	164070235	1035	*	H3K27ac_peak_7_77388	75.9554	3.77717	0.382959	4.52265e-24	2.63844e-21	1035	Distal Intergenic	164084023	164085661	1639	2	ENSG00000260422	ENST00000564697	15426
4	84433310	84435103	1794	*	H3K27ac_peak_4_67399	64.3524	4.35056	0.444643	5.27243e-24	3.05626e-21	1794	Distal Intergenic	84371393	84380189	8797	2	ENSG00000248749	ENST00000504840	-53121
17	36791173	36792673	1501	*	H3K27ac_peak_4_37390	40.8453	3.8385	0.390559	5.50932e-24	3.17337e-21	1501	Distal Intergenic	36722503	36726295	3793	1	ENSG00000275613	ENST00000662436	68670
2	207309266	207312109	2844	*	H3K27ac_peak_5_51652	94.6763	3.22597	0.328487	6.29997e-24	3.60596e-21	2844	Intron (ENST00000412387/ENSG00000223725, intron 4 of 4)	207269275	207269424	150	2	ENSG00000221628	ENST00000408701	-39842	MIR1302-4
9	113505858	113506754	897	*	H3K27ac_peak_7_88372	109.469	-2.79891	0.285439	7.76178e-24	4.4149e-21	897	Promoter (<=1kb)	113505262	113542091	36830	1	ENSG00000138835	ENST00000374136	596	RGS3
6	126090792	126092013	1222	*	H3K27ac_peak_5_76456	85.0855	-3.23839	0.329533	7.84067e-24	4.43207e-21	1222	Intron (ENST00000648977/ENSG00000066651, intron 17 of 22)	126006842	126038753	31912	1	ENSG00000066651	ENST00000466316	83950	TRMT11
X	13475958	13477197	1240	*	H3K27ac_peak_5_91122	49.7015	3.98618	0.410028	7.92806e-24	4.45381e-21	1240	Distal Intergenic	13395260	13403006	7747	1	ENSG00000226985	ENST00000420403	80698	LINC01203
11	43573348	43577689	4342	*	H3K27ac_peak_8_15967	195.839	2.3923	0.243048	9.64231e-24	5.37581e-21	4342	Promoter (<=1kb)	43576588	43673243	96656	1	ENSG00000283217	ENST00000533358	0
6	51049560	51050416	857	*	H3K27ac_peak_4_75356	56.8088	-5.19839	0.524032	9.68742e-24	5.37581e-21	857	Distal Intergenic	50912712	50913256	545	2	ENSG00000230204	ENST00000425761	-136304	FTH1P5
5	127595473	127596231	759	*	H3K27ac_peak_4_71187	64.346	-5.0657	0.519807	9.84421e-24	5.42971e-21	759	Distal Intergenic	127588746	127590710	1965	2	ENSG00000282925	ENST00000635510	-4763
8	134456493	134458959	2467	*	H3K27ac_peak_8_85465	190.499	2.61849	0.266525	9.9366e-24	5.44765e-21	2467	Distal Intergenic	134478222	134510182	31961	2	ENSG00000066827	ENST00000521673	51223	ZFAT
20	58628510	58631157	2648	*	H3K27ac_peak_4_55495	68.8565	3.90966	0.403005	1.01215e-23	5.51578e-21	2648	Distal Intergenic	58634772	58635738	967	1	ENSG00000268941	ENST00000598340	-3615	LINC01711
16	49588962	49590637	1676	*	H3K27ac_peak_4_33441	45.2205	3.61296	0.369287	1.09417e-23	5.92729e-21	1676	Intron (ENST00000561648/ENSG00000102935, intron 6 of 8)	49490951	49640852	149902	2	ENSG00000102935	ENST00000567169	50215	ZNF423
4	5886229	5894792	8564	*	H3K27ac_peak_8_66009	522.257	2.15734	0.21923	1.14151e-23	6.14714e-21	8564	Promoter (<=1kb)	5748084	5888471	140388	2	ENSG00000072832	ENST00000506216	0	CRMP1
2	138942199	138943094	896	*	H3K27ac_peak_4_50485	68.594	-3.77657	0.386821	1.1659e-23	6.24155e-21	896	Intron (ENST00000656547/ENSG00000287147, intron 2 of 2)	138917204	138975006	57803	1	ENSG00000287147	ENST00000656547	24995
1	232318988	232320005	1018	*	H3K27ac_peak_6_9446	53.0272	3.39445	0.34746	1.49602e-23	7.96195e-21	1018	Distal Intergenic	232399142	232402766	3625	2	ENSG00000116991	ENST00000494056	82761	SIPA1L2
10	75956450	75959711	3262	*	H3K27ac_peak_8_12063	176.802	2.83525	0.290933	1.60514e-23	8.49305e-21	3262	Intron (ENST00000611255/ENSG00000148655, intron 2 of 6)	76036006	76058789	22784	1	ENSG00000148655	ENST00000611306	-76295	LRMDA
18	32804269	32804953	685	*	H3K27ac_peak_4_41277	56.4262	-4.29385	0.445343	1.88777e-23	9.93074e-21	685	Distal Intergenic	32779039	32779286	248	1	ENSG00000243355	ENST00000485809	25230
4	24657783	24658420	638	*	H3K27ac_peak_4_66628	57.4328	-4.98446	0.517132	1.96832e-23	1.0295e-20	638	Promoter (<=1kb)	24658072	24658375	304	2	ENSG00000249256	ENST00000514223	0	ATP5MGP3
16	81520667	81522604	1938	*	H3K27ac_peak_7_34776	99.8202	3.32675	0.343935	2.13214e-23	1.10881e-20	1938	Promoter (2-3kb)	81517824	81520617	2794	1	ENSG00000279476	ENST00000624318	2843
18	49997231	49998212	982	*	H3K27ac_peak_4_41814	42.0693	4.24304	0.436966	2.16134e-23	1.11761e-20	982	Intron (ENST00000285039/ENSG00000167306, intron 5 of 39)	49969721	49970957	1237	2	ENSG00000267196	ENST00000591362	-26274
3	185397405	185398398	994	*	H3K27ac_peak_4_64983	40.0975	3.81335	0.393391	2.18427e-23	1.12309e-20	994	Intron (ENST00000446828/ENSG00000073803, intron 2 of 12)	185417495	185418778	1284	2	ENSG00000229638	ENST00000422486	20380	RPL4P4
20	52684332	52685527	1196	*	H3K27ac_peak_5_55256	57.6446	3.49767	0.361383	2.21236e-23	1.13114e-20	1196	Promoter (<=1kb)	52685122	52690929	5808	1	ENSG00000232294	ENST00000422666	0
4	186570854	186572580	1727	*	H3K27ac_peak_4_68839	83.8277	-3.15097	0.325783	2.27379e-23	1.15605e-20	1727	Distal Intergenic	186533655	186555567	21913	2	ENSG00000168412	ENST00000307161	-15287	MTNR1A
14	33392690	33394180	1491	*	H3K27ac_peak_4_26148	37.4161	4.30582	0.446798	2.43643e-23	1.23186e-20	1491	Intron (ENST00000551634/ENSG00000151322, intron 3 of 10)	33560185	33585979	25795	1	ENSG00000151322	ENST00000552696	-166005	NPAS3
8	98438404	98440226	1823	*	H3K27ac_peak_4_84729	49.0701	3.53947	0.366735	2.52827e-23	1.27123e-20	1823	Promoter (<=1kb)	98371228	98441007	69780	2	ENSG00000104375	ENST00000649151	781	STK3
11	82373242	82374737	1496	*	H3K27ac_peak_4_18227	35.8201	4.52479	0.470664	2.59359e-23	1.29691e-20	1496	Intron (ENST00000659248/ENSG00000245832, intron 1 of 5)	81821274	82403745	582472	2	ENSG00000245832	ENST00000653173	29008	MIR4300HG
3	59531444	59532676	1233	*	H3K27ac_peak_3_62365	30.6319	4.58195	0.474239	2.71229e-23	1.34885e-20	1233	Intron (ENST00000668131/ENSG00000243295, intron 4 of 6)	59535863	59536415	553	1	ENSG00000241804	ENST00000482313	-3187
10	1643341	1645387	2047	*	H3K27ac_peak_4_10206	74.2026	3.13563	0.323779	2.91754e-23	1.43695e-20	2047	Intron (ENST00000381312/ENSG00000185736, intron 1 of 9)	1177313	1737525	560213	2	ENSG00000185736	ENST00000381312	92138	ADARB2
18	38313372	38314094	723	*	H3K27ac_peak_4_41432	38.5309	3.92274	0.406844	2.92102e-23	1.43695e-20	723	Distal Intergenic	38655219	38660775	5557	2	ENSG00000268566	ENST00000597906	346681
19	33495855	33498107	2253	*	H3K27ac_peak_4_44633	90.1064	3.51738	0.364196	2.95293e-23	1.44484e-20	2253	Promoter (2-3kb)	33401808	33493420	91613	2	ENSG00000124299	ENST00000609145	-2435	PEPD
1	7727548	7729168	1621	*	H3K27ac_peak_8_657	116.019	2.52868	0.260658	3.01655e-23	1.46807e-20	1621	Intron (ENST00000303635/ENSG00000171735, intron 11 of 22)	7736408	7767856	31449	1	ENSG00000171735	ENST00000495233	-7240	CAMTA1
10	24790185	24791843	1659	*	H3K27ac_peak_8_10773	138.112	2.57339	0.265554	3.43981e-23	1.66516e-20	1659	Distal Intergenic	24816331	24822950	6620	1	ENSG00000285750	ENST00000649039	-24488
11	126871977	126872996	1020	*	H3K27ac_peak_4_19656	37.3233	4.65516	0.482077	3.69913e-23	1.78122e-20	1020	Intron (ENST00000525144/ENSG00000149571, intron 1 of 16)	126934886	126937150	2265	2	ENSG00000279358	ENST00000625075	64154
1	31482553	31484573	2021	*	H3K27ac_peak_5_2392	74.8939	3.6607	0.380809	3.77353e-23	1.80748e-20	2021	Distal Intergenic	31487589	31488930	1342	2	ENSG00000215899	ENST00000401075	4357
6	19866112	19867388	1277	*	H3K27ac_peak_4_73868	37.3013	4.61547	0.480409	3.81589e-23	1.8182e-20	1277	Distal Intergenic	19892397	19894214	1818	1	ENSG00000287138	ENST00000659206	-25009
17	12998268	12999857	1590	*	H3K27ac_peak_4_36541	51.2481	3.91035	0.405771	3.96642e-23	1.88008e-20	1590	Promoter (<=1kb)	12994430	12998508	4079	2	ENSG00000006744	ENST00000491478	0	ELAC2
14	72443501	72444970	1470	*	H3K27ac_peak_4_26988	37.9429	4.17054	0.436004	4.24052e-23	1.98929e-20	1470	Intron (ENST00000553525/ENSG00000182732, intron 3 of 17)	72454520	72478331	23812	1	ENSG00000182732	ENST00000555368	-9550	RGS6
18	45415316	45416541	1226	*	H3K27ac_peak_3_41536	44.2423	3.79189	0.394411	4.23256e-23	1.98929e-20	1226	Intron (ENST00000586448/ENSG00000132874, intron 1 of 20)	45423764	45435297	11534	2	ENSG00000267097	ENST00000586330	18756	SLC14A2-AS1
16	15492793	15494545	1753	*	H3K27ac_peak_5_32829	54.5905	3.54352	0.368091	4.50136e-23	2.10082e-20	1753	Intron (ENST00000568766/ENSG00000261130, intron 1 of 1)	15502266	15588074	85809	1	ENSG00000166780	ENST00000452191	-7721	BMERB1
1	34441099	34443047	1949	*	H3K27ac_peak_4_2594	43.2694	4.11349	0.429397	6.24615e-23	2.90025e-20	1949	Distal Intergenic	34276859	34277292	434	2	ENSG00000270241	ENST00000604298	-163807
2	84855459	84857387	1929	*	H3K27ac_peak_5_48783	136.87	-3.28473	0.344953	6.33627e-23	2.92716e-20	1929	Intron (ENST00000335459/ENSG00000186854, intron 2 of 5)	84850711	84851148	438	1	ENSG00000276362	ENST00000618630	4748
3	11817499	11818888	1390	*	H3K27ac_peak_4_60489	41.2731	4.34923	0.45659	6.48247e-23	2.96461e-20	1390	Promoter (<=1kb)	11790543	11817337	26795	2	ENSG00000144559	ENST00000414736	-162	TAMM41
8	101785031	101786574	1544	*	H3K27ac_peak_4_84813	68.5057	3.72482	0.389938	6.47189e-23	2.96461e-20	1544	Promoter (2-3kb)	101719583	101788998	69416	2	ENSG00000104490	ENST00000524137	2424	NCALD
1	206054920	206055578	659	*	H3K27ac_peak_4_8010	56.79	-5.13822	0.522469	6.54647e-23	2.9789e-20	659	Promoter (<=1kb)	206056371	206061924	5554	1	ENSG00000285417	ENST00000584198	-793
1	209508677	209510037	1361	*	H3K27ac_peak_4_8262	35.8393	3.75901	0.393587	8.27606e-23	3.7472e-20	1361	Distal Intergenic	209531236	209536351	5116	1	ENSG00000287902	ENST00000657064	-21199
8	55100968	55103559	2592	*	H3K27ac_peak_8_83975	248.153	2.56366	0.266928	8.32169e-23	3.74921e-20	2592	Promoter (<=1kb)	55102028	55542054	440027	1	ENSG00000206579	ENST00000327381	0	XKR4
2	177625845	177626947	1103	*	H3K27ac_peak_4_51179	56.4896	3.46514	0.362841	9.2392e-23	4.14207e-20	1103	3' UTR	177612999	177618742	5744	2	ENSG00000197557	ENST00000355689	-7103	TTC30A
17	57541158	57543394	2237	*	H3K27ac_peak_8_38531	129.89	2.59544	0.27118	1.04092e-22	4.62367e-20	2237	Intron (ENST00000416426/ENSG00000153944, intron 7 of 13)	57531769	57532355	587	1	ENSG00000280028	ENST00000623221	9389
6	142330966	142331533	568	*	H3K27ac_peak_4_76746	65.3288	-4.05761	0.424904	1.0415e-22	4.62367e-20	568	Intron (ENST00000230173/ENSG00000112414, intron 2 of 25)	142302626	142381991	79366	1	ENSG00000112414	ENST00000545477	28340	ADGRG6
19	30594052	30595496	1445	*	H3K27ac_peak_5_44531	64.096	3.54137	0.372769	1.15928e-22	5.12156e-20	1445	Intron (ENST00000592773/ENSG00000198597, intron 1 of 1)	30553956	30558058	4103	1	ENSG00000280061	ENST00000623331	40096
1	163442384	163444090	1707	*	H3K27ac_peak_4_6079	67.5378	3.67603	0.388207	1.2913e-22	5.67723e-20	1707	Distal Intergenic	163422405	163423164	760	2	ENSG00000225122	ENST00000430516	-19220
18	77984741	77986195	1455	*	H3K27ac_peak_4_42422	43.1958	4.04503	0.42978	1.30214e-22	5.69737e-20	1455	Promoter (<=1kb)	77983020	77986610	3591	2	ENSG00000264334	ENST00000579480	415
7	104943472	104944188	717	*	H3K27ac_peak_5_81100	91.1205	-3.63596	0.38546	1.34479e-22	5.85584e-20	717	Promoter (1-2kb)	104941662	105000643	58982	1	ENSG00000237513	ENST00000659776	1810
1	242427542	242429092	1551	*	H3K27ac_peak_3_9826	34.3246	4.21402	0.438374	1.35213e-22	5.85975e-20	1551	Intron (ENST00000536534/ENSG00000180287, intron 1 of 9)	242265337	242449425	184089	2	ENSG00000180287	ENST00000459864	20333	PLD5
4	64796396	64797161	766	*	H3K27ac_peak_4_67097	28.5928	5.24179	0.550555	1.42241e-22	6.1351e-20	766	Distal Intergenic	64767130	64767897	768	2	ENSG00000244669	ENST00000473356	-28499
2	207251240	207252397	1158	*	H3K27ac_peak_8_51649	66.7471	2.80624	0.294087	1.4614e-22	6.27354e-20	1158	Promoter (1-2kb)	207239864	207254252	14389	2	ENSG00000223725	ENST00000432413	1855
3	8173554	8174861	1308	*	H3K27ac_peak_4_60261	34.5557	4.46272	0.468011	1.68263e-22	7.18931e-20	1308	Intron (ENST00000654635/ENSG00000227110, intron 4 of 6)	8079357	8125538	46182	1	ENSG00000228351	ENST00000649560	94197
2	3312257	3315059	2803	*	H3K27ac_peak_6_46289	104.482	3.10498	0.3273	1.93592e-22	8.23291e-20	2803	Intron (ENST00000478754/ENSG00000032389, intron 3 of 10)	3188925	3320544	131620	2	ENSG00000032389	ENST00000478754	5485	EIPR1
11	127945324	127945778	455	*	H3K27ac_peak_4_19678	54.318	-4.59738	0.487398	2.07232e-22	8.76421e-20	455	Distal Intergenic	127940913	127941654	742	2	ENSG00000254612	ENST00000526843	-3670	DNAJB6P1
6	143958771	143959443	673	*	H3K27ac_peak_6_76791	100.497	-2.90805	0.30775	2.08011e-22	8.76421e-20	673	Promoter (1-2kb)	143941284	143961412	20129	2	ENSG00000118495	ENST00000367571	1969	PLAGL1
19	37933030	37934796	1767	*	H3K27ac_peak_5_44773	75.0848	2.89553	0.307017	2.87744e-22	1.20677e-19	1767	Promoter (<=1kb)	37932346	38081448	149103	1	ENSG00000105738	ENST00000476317	684	SIPA1L3
1	242669329	242670852	1524	*	H3K27ac_peak_4_9832	34.1779	3.86919	0.4122	3.02956e-22	1.26475e-19	1524	Promoter (<=1kb)	242671140	242671576	437	1	ENSG00000270859	ENST00000605697	-288
4	139933043	139935337	2295	*	H3K27ac_peak_4_68101	71.4384	3.45849	0.368571	3.19427e-22	1.32742e-19	2295	Intron (ENST00000509479/ENSG00000196782, intron 1 of 4)	139889183	139890052	870	2	ENSG00000196782	ENST00000398940	-42991	MAML3
2	177711083	177712852	1770	*	H3K27ac_peak_5_51189	70.6657	3.6935	0.394979	3.24579e-22	1.3427e-19	1770	Exon (ENST00000286063/ENSG00000128655, exon 13 of 20)	177698490	177723289	24800	1	ENSG00000229941	ENST00000450227	12593	PDE11A-AS1
13	32947623	32948776	1154	*	H3K27ac_peak_4_24358	51.1383	3.16504	0.336663	3.39254e-22	1.39705e-19	1154	Distal Intergenic	32954057	32954401	345	2	ENSG00000227604	ENST00000498134	5625	TOMM22P3
14	28482291	28484215	1925	*	H3K27ac_peak_5_26077	56.8831	3.96025	0.423386	3.44948e-22	1.4141e-19	1925	Distal Intergenic	28489910	28490362	453	1	ENSG00000240179	ENST00000463228	-5695	RPL26P3
11	113200058	113202419	2362	*	H3K27ac_peak_8_18743	107.123	2.97249	0.316025	3.72161e-22	1.51882e-19	2362	Exon (ENST00000621518/ENSG00000149294, exon 3 of 20)	113231380	113232748	1369	1	ENSG00000149294	ENST00000534046	-28961	NCAM1
2	134532034	134534112	2079	*	H3K27ac_peak_4_50388	50.3966	3.98614	0.427338	4.11319e-22	1.67113e-19	2079	Intron (ENST00000281924/ENSG00000152128, intron 4 of 7)	134455764	134470036	14273	2	ENSG00000152128	ENST00000476823	-61998	TMEM163
3	114684808	114685707	900	*	H3K27ac_peak_5_63140	62.7595	-3.79847	0.403501	4.44408e-22	1.79754e-19	900	Promoter (<=1kb)	114684580	114687609	3030	1	ENSG00000241295	ENST00000478301	228	ZBTB20-AS2
2	67054050	67055493	1444	*	H3K27ac_peak_7_48418	57.5583	3.48994	0.373371	4.47521e-22	1.80212e-19	1444	Distal Intergenic	67040546	67041966	1421	1	ENSG00000223859	ENST00000427579	13504
9	126156727	126159256	2530	*	H3K27ac_peak_5_89001	59.1981	3.10112	0.330364	5.01895e-22	2.01218e-19	2530	Intron (ENST00000441473/ENSG00000232413, intron 1 of 1)	126057580	126159613	102034	1	ENSG00000232413	ENST00000441473	99147
19	33485905	33488411	2507	*	H3K27ac_peak_6_44631	80.0011	3.3956	0.362429	5.58989e-22	2.23125e-19	2507	Promoter (<=1kb)	33387959	33487080	99122	2	ENSG00000124299	ENST00000590731	0	PEPD
2	1256784	1258066	1283	*	H3K27ac_peak_4_46131	32.7628	3.71478	0.396388	6.09549e-22	2.42244e-19	1283	Intron (ENST00000308624/ENSG00000172554, intron 12 of 16)	1262844	1367448	104605	1	ENSG00000172554	ENST00000471239	-4778	SNTG2
1	204873093	204874842	1750	*	H3K27ac_peak_5_7791	119.712	3.49364	0.373983	6.18288e-22	2.44649e-19	1750	Promoter (2-3kb)	204870862	205022822	151961	1	ENSG00000163531	ENST00000539706	2231	NFASC
7	29281506	29282383	878	*	H3K27ac_peak_4_78964	29.7815	4.24184	0.451197	6.80304e-22	2.68022e-19	878	Intron (ENST00000644824/ENSG00000285162, intron 5 of 16)	29288881	29400781	111901	1	ENSG00000106069	ENST00000409922	-6498	CHN2
13	80359280	80360204	925	*	H3K27ac_peak_5_25030	76.6087	-3.37143	0.361131	6.8511e-22	2.68752e-19	925	Distal Intergenic	80369426	80369534	109	2	ENSG00000202398	ENST00000365528	9330	RNU6-61P
1	210364511	210365000	490	*	H3K27ac_peak_4_8303	70.969	-3.5741	0.383104	7.45899e-22	2.91158e-19	490	Promoter (1-2kb)	210362852	210464655	101804	1	ENSG00000054392	ENST00000426968	1659	HHAT
18	43011127	43011474	348	*	H3K27ac_peak_4_41486	53.666	-5.15158	0.554453	7.51825e-22	2.91158e-19	348	Intron (ENST00000326695/ENSG00000152214, intron 2 of 4)	42923365	42974095	50731	2	ENSG00000152214	ENST00000594852	-37032	RIT2
8	63468693	63469267	575	*	H3K27ac_peak_4_84199	28.7684	4.36649	0.468171	7.51424e-22	2.91158e-19	575	Promoter (<=1kb)	63466225	63470124	3900	2	ENSG00000253205	ENST00000522086	857
1	44620637	44623251	2615	*	H3K27ac_peak_8_3319	139.787	2.68883	0.287346	7.92416e-22	3.05577e-19	2615	Exon (ENST00000355387/ENSG00000187147, exon 4 of 15)	44626326	44636152	9827	1	ENSG00000187147	ENST00000453863	-3075	RNF220
6	13152248	13153308	1061	*	H3K27ac_peak_5_73633	88.584	-3.25181	0.348041	1.0287e-21	3.95022e-19	1061	Intron (ENST00000676159/ENSG00000112137, intron 5 of 14)	13160208	13277660	117453	1	ENSG00000112137	ENST00000674953	-6900	PHACTR1
14	28607613	28609585	1973	*	H3K27ac_peak_4_26078	76.7759	3.62229	0.390955	1.0428e-21	3.97084e-19	1973	Intron (ENST00000549742/ENSG00000258175, intron 2 of 2)	28592223	28613623	21401	2	ENSG00000258175	ENST00000549742	4038	LINC02300
14	62308437	62309766	1330	*	H3K27ac_peak_4_26601	37.7742	4.20702	0.453447	1.03991e-21	3.97084e-19	1330	Distal Intergenic	62150656	62152258	1603	2	ENSG00000270852	ENST00000604527	-156179
18	74902023	74902755	733	*	H3K27ac_peak_4_42266	27.2356	4.55456	0.489995	1.09678e-21	4.15897e-19	733	Intron (ENST00000299687/ENSG00000215421, intron 7 of 8)	74877205	74898443	21239	1	ENSG00000215421	ENST00000581829	24818	ZNF407
20	10686111	10687091	981	*	H3K27ac_peak_4_53530	60.8376	-3.48242	0.375294	1.15153e-21	4.34847e-19	981	Intron (ENST00000667822/ENSG00000270792, intron 1 of 1)	10696949	10754027	57079	1	ENSG00000224961	ENST00000417299	-9858	LINC01752
14	89922034	89922742	709	*	H3K27ac_peak_4_27523	34.2719	6.18264	0.663895	1.18663e-21	4.46251e-19	709	Promoter (1-2kb)	89799173	89924627	125455	2	ENSG00000140025	ENST00000556078	1885	EFCAB11
5	158054242	158055547	1306	*	H3K27ac_peak_4_72326	36.3826	4.13667	0.445186	1.19913e-21	4.49095e-19	1306	Distal Intergenic	158078099	158078764	666	2	ENSG00000253422	ENST00000519146	23217
15	62999881	63001003	1123	*	H3K27ac_peak_5_29874	54.7291	3.01777	0.325285	1.29894e-21	4.84482e-19	1123	Distal Intergenic	63042632	63066093	23462	1	ENSG00000140416	ENST00000288398	-41629	TPM1
1	175683340	175684533	1194	*	H3K27ac_peak_5_6457	50.7202	3.31854	0.357529	1.32168e-21	4.90951e-19	1194	Intron (ENST00000367674/ENSG00000116147, intron 1 of 22)	175315194	175743595	428402	2	ENSG00000116147	ENST00000367674	59062	TNR
3	10762956	10765278	2323	*	H3K27ac_peak_8_60432	144.287	2.76097	0.297391	1.39463e-21	5.15946e-19	2323	Promoter (<=1kb)	10759350	10764209	4860	2	ENSG00000226567	ENST00000664856	0	LINC00606
16	84135726	84138153	2428	*	H3K27ac_peak_6_34923	142.028	-2.78266	0.300967	1.48864e-21	5.48493e-19	2428	Intron (ENST00000219439/ENSG00000103160, intron 1 of 5)	84130319	84144438	14120	2	ENSG00000103160	ENST00000568857	6285	HSDL1
1	37724256	37727953	3698	*	H3K27ac_peak_8_2849	153.04	2.59052	0.27885	1.59781e-21	5.86344e-19	3698	Promoter (2-3kb)	37720679	37721857	1179	2	ENSG00000183317	ENST00000453577	-2399	EPHA10
11	75666866	75669741	2876	*	H3K27ac_peak_8_17963	229.726	2.21	0.237099	1.62708e-21	5.94688e-19	2876	Promoter (<=1kb)	75586918	75669038	82121	2	ENSG00000171533	ENST00000304771	0	MAP6
10	103828268	103829857	1590	*	H3K27ac_peak_4_13289	63.9911	-3.9273	0.429042	1.69186e-21	6.15892e-19	1590	Intron (ENST00000369774/ENSG00000107957, intron 1 of 14)	103594029	103855406	261378	2	ENSG00000107957	ENST00000355946	25549	SH3PXD2A
2	148973680	148975870	2191	*	H3K27ac_peak_4_50605	57.8191	3.40328	0.36949	1.73492e-21	6.2905e-19	2191	Promoter (2-3kb)	148978197	149026759	48563	1	ENSG00000168280	ENST00000676805	-2327	KIF5C
14	69701117	69704271	3155	*	H3K27ac_peak_7_26928	219.887	-2.37222	0.25641	2.08959e-21	7.54642e-19	3155	Exon (ENST00000342745/ENSG00000100647, exon 3 of 6)	69726900	69772004	45105	1	ENSG00000100650	ENST00000553521	-22629	SRSF5
10	361266	362432	1167	*	H3K27ac_peak_4_10082	49.9631	3.66096	0.398539	2.22162e-21	7.99152e-19	1167	Intron (ENST00000381496/ENSG00000151240, intron 21 of 35)	364962	390016	25055	2	ENSG00000151240	ENST00000421992	27584	DIP2C
1	181502818	181503609	792	*	H3K27ac_peak_4_6753	38.1335	3.85494	0.420219	2.3845e-21	8.54366e-19	792	Intron (ENST00000524607/ENSG00000198216, intron 3 of 11)	181483745	181806778	323034	1	ENSG00000198216	ENST00000621551	19073	CACNA1E
20	37841989	37843071	1083	*	H3K27ac_peak_4_54431	74.361	-3.49271	0.381938	2.43736e-21	8.69878e-19	1083	Promoter (<=1kb)	37842254	37872129	29876	1	ENSG00000132792	ENST00000472237	0	CTNNBL1
13	69921123	69922225	1103	*	H3K27ac_peak_4_24878	30.2431	3.96444	0.428961	2.58863e-21	9.20257e-19	1103	Intron (ENST00000545028/ENSG00000150361, intron 3 of 9)	69894101	69895085	985	2	ENSG00000232314	ENST00000458195	-26038	PSMC1P13
22	19625400	19627413	2014	*	H3K27ac_peak_5_57329	93.4592	3.72002	0.406664	2.7922e-21	9.88763e-19	2014	Distal Intergenic	19630750	19633574	2825	2	ENSG00000230485	ENST00000420012	6161
12	98152189	98153233	1045	*	H3K27ac_peak_4_22332	50.9106	-4.33443	0.472053	2.87073e-21	1.01263e-18	1045	Intron (ENST00000548344/ENSG00000258312, intron 2 of 4)	98113014	98292445	179432	2	ENSG00000258312	ENST00000548344	139212
8	37478302	37480614	2313	*	H3K27ac_peak_8_83552	150.281	2.92212	0.317761	2.90552e-21	1.02095e-18	2313	Promoter (<=1kb)	37480089	37480809	721	1	ENSG00000253388	ENST00000517897	0
1	13907955	13909009	1055	*	H3K27ac_peak_4_1081	67.8397	-3.49913	0.379259	2.91823e-21	1.02147e-18	1055	Intron (ENST00000636564/ENSG00000189337, intron 1 of 2)	13892792	15118043	1225252	1	ENSG00000189337	ENST00000636203	15163	KAZN
8	130513681	130515086	1406	*	H3K27ac_peak_4_85428	41.5428	4.44161	0.488656	2.98994e-21	1.04256e-18	1406	Distal Intergenic	130052104	130443674	391571	2	ENSG00000153317	ENST00000518721	-70007	ASAP1
22	35488660	35490728	2069	*	H3K27ac_peak_4_58529	74.018	3.3063	0.359768	3.08884e-21	1.07294e-18	2069	Distal Intergenic	35501861	35503586	1726	2	ENSG00000233388	ENST00000417397	12858
1	97738225	97738664	440	*	H3K27ac_peak_4_4607	46.0519	-4.66887	0.499372	3.15387e-21	1.09136e-18	440	Intron (ENST00000370192/ENSG00000188641, intron 4 of 22)	97691207	97721654	30448	2	ENSG00000188641	ENST00000474241	-16571	DPYD
1	204281982	204284757	2776	*	H3K27ac_peak_8_7684	148.358	2.99065	0.325643	3.47885e-21	1.19925e-18	2776	Intron (ENST00000272203/ENSG00000143850, intron 1 of 22)	204259258	204278389	19132	2	ENSG00000143850	ENST00000672625	-3593	PLEKHA6
8	30304958	30306211	1254	*	H3K27ac_peak_4_83440	61.6106	-3.41318	0.371504	3.71018e-21	1.27417e-18	1254	Distal Intergenic	30279549	30281455	1907	2	ENSG00000287590	ENST00000664980	-23503
5	153777226	153778571	1346	*	H3K27ac_peak_8_72209	83.1368	2.72617	0.29717	3.9785e-21	1.36119e-18	1346	Intron (ENST00000518142/ENSG00000155511, intron 12 of 14)	153755382	153755680	299	1	ENSG00000242976	ENST00000476596	21844	RN7SL177P
1	164687462	164691047	3586	*	H3K27ac_peak_8_6119	146.767	2.81506	0.307235	4.03253e-21	1.36938e-18	3586	Intron (ENST00000420696/ENSG00000185630, intron 2 of 8)	164680085	164680799	715	1	ENSG00000269887	ENST00000602747	7377
14	68284817	68285778	962	*	H3K27ac_peak_4_26771	54.8022	-3.51187	0.379205	4.02278e-21	1.36938e-18	962	Intron (ENST00000479335/ENSG00000182185, intron 8 of 11)	68236243	68236539	297	2	ENSG00000243546	ENST00000481903	-48278	RN7SL108P
3	139439470	139442231	2762	*	H3K27ac_peak_4_64133	67.2725	3.38425	0.370899	4.118e-21	1.3932e-18	2762	Promoter (2-3kb)	139436725	139444465	7741	1	ENSG00000248932	ENST00000664165	2745
2	170711705	170716691	4987	*	H3K27ac_peak_6_50991	234.969	-3.12297	0.342052	4.13437e-21	1.39356e-18	4987	Promoter (<=1kb)	170715337	170718078	2742	1	ENSG00000204335	ENST00000375281	0	SP5
6	130810168	130810898	731	*	H3K27ac_peak_4_76514	28.9971	4.84116	0.525807	4.26774e-21	1.4332e-18	731	Distal Intergenic	130827406	130837135	9730	1	ENSG00000256162	ENST00000541421	-16508	SMLR1
X	110036867	110038057	1191	*	H3K27ac_peak_4_92578	38.5946	3.70848	0.405117	4.51157e-21	1.50952e-18	1191	Intron (ENST00000372072/ENSG00000157600, intron 1 of 5)	110055329	110055426	98	1	ENSG00000208013	ENST00000385278	-17272	MIR652
7	69129474	69131993	2520	*	H3K27ac_peak_4_79931	84.938	-3.35363	0.36944	4.60754e-21	1.53598e-18	2520	Distal Intergenic	69125270	69125376	107	1	ENSG00000200189	ENST00000363319	4204	RNU6-832P
11	72397907	72398985	1079	*	H3K27ac_peak_4_17734	51.9574	-4.26739	0.462885	4.79655e-21	1.58736e-18	1079	Intron (ENST00000294053/ENSG00000162129, intron 3 of 16)	72410716	72412079	1364	1	ENSG00000256403	ENST00000544959	-11731
6	107578623	107580545	1923	*	H3K27ac_peak_8_76060	96.072	2.8014	0.306222	4.78893e-21	1.58736e-18	1923	Intron (ENST00000317357/ENSG00000112320, intron 4 of 6)	107634990	107636316	1327	1	ENSG00000112320	ENST00000494935	-54445	SOBP
10	60570332	60571463	1132	*	H3K27ac_peak_5_11379	45.2897	3.89155	0.428991	4.84001e-21	1.59594e-18	1132	Promoter (1-2kb)	60029797	60572663	542867	2	ENSG00000151150	ENST00000503366	1200	ANK3
11	72391641	72392477	837	*	H3K27ac_peak_4_17732	61.121	-3.53479	0.38763	5.04345e-21	1.65702e-18	837	Intron (ENST00000294053/ENSG00000162129, intron 3 of 16)	72293300	72380326	87027	2	ENSG00000162129	ENST00000642187	-11315	CLPB
5	66777471	66778313	843	*	H3K27ac_peak_3_70045	24.026	4.90598	0.533578	5.13433e-21	1.68081e-18	843	Intron (ENST00000403625/ENSG00000069020, intron 2 of 28)	66788687	66792539	3853	1	ENSG00000069020	ENST00000451144	-10374	MAST4
1	204572985	204574107	1123	*	H3K27ac_peak_5_7733	47.5891	3.31436	0.36172	5.24157e-21	1.70977e-18	1123	Distal Intergenic	204562413	204562521	109	2	ENSG00000200408	ENST00000363538	-10464	RNA5SP74
X	39585759	39587530	1772	*	H3K27ac_peak_4_91484	54.3497	3.57154	0.389921	5.34597e-21	1.73759e-18	1772	Distal Intergenic	39661216	39661321	106	1	ENSG00000263730	ENST00000580135	-73686	MIR3937
7	25358978	25360849	1872	*	H3K27ac_peak_4_78812	66.1162	3.26131	0.358695	5.4615e-21	1.76883e-18	1872	Promoter (<=1kb)	25358240	25359908	1669	2	ENSG00000260951	ENST00000562268	0
13	27321580	27322893	1314	*	H3K27ac_peak_5_24210	47.3489	3.32162	0.362844	5.49179e-21	1.77233e-18	1314	Distal Intergenic	27343687	27343746	60	2	ENSG00000252247	ENST00000516438	20853	RNU6-70P
18	37482536	37488521	5986	*	H3K27ac_peak_7_41406	196.279	2.57108	0.2807	5.5201e-21	1.77517e-18	5986	Promoter (<=1kb)	37244614	37485576	240963	2	ENSG00000101489	ENST00000590112	0	CELF4
1	209878839	209880645	1807	*	H3K27ac_peak_7_8286	94.24	2.81289	0.307628	5.88981e-21	1.88739e-18	1807	Distal Intergenic	209900923	209952756	51834	1	ENSG00000143469	ENST00000652023	-20278	SYT14
4	905638	908585	2948	*	H3K27ac_peak_6_65510	133.535	3.30509	0.36219	5.96316e-21	1.90419e-18	2948	Promoter (<=1kb)	897976	904781	6806	2	ENSG00000178950	ENST00000507991	-857	GAK
6	117232184	117233633	1450	*	H3K27ac_peak_4_76317	45.5205	3.59974	0.396645	5.98655e-21	1.90498e-18	1450	Distal Intergenic	117262243	117264817	2575	2	ENSG00000287253	ENST00000666126	31184
13	111560758	111561906	1149	*	H3K27ac_peak_4_25577	49.7405	-4.26049	0.470758	6.02274e-21	1.90982e-18	1149	Distal Intergenic	111588201	111589941	1741	1	ENSG00000204398	ENST00000607406	-26295
18	44765236	44766301	1066	*	H3K27ac_peak_4_41506	30.3665	4.33172	0.475579	6.42161e-21	2.02923e-18	1066	Intron (ENST00000426838/ENSG00000152217, intron 2 of 3)	44732575	44733315	741	1	ENSG00000280365	ENST00000624404	32661
2	148913716	148915366	1651	*	H3K27ac_peak_4_50598	48.9261	3.57202	0.394368	6.58557e-21	2.07384e-18	1651	Intron (ENST00000679018/ENSG00000168280, intron 1 of 2)	148927042	149026759	99718	1	ENSG00000168280	ENST00000464066	-11676	KIF5C
16	81501638	81503871	2234	*	H3K27ac_peak_8_34772	115.701	2.83718	0.311203	6.74104e-21	2.11548e-18	2234	Intron (ENST00000537098/ENSG00000153815, intron 1 of 20)	81495349	81711568	216220	1	ENSG00000153815	ENST00000539778	6289	CMIP
19	3880367	3882248	1882	*	H3K27ac_peak_6_43073	86.4031	2.68259	0.294074	7.18099e-21	2.2458e-18	1882	Promoter (<=1kb)	3880685	3893669	12985	1	ENSG00000167654	ENST00000595916	0	ATCAY
1	33391502	33393922	2421	*	H3K27ac_peak_4_2571	58.5051	3.39975	0.376565	7.53319e-21	2.34788e-18	2421	Promoter (<=1kb)	33368570	33392765	24196	2	ENSG00000134686	ENST00000468406	0	PHC2
10	97560821	97562310	1490	*	H3K27ac_peak_4_12863	81.992	-3.63001	0.40006	7.65672e-21	2.37824e-18	1490	Intron (ENST00000370664/ENSG00000165886, intron 1 of 2)	97572499	97583882	11384	1	ENSG00000165887	ENST00000298808	-10189	ANKRD2
4	108171363	108173934	2572	*	H3K27ac_peak_6_67696	116.618	-2.73819	0.301629	7.79394e-21	2.41262e-18	2572	Promoter (<=1kb)	108171771	108173768	1998	1	ENSG00000232021	ENST00000508266	0	LEF1-AS1
10	78356162	78360250	4089	*	H3K27ac_peak_7_12197	156.001	3.10136	0.34167	7.94084e-21	2.44976e-18	4089	Intron (ENST00000634930/ENSG00000282863, intron 1 of 3)	78352597	78356100	3504	1	ENSG00000230229	ENST00000416341	3565
20	20073243	20075490	2248	*	H3K27ac_peak_4_53698	68.0979	3.5398	0.391611	8.10383e-21	2.48321e-18	2248	Promoter (<=1kb)	20073892	20098749	24858	1	ENSG00000089101	ENST00000472660	0	CFAP61
20	58448195	58450075	1881	*	H3K27ac_peak_4_55478	42.3253	4.18855	0.463325	8.08148e-21	2.48321e-18	1881	3' UTR	58438977	58445552	6576	1	ENSG00000124164	ENST00000476395	9218	VAPB
9	37034133	37035947	1815	*	H3K27ac_peak_4_87079	112.497	-3.39852	0.377203	8.1803e-21	2.49823e-18	1815	Promoter (<=1kb)	36833269	37034268	201000	2	ENSG00000196092	ENST00000358127	0	PAX5
2	228798314	228799419	1106	*	H3K27ac_peak_4_52217	32.3395	3.82016	0.419242	8.39764e-21	2.55603e-18	1106	Intron (ENST00000665053/ENSG00000232023, intron 1 of 5)	228475224	228841449	366226	2	ENSG00000232023	ENST00000665053	42030	LINC01807
6	15803967	15805442	1476	*	H3K27ac_peak_8_73786	70.3566	2.73992	0.300987	8.64428e-21	2.62233e-18	1476	Distal Intergenic	15934782	15935315	534	1	ENSG00000214027	ENST00000448802	-129340	ARPC3P5
2	232573776	232575285	1510	*	H3K27ac_peak_4_52393	78.2884	-3.47149	0.387208	9.04782e-21	2.73563e-18	1510	Promoter (<=1kb)	232574074	232581332	7259	1	ENSG00000135930	ENST00000444113	0	EIF4E2
9	76887210	76888568	1359	*	H3K27ac_peak_4_87343	64.0384	-3.29587	0.362801	1.03806e-20	3.12821e-18	1359	Intron (ENST00000376718/ENSG00000106772, intron 1 of 18)	76611481	76906041	294561	2	ENSG00000106772	ENST00000428286	17473	PRUNE2
1	240615772	240616931	1160	*	H3K27ac_peak_4_9792	44.2705	3.84157	0.427526	1.0649e-20	3.18964e-18	1160	Distal Intergenic	240489573	240612155	122583	2	ENSG00000180875	ENST00000318160	-3617	GREM2
12	78635855	78637078	1224	*	H3K27ac_peak_4_22077	30.2866	4.30436	0.476944	1.06546e-20	3.18964e-18	1224	Distal Intergenic	78499300	78540675	41376	2	ENSG00000257165	ENST00000547089	-95180
1	76938619	76939795	1177	*	H3K27ac_peak_4_4284	33.7238	3.51927	0.389696	1.08576e-20	3.23977e-18	1177	Intron (ENST00000318803/ENSG00000117069, intron 2 of 4)	76995457	77050316	54860	1	ENSG00000117069	ENST00000488940	-55662	ST6GALNAC5
14	68294449	68296113	1665	*	H3K27ac_peak_4_26774	104.215	-3.26839	0.365471	1.17853e-20	3.50509e-18	1665	Intron (ENST00000479335/ENSG00000182185, intron 9 of 11)	68338728	68339528	801	2	ENSG00000240210	ENST00000473054	43415
6	165219629	165221030	1402	*	H3K27ac_peak_3_77415	41.7506	3.46914	0.383104	1.1868e-20	3.51819e-18	1402	Distal Intergenic	165280033	165282022	1990	2	ENSG00000112539	ENST00000491176	60992	C6orf118
2	239889090	239890453	1364	*	H3K27ac_peak_4_52983	38.2279	3.99597	0.442803	1.20058e-20	3.54749e-18	1364	Distal Intergenic	239943015	239943094	80	2	ENSG00000264279	ENST00000583954	52641	MIR4786
5	127620992	127622318	1327	*	H3K27ac_peak_4_71192	51.0195	-4.01481	0.441115	1.21526e-20	3.57925e-18	1327	Distal Intergenic	127649044	127658630	9587	1	ENSG00000205279	ENST00000379445	-26726	CTXN3
5	87949447	87951300	1854	*	H3K27ac_peak_6_70413	111.819	3.61244	0.399764	1.24563e-20	3.65684e-18	1854	Intron (ENST00000668454/ENSG00000287862, intron 2 of 3)	87864513	88052566	188054	2	ENSG00000287862	ENST00000655360	101266
11	119863096	119865467	2372	*	H3K27ac_peak_4_19267	66.9719	3.13346	0.34695	1.29417e-20	3.78713e-18	2372	Intron (ENST00000658360/ENSG00000287545, intron 1 of 1)	119892700	119919996	27297	1	ENSG00000288047	ENST00000662653	-27233
10	12512997	12514710	1714	*	H3K27ac_peak_5_10477	49.2202	3.47059	0.385704	1.3652e-20	3.97033e-18	1714	Intron (ENST00000619168/ENSG00000183049, intron 1 of 10)	12563151	12567351	4201	1	ENSG00000285994	ENST00000648650	-48441
19	41297006	41299426	2421	*	H3K27ac_peak_7_45032	86.0073	2.92711	0.32454	1.3655e-20	3.97033e-18	2421	Promoter (<=1kb)	41298490	41301646	3157	1	ENSG00000105323	ENST00000600493	0	HNRNPUL1
10	53597244	53598292	1049	*	H3K27ac_peak_4_11303	49.6877	-4.40332	0.486777	1.38528e-20	4.01249e-18	1049	Distal Intergenic	53458197	53458288	92	1	ENSG00000252161	ENST00000516352	139047	RNA5SP318
10	103502043	103503593	1551	*	H3K27ac_peak_8_13212	74.3619	2.78737	0.308449	1.38882e-20	4.01249e-18	1551	Intron (ENST00000369780/ENSG00000107954, intron 1 of 5)	103493979	103592552	98574	1	ENSG00000107954	ENST00000369780	8064	NEURL1
2	2330907	2332610	1704	*	H3K27ac_peak_6_46195	65.9766	3.62326	0.404495	1.39364e-20	4.0137e-18	1704	Promoter (<=1kb)	1789113	2331275	542163	2	ENSG00000186487	ENST00000647738	0	MYT1L
7	55526024	55527690	1667	*	H3K27ac_peak_4_79822	73.7369	3.61256	0.402514	1.51327e-20	4.34448e-18	1667	Promoter (<=1kb)	55471937	55527022	55086	2	ENSG00000154978	ENST00000428097	0	VOPP1
3	143207057	143207801	745	*	H3K27ac_peak_4_64261	51.2881	-4.34454	0.482365	1.5211e-20	4.35322e-18	745	Distal Intergenic	143176327	143177617	1291	1	ENSG00000244171	ENST00000493219	30730	PBX2P1
2	130755008	130757858	2851	*	H3K27ac_peak_8_50237	215.595	2.51374	0.277728	1.53072e-20	4.36701e-18	2851	Promoter (<=1kb)	130755540	130768134	12595	1	ENSG00000178171	ENST00000321420	0	AMER3
10	33703619	33704480	862	*	H3K27ac_peak_4_11003	54.9132	-4.0264	0.44965	1.56156e-20	4.44108e-18	862	Intron (ENST00000366376/ENSG00000203565, intron 2 of 3)	33685005	33709811	24807	1	ENSG00000203565	ENST00000662994	18614
8	137146213	137147211	999	*	H3K27ac_peak_4_85485	24.8042	4.85022	0.535752	1.58612e-20	4.49687e-18	999	Distal Intergenic	137105352	137105458	107	1	ENSG00000206678	ENST00000383951	40861	RNU6-144P
2	235610383	235613109	2727	*	H3K27ac_peak_5_52570	80.0052	3.15142	0.349547	1.60708e-20	4.54214e-18	2727	Intron (ENST00000304032/ENSG00000157985, intron 1 of 17)	235669604	236126554	456951	1	ENSG00000157985	ENST00000409538	-56495	AGAP1
6	140636140	140637383	1244	*	H3K27ac_peak_8_76729	69.7144	2.93306	0.325806	1.61772e-20	4.55806e-18	1244	Promoter (<=1kb)	140636380	140758760	122381	1	ENSG00000288714	ENST00000682976	0
2	6053481	6055322	1842	*	H3K27ac_peak_4_46396	44.1648	2.91008	0.321844	1.65576e-20	4.65085e-18	1842	Distal Intergenic	5982648	6003508	20861	1	ENSG00000232044	ENST00000660326	70833	SILC1
6	112207115	112208311	1197	*	H3K27ac_peak_4_76249	35.6227	3.87428	0.433179	1.69489e-20	4.74611e-18	1197	Exon (ENST00000230538/ENSG00000112769, exon 4 of 39)	112200133	112216449	16317	2	ENSG00000112769	ENST00000423735	8138	LAMA4
6	40292809	40294720	1912	*	H3K27ac_peak_6_74894	63.6831	3.11118	0.346341	1.70846e-20	4.76944e-18	1912	Distal Intergenic	40271566	40276237	4672	2	ENSG00000227131	ENST00000444731	-16572
14	92874904	92875697	794	*	H3K27ac_peak_4_27664	41.2196	3.67961	0.4103	1.83321e-20	5.10205e-18	794	Distal Intergenic	92886352	92893026	6675	1	ENSG00000258742	ENST00000554653	-10655	LINC02833
1	65360362	65361163	802	*	H3K27ac_peak_5_4131	28.4371	4.30982	0.478314	1.88229e-20	5.22267e-18	802	Intron (ENST00000463018/ENSG00000116675, intron 2 of 4)	65366065	65379788	13724	1	ENSG00000116675	ENST00000472787	-4902	DNAJC6
4	175810590	175814437	3848	*	H3K27ac_peak_7_68594	143.895	3.12616	0.348061	1.93522e-20	5.35322e-18	3848	Promoter (<=1kb)	175633445	175812751	179307	2	ENSG00000150625	ENST00000393658	0	GPM6A
2	133417175	133418716	1542	*	H3K27ac_peak_8_50335	151.744	-2.47573	0.274647	1.95722e-20	5.39764e-18	1542	Intron (ENST00000409261/ENSG00000176771, intron 3 of 19)	133431666	133433897	2232	2	ENSG00000232474	ENST00000416437	15181	NCKAP5-IT1
15	96626898	96627738	841	*	H3K27ac_peak_3_31593	26.038	4.6071	0.514988	2.11505e-20	5.81531e-18	841	Distal Intergenic	96551381	96551517	137	1	ENSG00000259340	ENST00000559699	75517
22	28505159	28506792	1634	*	H3K27ac_peak_4_58132	79.026	-3.48167	0.393627	2.15582e-20	5.90954e-18	1634	Intron (ENST00000397906/ENSG00000100154, intron 2 of 22)	28459869	28459948	80	1	ENSG00000276162	ENST00000619803	45290	MIR5739
4	142549228	142550606	1379	*	H3K27ac_peak_5_68158	44.9663	3.35316	0.376182	2.38349e-20	6.51401e-18	1379	Intron (ENST00000513000/ENSG00000109452, intron 2 of 26)	142086179	142560669	474491	2	ENSG00000109452	ENST00000510812	10063	INPP4B
10	3036189	3037776	1588	*	H3K27ac_peak_4_10230	52.6194	4.19837	0.472918	2.41515e-20	6.58079e-18	1588	Distal Intergenic	3042535	3047083	4549	2	ENSG00000287560	ENST00000658425	9307
20	52410280	52411584	1305	*	H3K27ac_peak_4_55252	33.7413	4.38111	0.486386	2.44039e-20	6.62971e-18	1305	Intron (ENST00000656056/ENSG00000234948, intron 3 of 3)	52451464	52455619	4156	2	ENSG00000225785	ENST00000414598	44035
8	140141165	140143387	2223	*	H3K27ac_peak_8_85527	128.691	2.70085	0.30098	2.49222e-20	6.75035e-18	2223	Intron (ENST00000438773/ENSG00000167632, intron 17 of 22)	140094894	140100543	5650	2	ENSG00000282164	ENST00000631594	-40622	PEG13
4	140109070	140110519	1450	*	H3K27ac_peak_6_68118	82.0063	2.74913	0.306838	2.62838e-20	7.09803e-18	1450	Intron (ENST00000509479/ENSG00000196782, intron 1 of 4)	140128015	140134565	6551	1	ENSG00000250698	ENST00000509184	-17496
6	37477074	37478593	1520	*	H3K27ac_peak_5_74753	50.5662	3.27417	0.367317	2.95275e-20	7.95041e-18	1520	Promoter (1-2kb)	37475319	37482827	7509	1	ENSG00000137200	ENST00000457419	1755	CMTR1
5	158561160	158562205	1046	*	H3K27ac_peak_4_72333	27.4908	5.30127	0.591222	3.13968e-20	8.42878e-18	1046	Intron (ENST00000642039/ENSG00000254135, intron 3 of 3)	158485300	158534438	49139	1	ENSG00000254135	ENST00000519609	75860
1	206041564	206042077	514	*	H3K27ac_peak_5_8006	72.4308	-2.88921	0.323494	3.50082e-20	9.37067e-18	514	Exon (ENST00000647075/ENSG00000285417, exon 2 of 4)	206037247	206053334	16088	1	ENSG00000285417	ENST00000585172	4317
14	98541603	98542665	1063	*	H3K27ac_peak_4_27924	26.2851	4.61293	0.519555	3.66599e-20	9.78401e-18	1063	Distal Intergenic	98497132	98514798	17667	1	ENSG00000258795	ENST00000554515	44471
4	77006854	77007688	835	*	H3K27ac_peak_4_67233	30.8383	4.36297	0.496416	4.01239e-20	1.06772e-17	835	Promoter (2-3kb)	77009780	77015017	5238	1	ENSG00000138758	ENST00000504460	-2092	SEPTIN11
20	23508520	23510390	1871	*	H3K27ac_peak_4_53774	80.3259	-3.33861	0.378347	4.33882e-20	1.15122e-17	1871	Intron (ENST00000619495/ENSG00000260202, intron 1 of 1)	23516884	23519031	2148	2	ENSG00000260202	ENST00000564051	8641
2	206336208	206337397	1190	*	H3K27ac_peak_4_51622	50.0194	3.12755	0.351958	4.39444e-20	1.16258e-17	1190	Distal Intergenic	206292063	206314424	22362	1	ENSG00000204186	ENST00000611847	44145	ZDBF2
8	144337027	144340375	3349	*	H3K27ac_peak_8_86246	159.88	2.5331	0.283557	4.4665e-20	1.17822e-17	3349	Promoter (<=1kb)	144330565	144336482	5918	2	ENSG00000261678	ENST00000569446	-545	SCRT1
10	123092494	123094010	1517	*	H3K27ac_peak_3_13872	32.1661	6.09184	0.682465	4.68819e-20	1.23e-17	1517	Distal Intergenic	123052761	123053878	1118	1	ENSG00000196177	ENST00000541070	39733	ACADSB
X	8041713	8042626	914	*	H3K27ac_peak_4_90926	59.2412	-3.27935	0.36914	4.6898e-20	1.23e-17	914	Promoter (2-3kb)	8045186	8231386	186201	1	ENSG00000285679	ENST00000649338	-2560
15	70385081	70387996	2916	*	H3K27ac_peak_4_30387	83.2813	3.48537	0.393353	4.85492e-20	1.26965e-17	2916	Distal Intergenic	70321576	70326742	5167	1	ENSG00000259503	ENST00000558226	63505
1	8718637	8719691	1055	*	H3K27ac_peak_6_725	49.5932	2.95954	0.332908	5.1043e-20	1.33104e-17	1055	Intron (ENST00000337907/ENSG00000142599, intron 2 of 23)	8656193	8703219	47027	2	ENSG00000142599	ENST00000468247	-15418	RERE
18	41860918	41861645	728	*	H3K27ac_peak_4_41470	64.9936	-3.91164	0.444116	5.18516e-20	1.34786e-17	728	Distal Intergenic	41819053	41819421	369	1	ENSG00000225253	ENST00000457751	41865
2	239756302	239758192	1891	*	H3K27ac_peak_7_52968	93.5346	2.9318	0.330225	5.19844e-20	1.34786e-17	1891	Distal Intergenic	239762860	239802883	40024	1	ENSG00000220256	ENST00000407524	-4668
17	72950105	72951141	1037	*	H3K27ac_peak_4_39130	26.791	3.99306	0.448847	5.22362e-20	1.35054e-17	1037	Intron (ENST00000255559/ENSG00000133195, intron 4 of 9)	72823698	72992932	169235	2	ENSG00000133195	ENST00000584129	41791	SLC39A11
X	34490315	34491437	1123	*	H3K27ac_peak_4_91424	26.1793	4.37114	0.490832	5.40635e-20	1.39383e-17	1123	Distal Intergenic	34516920	34517358	439	1	ENSG00000271136	ENST00000605319	-25483
5	58890351	58892098	1748	*	H3K27ac_peak_8_69935	138.775	2.6202	0.294722	6.32606e-20	1.62633e-17	1748	Distal Intergenic	58846885	58863414	16530	2	ENSG00000248733	ENST00000510198	-26937
1	22625353	22627962	2610	*	H3K27ac_peak_5_1717	86.6307	3.38729	0.383903	6.38551e-20	1.63699e-17	2610	Distal Intergenic	22633258	22633366	109	2	ENSG00000276835	ENST00000614019	5404	MIR6127
1	66181599	66184234	2636	*	H3K27ac_peak_5_4145	79.5585	3.752	0.427725	6.91095e-20	1.76672e-17	2636	Intron (ENST00000329654/ENSG00000184588, intron 3 of 16)	66152390	66332590	180201	1	ENSG00000184588	ENST00000412480	29209	PDE4B
5	16034017	16035234	1218	*	H3K27ac_peak_3_69460	24.6646	4.6349	0.523765	7.10055e-20	1.8101e-17	1218	Promoter (<=1kb)	16033229	16033356	128	2	ENSG00000222312	ENST00000410380	-661	RNA5SP178
1	48640711	48641879	1169	*	H3K27ac_peak_3_3540	31.9616	3.81692	0.431237	7.52011e-20	1.9117e-17	1169	Intron (ENST00000371839/ENSG00000186094, intron 8 of 13)	48534173	48663244	129072	2	ENSG00000186094	ENST00000334103	21365	AGBL4
8	117228213	117228697	485	*	H3K27ac_peak_4_85044	46.0589	-5.0524	0.558648	7.62338e-20	1.93256e-17	485	Distal Intergenic	117265272	117318701	53430	1	ENSG00000286308	ENST00000671266	-36575
5	124790129	124791648	1520	*	H3K27ac_peak_4_71071	40.3653	3.11547	0.353097	7.88533e-20	1.99341e-17	1520	Distal Intergenic	124808981	124922350	113370	1	ENSG00000260192	ENST00000509456	-17333	LINC02240
2	129733210	129734861	1652	*	H3K27ac_peak_4_50200	41.8386	3.77649	0.428352	8.08536e-20	2.03832e-17	1652	Distal Intergenic	129825126	129877404	52279	2	ENSG00000229536	ENST00000641154	142543	LINC02572
15	70627739	70628722	984	*	H3K27ac_peak_4_30412	41.666	3.78713	0.432079	8.16242e-20	2.05206e-17	984	Distal Intergenic	70635249	70637314	2066	1	ENSG00000280515	ENST00000629082	-6527	SALRNA2
X	153870919	153876277	5359	*	H3K27ac_peak_8_93302	241.735	2.36926	0.267009	8.61822e-20	2.16068e-17	5359	Promoter (<=1kb)	153861514	153875944	14431	2	ENSG00000198910	ENST00000361981	0	L1CAM
1	110714189	110714940	752	*	H3K27ac_peak_4_4880	22.7783	5.02031	0.568749	9.71568e-20	2.42716e-17	752	Distal Intergenic	110672465	110674940	2476	2	ENSG00000177272	ENST00000369769	-39249	KCNA3
3	16473715	16474692	978	*	H3K27ac_peak_4_60917	32.7389	4.03858	0.459287	9.73445e-20	2.42716e-17	978	Promoter (1-2kb)	16378072	16472599	94528	2	ENSG00000131378	ENST00000470458	-1116	RFTN1
4	14404483	14405858	1376	*	H3K27ac_peak_4_66508	36.9922	3.73776	0.426221	9.82954e-20	2.44417e-17	1376	Intron (ENST00000654462/ENSG00000287360, intron 1 of 2)	14383123	14409078	25956	2	ENSG00000251412	ENST00000507932	3220
5	168720075	168720981	907	*	H3K27ac_peak_4_72531	38.3123	4.81932	0.557941	1.02503e-19	2.54186e-17	907	Exon (ENST00000522615/ENSG00000254042, exon 6 of 6)	168707019	168710595	3577	1	ENSG00000254042	ENST00000663926	13056	SLIT3-AS2
8	76196197	76196963	767	*	H3K27ac_peak_5_84417	71.8694	-3.25305	0.369316	1.03331e-19	2.55541e-17	767	Intron (ENST00000668249/ENSG00000287352, intron 2 of 2)	76265543	76265732	190	2	ENSG00000222231	ENST00000410299	68769	RNU2-54P
2	119229843	119231298	1456	*	H3K27ac_peak_7_49704	76.007	3.11107	0.354921	1.15159e-19	2.84021e-17	1456	5' UTR	119223853	119263698	39846	1	ENSG00000115107	ENST00000409811	5990	STEAP3
13	100837700	100838091	392	*	H3K27ac_peak_4_25323	23.3969	4.51763	0.510641	1.18737e-19	2.92054e-17	392	Intron (ENST00000457843/ENSG00000233009, intron 2 of 7)	100756551	100757059	509	2	ENSG00000214051	ENST00000397387	-80641	ARF4P3
16	73890299	73892280	1982	*	H3K27ac_peak_7_34590	90.0327	2.59899	0.294695	1.22126e-19	2.9958e-17	1982	Promoter (<=1kb)	72782885	73891871	1108987	2	ENSG00000140836	ENST00000641206	0	ZFHX3
1	223887062	223888828	1767	*	H3K27ac_peak_8_8753	86.9536	2.57022	0.291479	1.22696e-19	3.00169e-17	1767	Distal Intergenic	223863726	223864851	1126	2	ENSG00000188460	ENST00000436287	-22211	ACTBP11
12	77349263	77350505	1243	*	H3K27ac_peak_4_22058	50.429	4.35608	0.500758	1.28189e-19	3.12767e-17	1243	Intron (ENST00000550042/ENSG00000067798, intron 1 of 8)	77324641	78007031	682391	1	ENSG00000067798	ENST00000550042	24622	NAV3
16	71364078	71365378	1301	*	H3K27ac_peak_4_34464	30.2966	4.37937	0.503035	1.29355e-19	3.14767e-17	1301	Intron (ENST00000349553/ENSG00000172137, intron 1 of 8)	71358794	71389826	31033	1	ENSG00000172137	ENST00000562305	5284	CALB2
X	129098985	129099827	843	*	H3K27ac_peak_4_92828	59.3284	-3.51229	0.398042	1.38151e-19	3.35276e-17	843	Intron (ENST00000660383/ENSG00000225689, intron 4 of 10)	128027322	129128407	1101086	2	ENSG00000225689	ENST00000660383	28580
12	119200739	119202998	2260	*	H3K27ac_peak_4_23185	51.0471	3.46207	0.396412	1.41428e-19	3.42316e-17	2260	Intron (ENST00000541798/ENSG00000152137, intron 2 of 3)	119194850	119195394	545	1	ENSG00000213144	ENST00000392530	5889
9	136211317	136213420	2104	*	H3K27ac_peak_5_90376	61.3089	3.24636	0.371282	1.44608e-19	3.49085e-17	2104	Exon (ENST00000358701/ENSG00000165661, exon 11 of 12)	136196250	136205128	8879	2	ENSG00000107187	ENST00000371748	-6189	LHX3
16	65727737	65728586	850	*	H3K27ac_peak_4_34093	52.8738	-3.49436	0.39246	1.45872e-19	3.51205e-17	850	Distal Intergenic	65601101	65601698	598	2	ENSG00000260004	ENST00000568659	-126039
2	221458379	221459553	1175	*	H3K27ac_peak_4_52084	37.6509	4.11211	0.46716	1.51183e-19	3.6303e-17	1175	Intron (ENST00000281821/ENSG00000116106, intron 5 of 17)	221436457	221437496	1040	2	ENSG00000116106	ENST00000495693	-20883	EPHA4
13	75416429	75417420	992	*	H3K27ac_peak_4_24944	59.2373	-3.27356	0.373929	1.52468e-19	3.65153e-17	992	Intron (ENST00000377636/ENSG00000136111, intron 1 of 20)	75375511	75377294	1784	2	ENSG00000225203	ENST00000440094	-39135
1	163874781	163876746	1966	*	H3K27ac_peak_7_6088	79.8737	3.1521	0.359951	1.55511e-19	3.71463e-17	1966	Distal Intergenic	163923670	163923873	204	1	ENSG00000212538	ENST00000391236	-46924
10	76650926	76651731	806	*	H3K27ac_peak_4_12100	32.3578	4.73837	0.551394	1.58753e-19	3.78215e-17	806	Distal Intergenic	76558350	76560994	2645	2	ENSG00000269256	ENST00000597938	-89932
17	76542522	76546617	4096	*	H3K27ac_peak_8_39621	207.309	2.17331	0.246539	1.64129e-19	3.89251e-17	4096	Promoter (<=1kb)	76543843	76553578	9736	1	ENSG00000214140	ENST00000591317	0	PRCD
2	216392986	216394404	1419	*	H3K27ac_peak_6_51799	61.9025	3.1027	0.355714	1.64241e-19	3.89251e-17	1419	Intron (ENST00000457694/ENSG00000235042, intron 2 of 4)	216412414	216415141	2728	1	ENSG00000138375	ENST00000430374	-18010	SMARCAL1
1	213996366	213998205	1840	*	H3K27ac_peak_4_8469	114.56	-2.9601	0.340693	1.70084e-19	4.0101e-17	1840	5' UTR	213989718	213996964	7247	1	ENSG00000117707	ENST00000607425	6648	PROX1
11	34283281	34285912	2632	*	H3K27ac_peak_8_15826	160.496	2.40877	0.274104	1.69912e-19	4.0101e-17	2632	Intron (ENST00000435224/ENSG00000166016, intron 1 of 16)	34173174	34242545	69372	2	ENSG00000166016	ENST00000530814	-40736	ABTB2
1	201691831	201698848	7018	*	H3K27ac_peak_8_7327	594.211	2.47077	0.281304	1.93144e-19	4.52458e-17	7018	Intron (ENST00000367302/ENSG00000134369, intron 3 of 29)	201673105	201674144	1040	2	ENSG00000236390	ENST00000449492	-17687
3	135132617	135135074	2458	*	H3K27ac_peak_5_64038	64.9246	3.62651	0.416817	1.93396e-19	4.52458e-17	2458	Promoter (<=1kb)	135132792	135154402	21611	1	ENSG00000154928	ENST00000488992	0	EPHB1
6	4287182	4288342	1161	*	H3K27ac_peak_5_73418	43.9512	3.47645	0.398129	1.93254e-19	4.52458e-17	1161	Distal Intergenic	4341756	4345757	4002	2	ENSG00000231811	ENST00000667590	57415
3	123773529	123774469	941	*	H3K27ac_peak_6_63404	109.364	-2.73669	0.313225	2.03226e-19	4.74236e-17	941	Intron (ENST00000360772/ENSG00000065534, intron 5 of 33)	123738964	123793887	54924	2	ENSG00000065534	ENST00000510571	19418	MYLK
4	18390617	18391423	807	*	H3K27ac_peak_4_66572	47.2054	-5.4495	0.602003	2.14214e-19	4.98598e-17	807	Distal Intergenic	18418662	18888662	470001	1	ENSG00000286046	ENST00000652661	-27239
18	42187072	42188968	1897	*	H3K27ac_peak_3_41476	36.615	3.49502	0.402595	2.18032e-19	5.0619e-17	1897	Promoter (<=1kb)	42186703	42691422	504720	1	ENSG00000267586	ENST00000589068	369	LINC00907
3	169404248	169405465	1218	*	H3K27ac_peak_4_64574	36.4845	4.25227	0.490305	2.25278e-19	5.21682e-17	1218	Intron (ENST00000651503/ENSG00000085276, intron 1 of 16)	169447867	169477052	29186	1	ENSG00000241479	ENST00000480669	-42402	MECOM-AS1
7	157456989	157459002	2014	*	H3K27ac_peak_7_82365	164.061	-2.63049	0.302061	2.29454e-19	5.30004e-17	2014	Distal Intergenic	157466231	157499716	33486	1	ENSG00000234210	ENST00000444158	-7229
20	49502846	49504063	1218	*	H3K27ac_peak_6_55007	61.062	2.88044	0.330417	2.30429e-19	5.3016e-17	1218	3' UTR	49371968	49484297	112330	2	ENSG00000158445	ENST00000635465	-18549	KCNB1
7	20139188	20142674	3487	*	H3K27ac_peak_8_78667	101.014	2.5926	0.296943	2.30687e-19	5.3016e-17	3487	Promoter (<=1kb)	20141916	20153531	11616	1	ENSG00000228598	ENST00000439285	0	MACC1-AS1
22	28172410	28173913	1504	*	H3K27ac_peak_4_58125	44.8076	3.45897	0.399157	2.35236e-19	5.39253e-17	1504	Intron (ENST00000612946/ENSG00000100154, intron 3 of 20)	28232756	28232823	68	2	ENSG00000201209	ENST00000364339	58910
22	28032644	28033690	1047	*	H3K27ac_peak_4_58117	42.3695	3.54775	0.40947	2.38723e-19	5.45871e-17	1047	Intron (ENST00000612946/ENSG00000100154, intron 10 of 20)	28056153	28056453	301	2	ENSG00000239249	ENST00000466709	22763	RN7SL757P
2	205649419	205651217	1799	*	H3K27ac_peak_5_51583	114.04	-2.99712	0.346502	2.43107e-19	5.54504e-17	1799	Distal Intergenic	205681990	205701557	19568	1	ENSG00000118257	ENST00000464003	-30773	NRP2
16	50384501	50385633	1133	*	H3K27ac_peak_4_33540	59.0738	-3.54933	0.409057	2.51537e-19	5.72296e-17	1133	Distal Intergenic	50390916	50395133	4218	2	ENSG00000261092	ENST00000566876	9500	LINC02178
1	110042203	110044030	1828	*	H3K27ac_peak_6_4824	121.789	-2.64187	0.303717	2.57161e-19	5.83634e-17	1828	Promoter (<=1kb)	110042874	110046744	3871	1	ENSG00000143093	ENST00000535003	0	STRIP1
12	20587697	20588844	1148	*	H3K27ac_peak_4_20716	61.2534	3.26453	0.375816	2.60062e-19	5.88749e-17	1148	Intron (ENST00000359062/ENSG00000172572, intron 2 of 15)	20571864	20680517	108654	1	ENSG00000172572	ENST00000544307	15833	PDE3A
20	37641134	37641843	710	*	H3K27ac_peak_4_54414	31.8401	3.82783	0.442339	2.61336e-19	5.90165e-17	710	Distal Intergenic	37619298	37623119	3822	2	ENSG00000225759	ENST00000457816	-18015	LINC00489
1	27554176	27555177	1002	*	H3K27ac_peak_4_2187	41.0042	3.31466	0.38125	2.71197e-19	6.10919e-17	1002	Promoter (<=1kb)	27552773	27553545	773	2	ENSG00000126705	ENST00000644833	-631	AHDC1
X	47745995	47746863	869	*	H3K27ac_peak_4_91762	44.2321	-4.90524	0.561362	2.83885e-19	6.37921e-17	869	Intron (ENST00000589302/ENSG00000187893, intron 2 of 2)	47722331	47725932	3602	1	ENSG00000187893	ENST00000489409	23664	CXXC1P1
17	77923260	77925591	2332	*	H3K27ac_peak_6_39805	71.6219	2.66277	0.305674	2.89103e-19	6.48047e-17	2332	Distal Intergenic	77920098	77920258	161	1	ENSG00000238898	ENST00000459500	3162	RNU1-80P
14	35956130	35957210	1081	*	H3K27ac_peak_5_26208	67.2154	-3.32309	0.383044	2.90074e-19	6.48625e-17	1081	Intron (ENST00000550089/ENSG00000258342, intron 2 of 4)	35947556	35950044	2489	2	ENSG00000257614	ENST00000548199	-6086
1	3781839	3782629	791	*	H3K27ac_peak_5_451	57.258	-3.35557	0.382923	2.99594e-19	6.68271e-17	791	Promoter (<=1kb)	3782815	3783111	297	1	ENSG00000266075	ENST00000581512	-186	RN7SL574P
5	112625556	112626387	832	*	H3K27ac_peak_4_70865	25.8599	5.59669	0.643217	3.01019e-19	6.69807e-17	832	Promoter (2-3kb)	112628436	112632100	3665	1	ENSG00000250358	ENST00000508879	-2049	LINC02200
16	27529722	27533104	3383	*	H3K27ac_peak_5_33078	95.5079	3.0868	0.355089	3.21521e-19	7.13682e-17	3383	Intron (ENST00000356183/ENSG00000077235, intron 5 of 36)	27460613	27549913	89301	2	ENSG00000077235	ENST00000356183	16809	GTF3C1
3	117910643	117911491	849	*	H3K27ac_peak_4_63213	26.0738	4.46352	0.516297	3.42245e-19	7.57836e-17	849	Intron (ENST00000484092/ENSG00000239268, intron 1 of 1)	117877368	117997579	120212	2	ENSG00000239268	ENST00000665851	86088
4	6492826	6494349	1524	*	H3K27ac_peak_5_66049	57.9035	3.18194	0.367174	3.44988e-19	7.62054e-17	1524	Intron (ENST00000506140/ENSG00000074211, intron 2 of 9)	6320581	6472614	152034	2	ENSG00000074211	ENST00000382599	-20212	PPP2R2C
2	99643421	99645207	1787	*	H3K27ac_peak_3_49135	37.4087	3.69211	0.426596	3.51985e-19	7.75627e-17	1787	Intron (ENST00000409236/ENSG00000144218, intron 11 of 22)	99550832	99593770	42939	2	ENSG00000144218	ENST00000445815	-49651	AFF3
2	170276963	170277545	583	*	H3K27ac_peak_4_50961	25.9039	4.05541	0.469836	3.55584e-19	7.81666e-17	583	Intron (ENST00000409940/ENSG00000071909, intron 7 of 29)	170334074	170341253	7180	2	ENSG00000231898	ENST00000630733	63708	MYO3B-AS1
10	97318188	97322419	4232	*	H3K27ac_peak_8_12831	291.381	2.08854	0.238969	3.57814e-19	7.84673e-17	4232	Promoter (<=1kb)	97319271	97321915	2645	1	ENSG00000165879	ENST00000371021	0	FRAT1
6	53910752	53911885	1134	*	H3K27ac_peak_4_75416	42.1954	4.12069	0.482162	3.74268e-19	8.18782e-17	1134	Intron (ENST00000370888/ENSG00000137269, intron 10 of 13)	53919240	53920748	1509	1	ENSG00000137269	ENST00000490222	-7355	LRRC1
20	37898268	37900401	2134	*	H3K27ac_peak_4_54447	71.2514	3.02805	0.348925	3.84085e-19	8.38244e-17	2134	Promoter (2-3kb)	37903111	37944450	41340	1	ENSG00000132821	ENST00000373459	-2710	VSTM2L
7	28940768	28942266	1499	*	H3K27ac_peak_5_78948	36.9086	3.43194	0.397343	3.92835e-19	8.5529e-17	1499	Distal Intergenic	28957667	28959345	1679	1	ENSG00000228421	ENST00000436594	-15401
16	56101224	56103062	1839	*	H3K27ac_peak_8_33773	133.549	2.42022	0.278596	3.96253e-19	8.60672e-17	1839	Exon (ENST00000501259/ENSG00000246379, exon 3 of 5)	56108980	56109970	991	1	ENSG00000279523	ENST00000623594	-5918
1	111955667	111957382	1716	*	H3K27ac_peak_4_4915	49.0625	4.10638	0.477875	3.9985e-19	8.66418e-17	1716	Intron (ENST00000369697/ENSG00000171385, intron 1 of 5)	111770662	111982796	212135	2	ENSG00000171385	ENST00000369697	25414	KCND3
15	56534562	56535286	725	*	H3K27ac_peak_3_29705	27.9788	4.17574	0.481306	4.03195e-19	8.71592e-17	725	Distal Intergenic	56543752	56550646	6895	2	ENSG00000260392	ENST00000657839	15360
X	111089926	111091082	1157	*	H3K27ac_peak_4_92612	43.4579	3.33995	0.38856	4.06976e-19	8.7768e-17	1157	Intron (ENST00000425146/ENSG00000077264, intron 1 of 14)	111096191	111227361	131171	1	ENSG00000077264	ENST00000372007	-5109	PAK3
3	123046613	123047262	650	*	H3K27ac_peak_4_63338	24.9238	3.98114	0.45991	4.09173e-19	8.80332e-17	650	Distal Intergenic	122909194	123028605	119412	2	ENSG00000082684	ENST00000475244	-18008	SEMA5B
10	44902617	44904035	1419	*	H3K27ac_peak_6_11143	54.2325	3.16401	0.365937	4.22309e-19	9.06451e-17	1419	Intron (ENST00000663870/ENSG00000224812, intron 1 of 4)	44911316	44935194	23879	1	ENSG00000187783	ENST00000544540	-7281	TMEM72
2	129277173	129278221	1049	*	H3K27ac_peak_4_50187	39.298	3.5894	0.417574	4.31101e-19	9.23144e-17	1049	Distal Intergenic	129242173	129273848	31676	2	ENSG00000204460	ENST00000375987	-3325	LINC01854
6	37600195	37602004	1810	*	H3K27ac_peak_5_74783	54.0174	3.09731	0.359521	4.44832e-19	9.50311e-17	1810	Distal Intergenic	37567716	37571460	3745	1	ENSG00000279942	ENST00000624365	32479
7	67927925	67928690	766	*	H3K27ac_peak_3_79913	26.5859	4.59671	0.531024	4.52036e-19	9.63441e-17	766	Distal Intergenic	68020235	68036917	16683	1	ENSG00000225209	ENST00000659217	-91545
2	134712274	134713768	1495	*	H3K27ac_peak_4_50392	43.3933	4.01055	0.466961	4.67892e-19	9.94904e-17	1495	Exon (ENST00000281924/ENSG00000152128, exon 2 of 8)	134718188	134725474	7287	1	ENSG00000287463	ENST00000655237	-4420
X	22423947	22424692	746	*	H3K27ac_peak_4_91351	25.662	4.83305	0.55503	4.69496e-19	9.95989e-17	746	Intron (ENST00000683289/ENSG00000102174, intron 11 of 13)	22428132	22494713	66582	1	ENSG00000102174	ENST00000456621	-3440	PHEX
8	37128751	37129587	837	*	H3K27ac_peak_4_83532	33.5665	4.28229	0.501378	4.88864e-19	1.03466e-16	837	Distal Intergenic	37095150	37095390	241	1	ENSG00000253650	ENST00000523647	33601	SMARCE1P4
1	160630428	160631414	987	*	H3K27ac_peak_3_5967	22.1957	5.02386	0.575892	4.90323e-19	1.03534e-16	987	Intron (ENST00000302035/ENSG00000117090, intron 3 of 6)	160610765	160646958	36194	2	ENSG00000117090	ENST00000538290	15544	SLAMF1
1	164867020	164868870	1851	*	H3K27ac_peak_4_6135	35.7519	3.54723	0.413194	5.02973e-19	1.0596e-16	1851	Intron (ENST00000558796/ENSG00000185630, intron 2 of 2)	164854231	164854332	102	1	ENSG00000201987	ENST00000365117	12789
8	61422788	61423333	546	*	H3K27ac_peak_4_84165	48.4815	-3.80923	0.44609	5.12665e-19	1.07752e-16	546	Intron (ENST00000519846/ENSG00000177182, intron 4 of 6)	61454142	61458660	4519	1	ENSG00000177182	ENST00000522928	-30809	CLVS1
10	27534974	27536203	1230	*	H3K27ac_peak_4_10838	76.0181	-3.18268	0.370008	5.19287e-19	1.08892e-16	1230	Promoter (1-2kb)	27533928	27543207	9280	1	ENSG00000099246	ENST00000684191	1046	RAB18
8	20295285	20297146	1862	*	H3K27ac_peak_4_82996	42.4034	3.43627	0.398143	5.3239e-19	1.11383e-16	1862	Intron (ENST00000381569/ENSG00000061337, intron 1 of 3)	20290174	20290289	116	1	ENSG00000274467	ENST00000363023	5111	RNA5SP257
10	13819943	13822060	2118	*	H3K27ac_peak_8_10532	154.607	2.51958	0.291215	5.43227e-19	1.1339e-16	2118	Intron (ENST00000357447/ENSG00000151474, intron 3 of 24)	13858847	13866304	7458	2	ENSG00000151474	ENST00000649155	44244	FRMD4A
8	114450122	114450759	638	*	H3K27ac_peak_3_85004	23.2474	4.69825	0.546846	5.44988e-19	1.13497e-16	638	Distal Intergenic	114318400	114318911	512	2	ENSG00000253499	ENST00000518851	-131211
9	82894143	82895640	1498	*	H3K27ac_peak_4_87442	43.3747	3.8176	0.448191	5.46548e-19	1.13562e-16	1498	Distal Intergenic	82744067	82744792	726	2	ENSG00000233309	ENST00000432491	-149351	RPS6P12
4	185955255	185957102	1848	*	H3K27ac_peak_8_68818	77.4464	2.51005	0.290071	5.55394e-19	1.15137e-16	1848	Promoter (<=1kb)	185585444	185956368	370925	2	ENSG00000154556	ENST00000284776	0	SORBS2
13	74554558	74556314	1757	*	H3K27ac_peak_7_24924	57.691	3.14151	0.364631	5.71096e-19	1.18124e-16	1757	Promoter (<=1kb)	74555333	74556330	998	1	ENSG00000236678	ENST00000600832	0	LINC00347
3	51694610	51697963	3354	*	H3K27ac_peak_6_61974	94.5132	3.03239	0.35226	5.75582e-19	1.18781e-16	3354	Promoter (<=1kb)	51694465	51694582	118	2	ENSG00000201595	ENST00000364725	-28	RNA5SP132
6	107711119	107714928	3810	*	H3K27ac_peak_8_76079	153.9	2.47931	0.286701	5.77444e-19	1.18896e-16	3810	Intron (ENST00000369020/ENSG00000146285, intron 6 of 7)	107697299	107700218	2920	2	ENSG00000280135	ENST00000623300	-10901
9	23778932	23779781	850	*	H3K27ac_peak_4_86735	46.4851	-3.90928	0.44832	5.80828e-19	1.19323e-16	850	Promoter (<=1kb)	23701523	23779375	77853	2	ENSG00000107105	ENST00000440102	0	ELAVL2
7	118010718	118012289	1572	*	H3K27ac_peak_4_81336	34.485	3.57923	0.415806	5.8932e-19	1.20795e-16	1572	Distal Intergenic	117998858	118004045	5188	2	ENSG00000234826	ENST00000427030	-6673
3	100002726	100003429	704	*	H3K27ac_peak_4_62912	23.204	4.60474	0.536824	6.12751e-19	1.25315e-16	704	Intron (ENST00000463526/ENSG00000184220, intron 1 of 3)	99964314	99964398	85	2	ENSG00000264897	ENST00000577308	-38328	MIR3921
X	99805163	99806069	907	*	H3K27ac_peak_4_92357	42.2972	-4.43294	0.51586	6.14167e-19	1.25323e-16	907	Distal Intergenic	99886740	99887691	952	2	ENSG00000229946	ENST00000434960	81622	B3GNT2P1
8	141757858	141759934	2077	*	H3K27ac_peak_8_85783	139.286	2.42701	0.280744	6.21662e-19	1.26569e-16	2077	Distal Intergenic	141786242	141786313	72	2	ENSG00000221768	ENST00000408841	26379	MIR1302-7
5	173889845	173891075	1231	*	H3K27ac_peak_5_72900	43.9536	3.15586	0.367825	6.24388e-19	1.2684e-16	1231	Promoter (<=1kb)	173890666	173891607	942	1	ENSG00000113742	ENST00000518141	0	CPEB4
19	30350612	30352558	1947	*	H3K27ac_peak_3_44516	45.043	3.60579	0.416898	6.26346e-19	1.26954e-16	1947	5' UTR	30372384	30558059	185676	1	ENSG00000198597	ENST00000355537	-19826	ZNF536
19	48510515	48512872	2358	*	H3K27ac_peak_4_45554	92.8951	2.53609	0.293925	6.3042e-19	1.27496e-16	2358	Promoter (<=1kb)	48485271	48511835	26565	2	ENSG00000142235	ENST00000600059	0	LMTK3
4	157219876	157223194	3319	*	H3K27ac_peak_8_68414	150.883	2.45378	0.284426	7.2139e-19	1.4557e-16	3319	Promoter (<=1kb)	157219903	157221723	1821	1	ENSG00000120251	ENST00000512774	0	GRIA2
2	176722369	176723297	929	*	H3K27ac_peak_4_51152	45.9707	-4.10911	0.483903	7.45492e-19	1.50101e-16	929	Intron (ENST00000652227/ENSG00000224577, intron 4 of 5)	176761237	176762616	1380	2	ENSG00000230552	ENST00000430460	39319
3	119795014	119796186	1173	*	H3K27ac_peak_4_63246	83.4903	-3.05468	0.357978	7.54039e-19	1.51487e-16	1173	Intron (ENST00000648112/ENSG00000285585, intron 17 of 17)	119791829	119792553	725	1	ENSG00000240471	ENST00000493810	3185	PHBP8
5	162067403	162068562	1160	*	H3K27ac_peak_4_72405	27.0295	4.09723	0.477819	7.65274e-19	1.53405e-16	1160	Promoter (<=1kb)	162067465	162155512	88048	1	ENSG00000113327	ENST00000639975	0	GABRG2
4	153531686	153532492	807	*	H3K27ac_peak_4_68349	25.0115	4.73816	0.552385	7.8618e-19	1.5725e-16	807	Intron (ENST00000409663/ENSG00000121210, intron 3 of 34)	153554181	153558771	4591	1	ENSG00000121210	ENST00000462540	-21689	TMEM131L
12	107473712	107475403	1692	*	H3K27ac_peak_4_22619	42.6195	3.66787	0.428284	8.21185e-19	1.63891e-16	1692	Intron (ENST00000420571/ENSG00000151136, intron 1 of 14)	107486511	107486635	125	2	ENSG00000222302	ENST00000410370	11232	RNA5SP371
7	103988610	103990912	2303	*	H3K27ac_peak_5_81081	60.7228	2.49162	0.289719	8.87657e-19	1.7677e-16	2303	Promoter (<=1kb)	103471784	103989516	517733	2	ENSG00000189056	ENST00000343529	0	RELN
2	177709119	177710748	1630	*	H3K27ac_peak_4_51188	46.6398	3.40538	0.400491	9.01068e-19	1.79049e-16	1630	Intron (ENST00000412133/ENSG00000229941, intron 3 of 3)	177698490	177723289	24800	1	ENSG00000229941	ENST00000450227	10629	PDE11A-AS1
8	119896272	119896803	532	*	H3K27ac_peak_4_85096	57.0081	-3.9233	0.46569	9.0525e-19	1.79488e-16	532	Intron (ENST00000523492/ENSG00000155792, intron 1 of 6)	119891132	119891229	98	2	ENSG00000202356	ENST00000365486	-5043	RNA5SP277
2	21281404	21282434	1031	*	H3K27ac_peak_4_47181	42.6909	3.32288	0.389889	9.26551e-19	1.83312e-16	1031	Intron (ENST00000435237/ENSG00000233005, intron 1 of 5)	21317660	21397270	79611	1	ENSG00000231204	ENST00000653699	-35226
17	67492791	67494161	1371	*	H3K27ac_peak_3_38996	37.8061	3.56182	0.416553	9.30954e-19	1.83386e-16	1371	Intron (ENST00000581322/ENSG00000154217, intron 1 of 8)	67471489	67471585	97	2	ENSG00000263690	ENST00000582790	-21206	MIR548D2
2	209600222	209601092	871	*	H3K27ac_peak_4_51700	35.518	3.98367	0.468766	9.30258e-19	1.83386e-16	871	Intron (ENST00000682079/ENSG00000078018, intron 3 of 15)	209580041	209734118	154078	1	ENSG00000078018	ENST00000392194	20181	MAP2
11	35344125	35344962	838	*	H3K27ac_peak_4_15848	43.9669	-4.31377	0.502735	9.7186e-19	1.9103e-16	838	Intron (ENST00000278379/ENSG00000110436, intron 1 of 10)	35286816	35352360	65545	2	ENSG00000110436	ENST00000645892	7398	SLC1A2
3	123799507	123800723	1217	*	H3K27ac_peak_7_63410	118.566	-2.74689	0.321539	9.91069e-19	1.94386e-16	1217	Promoter (<=1kb)	123737241	123800188	62948	2	ENSG00000065534	ENST00000506361	0	MYLK
22	37447121	37450174	3054	*	H3K27ac_peak_6_58725	96.3012	3.02568	0.354778	1.0025e-18	1.96206e-16	3054	Distal Intergenic	37367960	37427479	59520	2	ENSG00000166897	ENST00000402918	-19642	ELFN2
1	7630416	7634689	4274	*	H3K27ac_peak_8_645	154.338	2.91993	0.341166	1.03717e-18	2.02556e-16	4274	Intron (ENST00000303635/ENSG00000171735, intron 6 of 22)	7693124	7694844	1721	2	ENSG00000270171	ENST00000602640	60155
13	108226034	108226934	901	*	H3K27ac_peak_3_25449	26.7607	3.65999	0.427794	1.04527e-18	2.037e-16	901	Intron (ENST00000375898/ENSG00000139826, intron 1 of 1)	108218392	108234243	15852	1	ENSG00000139826	ENST00000375898	7642	ABHD13
16	50462941	50464030	1090	*	H3K27ac_peak_6_33552	78.0496	-2.78571	0.327428	1.07228e-18	2.08518e-16	1090	Intron (ENST00000637635/ENSG00000260573, intron 2 of 4)	50505945	50546347	40403	1	ENSG00000260573	ENST00000646992	-41915
12	106096416	106099284	2869	*	H3K27ac_peak_4_22543	99.0142	-3.38648	0.399824	1.1249e-18	2.18283e-16	2869	Intron (ENST00000261402/ENSG00000074590, intron 2 of 6)	106103163	106106165	3003	1	ENSG00000257438	ENST00000548901	-3879
7	138226017	138228177	2161	*	H3K27ac_peak_4_81778	70.1693	3.98305	0.465876	1.1676e-18	2.26086e-16	2161	Distal Intergenic	138187998	138188129	132	2	ENSG00000201465	ENST00000364595	-37888
17	44307557	44312403	4847	*	H3K27ac_peak_8_37921	285.83	2.18223	0.253766	1.17776e-18	2.27088e-16	4847	Promoter (<=1kb)	44308413	44318670	10258	1	ENSG00000108309	ENST00000590834	0	RUNDC3A
5	125059183	125060263	1081	*	H3K27ac_peak_5_71100	100.416	-2.92714	0.344154	1.17661e-18	2.27088e-16	1081	Intron (ENST00000647105/ENSG00000260192, intron 2 of 6)	125074665	125074980	316	1	ENSG00000250194	ENST00000508858	-14402
12	49977986	49980066	2081	*	H3K27ac_peak_4_21248	76.7159	3.07581	0.361806	1.18083e-18	2.27199e-16	2081	Intron (ENST00000548961/ENSG00000161800, intron 2 of 2)	49973174	49977139	3966	1	ENSG00000086159	ENST00000615425	4812	AQP6
9	36995237	36998221	2985	*	H3K27ac_peak_4_87070	145.911	-2.84161	0.33445	1.18424e-18	2.27373e-16	2985	Intron (ENST00000358127/ENSG00000196092, intron 5 of 9)	36840558	37002675	162118	2	ENSG00000196092	ENST00000524340	4454	PAX5
16	49524256	49525795	1540	*	H3K27ac_peak_7_33425	72.1762	2.86543	0.33535	1.20164e-18	2.3023e-16	1540	Exon (ENST00000561648/ENSG00000102935, exon 7 of 9)	49517762	49518601	840	2	ENSG00000260089	ENST00000569937	-5655	ADAM3B
15	72901597	72903149	1553	*	H3K27ac_peak_4_30472	74.94	3.214	0.377701	1.20976e-18	2.31297e-16	1553	Promoter (1-2kb)	72899399	72900260	862	2	ENSG00000259259	ENST00000560329	-1337	NPM1P42
6	168376898	168378712	1815	*	H3K27ac_peak_8_77658	113.732	2.62635	0.307242	1.25706e-18	2.39838e-16	1815	Promoter (2-3kb)	168374697	168375355	659	1	ENSG00000260771	ENST00000568306	2201
1	167105049	167106646	1598	*	H3K27ac_peak_5_6196	51.568	3.03564	0.355969	1.29036e-18	2.45675e-16	1598	Intron (ENST00000361200/ENSG00000198842, intron 2 of 5)	167094850	167129165	34316	1	ENSG00000198842	ENST00000443333	10199	STYXL2
16	27785930	27786896	967	*	H3K27ac_peak_5_33103	31.2395	3.21599	0.375231	1.30715e-18	2.48352e-16	967	Distal Intergenic	27776866	27778729	1864	1	ENSG00000047578	ENST00000568622	9064	KATNIP
5	158451062	158452920	1859	*	H3K27ac_peak_3_72332	33.4822	5.0836	0.598162	1.3618e-18	2.58198e-16	1859	Exon (ENST00000517595/ENSG00000254350, exon 2 of 2)	158464465	158464678	214	1	ENSG00000272085	ENST00000607514	-11545
1	209622444	209624390	1947	*	H3K27ac_peak_4_8274	81.6721	3.10412	0.365874	1.37814e-18	2.60211e-16	1947	Promoter (<=1kb)	209623444	209623510	67	2	ENSG00000283876	ENST00000583107	0	MIR4260
2	117691541	117692355	815	*	H3K27ac_peak_5_49623	33.57	3.49219	0.412826	1.3773e-18	2.60211e-16	815	Distal Intergenic	117754139	117803899	49761	2	ENSG00000238207	ENST00000656175	111544
8	27260414	27262718	2305	*	H3K27ac_peak_8_83307	129.211	2.08058	0.242407	1.41328e-18	2.66293e-16	2305	Promoter (1-2kb)	27236475	27258420	21946	2	ENSG00000015592	ENST00000523048	-1994	STMN4
6	107824046	107825191	1146	*	H3K27ac_peak_4_76082	52.9631	2.77678	0.325793	1.42688e-18	2.68301e-16	1146	Promoter (<=1kb)	107702154	107824313	122160	2	ENSG00000146285	ENST00000369020	0	SCML4
1	234553086	234556739	3654	*	H3K27ac_peak_8_9555	193.48	2.38252	0.278635	1.43011e-18	2.68354e-16	3654	Promoter (1-2kb)	234551265	234554785	3521	1	ENSG00000287633	ENST00000667224	1821
2	100799284	100800129	846	*	H3K27ac_peak_4_49178	27.7126	4.12983	0.48615	1.48098e-18	2.77328e-16	846	Distal Intergenic	100820139	100996829	176691	1	ENSG00000170485	ENST00000335681	-20010	NPAS2
19	41992167	42000222	8056	*	H3K27ac_peak_8_45065	572.828	1.89544	0.220491	1.52682e-18	2.85324e-16	8056	Promoter (<=1kb)	41966582	41994214	27633	2	ENSG00000105409	ENST00000441343	0	ATP1A3
5	154258184	154258858	675	*	H3K27ac_peak_4_72238	45.5673	-3.87472	0.45947	1.56244e-18	2.91383e-16	675	Intron (ENST00000425427/ENSG00000164574, intron 1 of 6)	154287470	154376367	88898	1	ENSG00000164574	ENST00000519571	-28612	GALNT10
21	32185855	32187718	1864	*	H3K27ac_peak_4_56322	45.3383	3.47749	0.410313	1.59624e-18	2.97077e-16	1864	Intron (ENST00000414877/ENSG00000230323, intron 1 of 3)	32080316	32197813	117498	2	ENSG00000230323	ENST00000414877	10095	LINC00159
4	5608956	5610982	2027	*	H3K27ac_peak_3_65996	38.4046	4.52825	0.536071	1.64459e-18	3.0545e-16	2027	Intron (ENST00000475313/ENSG00000173040, intron 16 of 22)	5527152	5527801	650	1	ENSG00000082929	ENST00000504943	81804	LINC01587
11	1563761	1571767	8007	*	H3K27ac_peak_8_14684	379.628	2.23175	0.260887	1.67304e-18	3.10101e-16	8007	Promoter (<=1kb)	1554051	1565936	11886	2	ENSG00000184545	ENST00000331588	0	DUSP8
12	128918373	128919482	1110	*	H3K27ac_peak_4_23762	26.1565	4.84191	0.575151	1.69338e-18	3.13234e-16	1110	Intron (ENST00000441390/ENSG00000151948, intron 5 of 10)	128944274	128945203	930	2	ENSG00000255838	ENST00000539058	25721
12	3578148	3580862	2715	*	H3K27ac_peak_6_20257	101.557	3.00714	0.354656	1.7061e-18	3.14947e-16	2715	Intron (ENST00000452611/ENSG00000111218, intron 7 of 9)	3610307	3612003	1697	2	ENSG00000280202	ENST00000624384	31141
12	118879916	118881425	1510	*	H3K27ac_peak_4_23169	50.3691	3.26692	0.387799	1.75167e-18	3.22704e-16	1510	Intron (ENST00000544515/ENSG00000256149, intron 2 of 4)	118888434	118888564	131	2	ENSG00000201042	ENST00000364172	7139
19	1350732	1351925	1194	*	H3K27ac_peak_4_42736	39.9253	3.24723	0.384622	1.77231e-18	3.25848e-16	1194	Promoter (2-3kb)	1354711	1357094	2384	1	ENSG00000160953	ENST00000592374	-2786	PWWP3A
1	206051606	206054037	2432	*	H3K27ac_peak_7_8009	154.81	-2.66197	0.31324	1.84118e-18	3.37826e-16	2432	Promoter (<=1kb)	206053173	206102449	49277	1	ENSG00000263961	ENST00000331555	0	RHEX
15	73317622	73320760	3139	*	H3K27ac_peak_8_30480	196.984	2.13526	0.249901	1.84948e-18	3.38667e-16	3139	3' UTR	73335260	73342357	7098	1	ENSG00000259650	ENST00000558742	-14500
11	22558334	22559298	965	*	H3K27ac_peak_4_15630	28.2181	5.99604	0.690821	1.89576e-18	3.46445e-16	965	Distal Intergenic	22625509	22626403	895	1	ENSG00000148935	ENST00000648096	-66211	GAS2
11	45454426	45455830	1405	*	H3K27ac_peak_4_16149	28.9878	3.59934	0.425512	1.9296e-18	3.51921e-16	1405	Intron (ENST00000528445/ENSG00000255041, intron 2 of 2)	45397590	45412745	15156	2	ENSG00000286418	ENST00000669753	-41681
9	137137762	137139298	1537	*	H3K27ac_peak_6_90613	45.953	3.00806	0.355194	1.94002e-18	3.53115e-16	1537	Promoter (<=1kb)	137139154	137168756	29603	1	ENSG00000176884	ENST00000371561	0	GRIN1
12	105945834	105947819	1986	*	H3K27ac_peak_4_22526	68.4527	-3.12035	0.369638	1.95785e-18	3.55648e-16	1986	Distal Intergenic	106015897	106017006	1110	1	ENSG00000257773	ENST00000546640	-68078	ST13P3
7	24019260	24020276	1017	*	H3K27ac_peak_4_78762	58.5137	-3.83106	0.462482	2.01616e-18	3.65512e-16	1017	Distal Intergenic	24132705	24132837	133	1	ENSG00000252041	ENST00000516232	-112429	RNA5SP228
8	115418087	115418756	670	*	H3K27ac_peak_4_85010	57.4314	-3.3629	0.397407	2.18189e-18	3.9477e-16	670	Exon (ENST00000640765/ENSG00000104447, exon 5 of 6)	115414429	115492221	77793	2	ENSG00000104447	ENST00000518018	73465	TRPS1
6	24100203	24101187	985	*	H3K27ac_peak_4_73968	22.6151	4.84658	0.575896	2.22384e-18	4.01068e-16	985	Distal Intergenic	24126186	24147529	21344	1	ENSG00000152954	ENST00000378478	-24999	NRSN1
8	37223617	37226656	3040	*	H3K27ac_peak_4_83538	61.8948	3.26959	0.387826	2.22551e-18	4.01068e-16	3040	Distal Intergenic	37326575	37330837	4263	2	ENSG00000253123	ENST00000624599	104181
10	14296107	14296912	806	*	H3K27ac_peak_3_10562	24.3818	4.22223	0.500376	2.24206e-18	4.02456e-16	806	Intron (ENST00000357447/ENSG00000151474, intron 2 of 24)	13643706	14330924	687219	2	ENSG00000151474	ENST00000357447	34012	FRMD4A
7	87474097	87477715	3619	*	H3K27ac_peak_8_80501	257.958	-2.30157	0.270847	2.24133e-18	4.02456e-16	3619	Promoter (<=1kb)	87401696	87475680	73985	2	ENSG00000005471	ENST00000649586	0	ABCB4
5	132394329	132395332	1004	*	H3K27ac_peak_4_71270	43.5541	-4.10507	0.491428	2.29466e-18	4.11087e-16	1004	3' UTR	132388960	132395613	6654	1	ENSG00000197375	ENST00000475308	5369	SLC22A5
14	50761335	50762420	1086	*	H3K27ac_peak_4_26340	67.6978	-3.15953	0.374113	2.30268e-18	4.11714e-16	1086	Promoter (<=1kb)	50757788	50761867	4080	2	ENSG00000100503	ENST00000673819	0	NIN
20	20362761	20365839	3079	*	H3K27ac_peak_7_53709	117.513	2.6304	0.310331	2.37992e-18	4.2469e-16	3079	Promoter (<=1kb)	20363691	20365657	1967	1	ENSG00000280229	ENST00000623641	0
8	63431665	63432444	780	*	H3K27ac_peak_4_84197	30.0992	4.18516	0.502629	2.40364e-18	4.28082e-16	780	Intron (ENST00000522265/ENSG00000253205, intron 2 of 6)	63384839	63417964	33126	2	ENSG00000253205	ENST00000521221	-13701
7	22195523	22197109	1587	*	H3K27ac_peak_3_78721	38.4107	3.08598	0.364931	2.40979e-18	4.2834e-16	1587	Promoter (<=1kb)	22154570	22194763	40194	2	ENSG00000136237	ENST00000458533	-760	RAPGEF5
8	66485831	66487010	1180	*	H3K27ac_peak_5_84264	52.6498	2.88034	0.341232	2.44739e-18	4.34175e-16	1180	Intron (ENST00000648156/ENSG00000285791, intron 15 of 19)	66480648	66481486	839	1	ENSG00000253623	ENST00000520029	5183
19	19211850	19214738	2889	*	H3K27ac_peak_7_44370	131.284	2.46608	0.290745	2.59061e-18	4.57975e-16	2889	Promoter (<=1kb)	19211958	19252233	40276	1	ENSG00000130287	ENST00000252575	0	NCAN
22	29712529	29717642	5114	*	H3K27ac_peak_8_58240	180.238	2.58325	0.304981	2.59161e-18	4.57975e-16	5114	Promoter (2-3kb)	29711820	29719714	7895	2	ENSG00000239446	ENST00000420180	2072
1	11629125	11630584	1460	*	H3K27ac_peak_4_964	40.7227	3.99849	0.472618	2.61968e-18	4.62039e-16	1460	Intron (ENST00000642131/ENSG00000284708, intron 1 of 1)	11623558	11643416	19859	1	ENSG00000284708	ENST00000642131	5567
14	100672159	100673969	1811	*	H3K27ac_peak_8_28161	109.873	2.37547	0.280308	2.69695e-18	4.74746e-16	1811	Exon (ENST00000556697/ENSG00000196273, exon 2 of 2)	100675930	100679884	3955	2	ENSG00000258717	ENST00000557546	5915
7	148172441	148173934	1494	*	H3K27ac_peak_4_81962	31.4981	4.3913	0.520604	2.70777e-18	4.75731e-16	1494	Promoter (<=1kb)	148172384	148190854	18471	1	ENSG00000174469	ENST00000636988	57	CNTNAP2
6	105587327	105588957	1631	*	H3K27ac_peak_4_76020	46.5376	-3.94209	0.473427	2.73606e-18	4.79775e-16	1631	Exon (ENST00000651879/ENSG00000286084, exon 3 of 3)	105612667	105632196	19530	2	ENSG00000237567	ENST00000423489	43239	LINC02836
2	136232346	136233147	802	*	H3K27ac_peak_4_50444	53.1563	-3.53806	0.415827	2.76648e-18	4.84177e-16	802	Promoter (1-2kb)	136230753	136233245	2493	1	ENSG00000279024	ENST00000624070	1593
10	99758384	99759241	858	*	H3K27ac_peak_4_12938	39.4148	-4.92775	0.574897	2.81917e-18	4.92451e-16	858	Downstream (2-3kb)	99782640	99794348	11709	1	ENSG00000023839	ENST00000648689	-23399	ABCC2
5	44247802	44248595	794	*	H3K27ac_peak_4_69810	43.5374	-4.02255	0.482527	2.8509e-18	4.97039e-16	794	Distal Intergenic	44388732	44413989	25258	1	ENSG00000248464	ENST00000502457	-140137	FGF10-AS1
1	205650173	205651033	861	*	H3K27ac_peak_4_7939	47.2858	-4.08643	0.48865	3.02247e-18	5.25944e-16	861	Distal Intergenic	205657851	205662668	4818	2	ENSG00000158715	ENST00000460934	11635	SLC45A3
10	129891671	129893335	1665	*	H3K27ac_peak_4_14172	39.5036	3.35528	0.400546	3.08335e-18	5.35514e-16	1665	Intron (ENST00000440978/ENSG00000108001, intron 6 of 16)	129857638	129867384	9747	1	ENSG00000287997	ENST00000653993	34033
16	702952	705342	2391	*	H3K27ac_peak_7_31880	70.7816	2.79501	0.332677	3.41786e-18	5.92393e-16	2391	Promoter (<=1kb)	692500	705801	13302	2	ENSG00000127585	ENST00000397621	459	FBXL16
3	127390202	127393464	3263	*	H3K27ac_peak_7_63652	140.31	2.6652	0.316295	3.42386e-18	5.92393e-16	3263	Promoter (<=1kb)	127322307	127390670	68364	2	ENSG00000244215	ENST00000488425	0	LINC02016
14	79708876	79709906	1031	*	H3K27ac_peak_4_27407	36.9527	4.2911	0.519602	3.44111e-18	5.94248e-16	1031	Intron (ENST00000634499/ENSG00000021645, intron 20 of 21)	79639754	79644431	4678	2	ENSG00000287118	ENST00000667942	-64445
22	28105288	28106108	821	*	H3K27ac_peak_3_58121	23.5863	4.3606	0.516427	3.45792e-18	5.9602e-16	821	Exon (ENST00000612946/ENSG00000100154, exon 6 of 21)	28028815	28094135	65321	2	ENSG00000100154	ENST00000442232	-11153	TTC28
4	123463905	123464400	496	*	H3K27ac_peak_4_67928	40.8049	-3.87736	0.453096	3.48683e-18	5.99866e-16	496	Distal Intergenic	123490242	123504757	14516	1	ENSG00000249125	ENST00000667633	-25842
1	2072758	2075413	2656	*	H3K27ac_peak_8_219	173.738	2.38453	0.282306	3.50378e-18	6.01644e-16	2656	Promoter (<=1kb)	2073462	2185390	111929	1	ENSG00000067606	ENST00000400921	0	PRKCZ
2	177348556	177350114	1559	*	H3K27ac_peak_4_51167	86.7798	-2.83304	0.33825	3.68919e-18	6.3229e-16	1559	Promoter (2-3kb)	177345858	177345961	104	2	ENSG00000238295	ENST00000459157	-2595
16	7888404	7889384	981	*	H3K27ac_peak_4_32517	43.1157	-4.02497	0.471883	3.71801e-18	6.35264e-16	981	Exon (ENST00000567103/ENSG00000260289, exon 4 of 4)	7726841	7726951	111	2	ENSG00000252138	ENST00000516329	-161453
5	144368667	144369485	819	*	H3K27ac_peak_4_71844	45.9336	-3.64682	0.435225	3.7205e-18	6.35264e-16	819	Promoter (<=1kb)	144369334	144385310	15977	1	ENSG00000249605	ENST00000505261	0
7	25845298	25845910	613	*	H3K27ac_peak_4_78839	32.2543	3.63505	0.435885	3.74554e-18	6.38341e-16	613	Distal Intergenic	25831335	25831909	575	2	ENSG00000286725	ENST00000666265	-13389
3	109108329	109109353	1025	*	H3K27ac_peak_4_62991	52.7616	-3.63331	0.439537	3.92458e-18	6.67604e-16	1025	Intron (ENST00000480826/ENSG00000239314, intron 1 of 2)	109101456	109110342	8887	1	ENSG00000239314	ENST00000480826	6873	MORC1-AS1
5	149913581	149914513	933	*	H3K27ac_peak_4_71985	43.7258	-4.02826	0.485436	4.00939e-18	6.80759e-16	933	Intron (ENST00000255266/ENSG00000132915, intron 6 of 21)	149932014	149932668	655	2	ENSG00000251583	ENST00000503102	18155	MFFP2
17	57722420	57725354	2935	*	H3K27ac_peak_8_38567	193.894	2.14969	0.254371	4.09569e-18	6.94116e-16	2935	Distal Intergenic	57744495	57745299	805	2	ENSG00000166329	ENST00000299415	19945	CCDC182
3	41026336	41027167	832	*	H3K27ac_peak_7_61351	44.9737	3.04845	0.364099	4.1092e-18	6.95112e-16	832	Distal Intergenic	40970541	40971578	1038	2	ENSG00000233096	ENST00000453828	-54758
8	33596846	33600500	3655	*	H3K27ac_peak_8_83500	232.291	2.29976	0.272605	4.1175e-18	6.95224e-16	3655	Promoter (<=1kb)	33591330	33600023	8694	2	ENSG00000133878	ENST00000256261	0	DUSP26
20	58623250	58624692	1443	*	H3K27ac_peak_7_55494	67.4789	2.89335	0.345157	4.17783e-18	7.04104e-16	1443	Distal Intergenic	58634772	58635738	967	1	ENSG00000268941	ENST00000598340	-10080	LINC01711
4	1560377	1563130	2754	*	H3K27ac_peak_4_65601	57.2636	3.41835	0.408511	4.32648e-18	7.27808e-16	2754	Distal Intergenic	1550284	1550572	289	1	ENSG00000272783	ENST00000608161	10093
2	190678391	190679352	962	*	H3K27ac_peak_4_51313	30.1656	3.52289	0.421027	4.38292e-18	7.35942e-16	962	Exon (ENST00000676095/ENSG00000228509, exon 7 of 9)	190676944	190690372	13429	2	ENSG00000228509	ENST00000421437	11020
20	46028426	46032343	3918	*	H3K27ac_peak_8_54714	124.67	2.26139	0.268443	4.46783e-18	7.48819e-16	3918	Promoter (<=1kb)	46029009	46037275	8267	1	ENSG00000124140	ENST00000608944	0	SLC12A5
2	225399558	225401176	1619	*	H3K27ac_peak_7_52159	74.1377	2.57331	0.306486	4.53539e-18	7.58744e-16	1619	Promoter (<=1kb)	225399710	225654018	254309	1	ENSG00000144460	ENST00000636099	0	NYAP2
3	115385722	115386811	1090	*	H3K27ac_peak_3_63162	22.5565	3.98067	0.476594	4.68322e-18	7.82038e-16	1090	Intron (ENST00000662602/ENSG00000242880, intron 7 of 7)	115418862	115438550	19689	1	ENSG00000288074	ENST00000657664	-32051
7	36827907	36828749	843	*	H3K27ac_peak_3_79219	22.3434	4.63238	0.555571	4.71932e-18	7.86622e-16	843	Distal Intergenic	36818959	36819690	732	1	ENSG00000225739	ENST00000434232	8948	NPM1P18
11	32216318	32217257	940	*	H3K27ac_peak_4_15750	26.7816	3.8932	0.467188	5.029e-18	8.36708e-16	940	Intron (ENST00000419556/ENSG00000227160, intron 2 of 2)	32112049	32254395	142347	2	ENSG00000227160	ENST00000419556	37138	THEM7P
2	2874499	2878055	3557	*	H3K27ac_peak_8_46234	177.222	2.58448	0.307943	5.05442e-18	8.39402e-16	3557	Distal Intergenic	2870558	2871231	674	2	ENSG00000228391	ENST00000437610	-3268
19	33506791	33509405	2615	*	H3K27ac_peak_4_44635	80.4409	2.89303	0.346587	5.06856e-18	8.40218e-16	2615	Promoter (1-2kb)	33462951	33511138	48188	2	ENSG00000124299	ENST00000590408	1733	PEPD
20	47949270	47951117	1848	*	H3K27ac_peak_5_54861	66.1984	3.65486	0.437832	5.11101e-18	8.45715e-16	1848	Promoter (<=1kb)	47950797	47953399	2603	1	ENSG00000234967	ENST00000666669	0
9	109269518	109270231	714	*	H3K27ac_peak_4_88271	40.1151	3.46591	0.415136	5.13473e-18	8.48097e-16	714	Intron (ENST00000374566/ENSG00000095203, intron 2 of 25)	109300186	109301172	987	1	ENSG00000237124	ENST00000423638	-29955	MTND2P11
14	76117350	76118752	1403	*	H3K27ac_peak_7_27192	75.0592	3.16144	0.378665	5.14779e-18	8.48714e-16	1403	Distal Intergenic	76151916	76202007	50092	1	ENSG00000089916	ENST00000554375	-33164	GPATCH2L
1	224714231	224715315	1085	*	H3K27ac_peak_4_8796	34.1453	3.51907	0.421514	5.17445e-18	8.51567e-16	1085	Promoter (1-2kb)	224703272	224712849	9578	2	ENSG00000286174	ENST00000652162	-1382
16	51209669	51210752	1084	*	H3K27ac_peak_4_33632	71.3585	-3.3225	0.400038	5.30986e-18	8.72275e-16	1084	Intron (ENST00000642450/ENSG00000285367, intron 2 of 3)	51244054	51244123	70	1	ENSG00000261047	ENST00000570155	-33302
5	158977757	158978532	776	*	H3K27ac_peak_5_72343	37.4741	3.09735	0.372112	5.50432e-18	9.0259e-16	776	Intron (ENST00000519890/ENSG00000164330, intron 2 of 11)	158983006	158984789	1784	1	ENSG00000253811	ENST00000522582	-4474
16	73425602	73426864	1263	*	H3K27ac_peak_3_34573	30.462	3.58488	0.431209	5.99088e-18	9.78848e-16	1263	Intron (ENST00000669193/ENSG00000258779, intron 2 of 3)	73418272	73421396	3125	1	ENSG00000258779	ENST00000662417	7330	LINC01568
X	130896595	130897372	778	*	H3K27ac_peak_3_92906	21.8595	5.3118	0.622323	5.9807e-18	9.78848e-16	778	Intron (ENST00000338144/ENSG00000165675, intron 2 of 15)	130679646	130903192	223547	2	ENSG00000165675	ENST00000492263	5820	ENOX2
1	178293922	178295848	1927	*	H3K27ac_peak_6_6566	135.226	-2.5813	0.30927	6.44213e-18	1.04881e-15	1927	Intron (ENST00000367649/ENSG00000075391, intron 2 of 17)	178341471	178484147	142677	1	ENSG00000075391	ENST00000462775	-45623	RASAL2
17	4497628	4500542	2915	*	H3K27ac_peak_8_36151	151.188	2.32115	0.27694	6.43625e-18	1.04881e-15	2915	Promoter (<=1kb)	4498881	4539035	40155	1	ENSG00000183018	ENST00000329078	0	SPNS2
11	112835531	112837035	1505	*	H3K27ac_peak_4_18722	40.4999	3.64293	0.440055	6.80983e-18	1.10669e-15	1505	Promoter (<=1kb)	112822806	112835124	12319	2	ENSG00000288070	ENST00000669768	-407
2	29719423	29720542	1120	*	H3K27ac_peak_4_47622	85.7565	-2.98886	0.362136	7.16559e-18	1.16243e-15	1120	Promoter (1-2kb)	29192777	29717700	524924	2	ENSG00000171094	ENST00000618119	-1723	ALK
10	12727453	12729758	2306	*	H3K27ac_peak_5_10484	56.5313	3.10812	0.373962	7.29186e-18	1.18081e-15	2306	Promoter (2-3kb)	12725254	12725353	100	2	ENSG00000221331	ENST00000408404	-2100	MIR548Q
12	23556604	23557580	977	*	H3K27ac_peak_4_20758	30.3201	3.1714	0.381617	7.34225e-18	1.18686e-15	977	Intron (ENST00000451604/ENSG00000134532, intron 11 of 14)	23534034	23584612	50579	2	ENSG00000134532	ENST00000396007	27032	SOX5
14	97572706	97574140	1435	*	H3K27ac_peak_3_27917	23.7749	3.76221	0.451215	7.44107e-18	1.2007e-15	1435	Intron (ENST00000655920/ENSG00000246084, intron 5 of 6)	97662638	97688600	25963	1	ENSG00000287501	ENST00000662945	-88498
8	37147000	37149112	2113	*	H3K27ac_peak_6_83533	71.4109	2.70853	0.325781	7.66721e-18	1.235e-15	2113	Distal Intergenic	37095150	37095390	241	1	ENSG00000253650	ENST00000523647	51850	SMARCE1P4
15	71185734	71189485	3752	*	H3K27ac_peak_7_30421	126.697	3.61541	0.436054	7.84386e-18	1.26123e-15	3752	Promoter (<=1kb)	71147650	71189029	41380	2	ENSG00000259964	ENST00000561571	0	THSD4-AS1
13	80361685	80362374	690	*	H3K27ac_peak_4_25031	50.5437	-3.18745	0.382294	8.1726e-18	1.31177e-15	690	Distal Intergenic	80369426	80369534	109	2	ENSG00000202398	ENST00000365528	7160	RNU6-61P
10	120085215	120086293	1079	*	H3K27ac_peak_6_13767	40.3169	2.97062	0.357387	8.35571e-18	1.3388e-15	1079	Distal Intergenic	120069980	120070159	180	2	ENSG00000223455	ENST00000425391	-15056
15	94075345	94076226	882	*	H3K27ac_peak_5_31553	40.6505	3.2981	0.397409	8.37066e-18	1.33884e-15	882	Intron (ENST00000558874/ENSG00000259724, intron 2 of 8)	94064357	94070898	6542	2	ENSG00000258754	ENST00000555772	-4447	LINC01579
13	77459603	77460680	1078	*	H3K27ac_peak_3_24965	30.4152	3.5464	0.427321	8.45264e-18	1.34957e-15	1078	Distal Intergenic	77417821	77422847	5027	1	ENSG00000285714	ENST00000649088	41782
12	123097270	123100365	3096	*	H3K27ac_peak_7_23470	130.163	2.69415	0.324208	8.63944e-18	1.37698e-15	3096	Intron (ENST00000280562/ENSG00000090975, intron 1 of 24)	123087256	123092821	5566	2	ENSG00000280381	ENST00000624878	-4449
1	164710885	164713216	2332	*	H3K27ac_peak_6_6124	116.823	2.55593	0.307097	9.03466e-18	1.43746e-15	2332	Intron (ENST00000420696/ENSG00000185630, intron 2 of 8)	164703026	164703309	284	2	ENSG00000276359	ENST00000619303	-7576
5	176852847	176854511	1665	*	H3K27ac_peak_6_73012	53.8382	2.74615	0.330667	9.06685e-18	1.44006e-15	1665	Intron (ENST00000509580/ENSG00000113763, intron 1 of 15)	176862624	176874400	11777	1	ENSG00000113763	ENST00000513890	-8113	UNC5A
3	193701726	193702623	898	*	H3K27ac_peak_4_65151	62.769	-3.06093	0.370857	9.26634e-18	1.46918e-15	898	Distal Intergenic	193691394	193697526	6133	1	ENSG00000198836	ENST00000495261	10332	OPA1
8	65454388	65455672	1285	*	H3K27ac_peak_3_84244	24.3383	4.2907	0.514329	9.45062e-18	1.49579e-15	1285	Distal Intergenic	65377592	65378111	520	1	ENSG00000213873	ENST00000518241	76796	PPIAP86
1	163399687	163400796	1110	*	H3K27ac_peak_4_6076	27.667	4.02006	0.482968	9.67027e-18	1.5279e-15	1110	Distal Intergenic	163422405	163423164	760	2	ENSG00000225122	ENST00000430516	22368
3	82826648	82827216	569	*	H3K27ac_peak_4_62812	39.0506	-4.18727	0.507293	9.97469e-18	1.57327e-15	569	Distal Intergenic	82806515	82808021	1507	2	ENSG00000241095	ENST00000492267	-18627	CYP51A1P1
6	166008037	166009739	1703	*	H3K27ac_peak_8_77436	135.422	2.03002	0.242569	1.04658e-17	1.64527e-15	1703	Distal Intergenic	165711019	165988078	277060	2	ENSG00000112541	ENST00000649882	-19959	PDE10A
7	108094869	108095705	837	*	H3K27ac_peak_4_81207	29.017	3.4923	0.422292	1.04674e-17	1.64527e-15	837	Exon (ENST00000205386/ENSG00000091128, exon 12 of 34)	108062397	108065858	3462	2	ENSG00000091128	ENST00000471677	-29011	LAMB4
1	163523086	163523844	759	*	H3K27ac_peak_4_6082	39.6881	3.48131	0.423711	1.0786e-17	1.69243e-15	759	Distal Intergenic	163509484	163509595	112	1	ENSG00000212527	ENST00000391225	13602	RNA5SP63
20	20796000	20798228	2229	*	H3K27ac_peak_6_53733	114.817	-2.62215	0.31754	1.11706e-17	1.74977e-15	2229	Distal Intergenic	20854121	20854642	522	2	ENSG00000225803	ENST00000437558	56414	MRPS11P1
11	1530668	1533687	3020	*	H3K27ac_peak_7_14679	148.079	2.8087	0.339058	1.12761e-17	1.76325e-15	3020	Distal Intergenic	1557523	1559443	1921	2	ENSG00000184545	ENST00000528778	25756	DUSP8
2	234797457	234798880	1424	*	H3K27ac_peak_6_52514	47.7154	3.17102	0.385333	1.13901e-17	1.77803e-15	1424	Distal Intergenic	234743542	234745606	2065	2	ENSG00000278593	ENST00000611658	-51851
4	167897029	167897645	617	*	H3K27ac_peak_7_68496	82.3421	-2.93053	0.352216	1.16982e-17	1.82299e-15	617	Distal Intergenic	167741879	167742287	409	2	ENSG00000270336	ENST00000604961	-154742
1	87968191	87968992	802	*	H3K27ac_peak_4_4410	38.3619	-4.06382	0.486043	1.17824e-17	1.83298e-15	802	Intron (ENST00000642677/ENSG00000237505, intron 2 of 6)	87903830	87993277	89448	2	ENSG00000237505	ENST00000643720	24285	PKN2-AS1
7	19771637	19774424	2788	*	H3K27ac_peak_8_78664	152.647	2.56323	0.308972	1.18334e-17	1.83776e-15	2788	Promoter (<=1kb)	19719315	19773617	54303	2	ENSG00000173452	ENST00000405844	0	TMEM196
9	116369751	116370766	1016	*	H3K27ac_peak_4_88558	36.4773	3.69205	0.450946	1.19249e-17	1.84883e-15	1016	Promoter (2-3kb)	116373199	116396616	23418	1	ENSG00000182752	ENST00000483254	-2433	PAPPA
11	21206169	21207013	845	*	H3K27ac_peak_4_15613	43.2928	-3.63219	0.440159	1.21368e-17	1.8753e-15	845	Intron (ENST00000325319/ENSG00000165973, intron 12 of 18)	21169748	21170137	390	1	ENSG00000254816	ENST00000527400	36421
3	162601106	162601686	581	*	H3K27ac_peak_4_64541	44.8976	-4.21294	0.511533	1.21295e-17	1.8753e-15	581	Promoter (<=1kb)	162601627	162601792	166	1	ENSG00000243044	ENST00000475129	0
10	98171969	98173781	1813	*	H3K27ac_peak_6_12908	60.2878	2.71646	0.328521	1.23201e-17	1.90039e-15	1813	Intron (ENST00000370584/ENSG00000166024, intron 2 of 8)	98163287	98244894	81608	1	ENSG00000166024	ENST00000612478	8682	R3HCC1L
11	61574397	61575718	1322	*	H3K27ac_peak_4_16610	44.3477	3.55654	0.431777	1.25082e-17	1.92288e-15	1322	Intron (ENST00000539008/ENSG00000011347, intron 1 of 12)	61518627	61580820	62194	2	ENSG00000011347	ENST00000539246	5102	SYT7
19	48392551	48397778	5228	*	H3K27ac_peak_8_45536	214.28	2.31252	0.278417	1.24991e-17	1.92288e-15	5228	Promoter (<=1kb)	48393668	48444931	51264	1	ENSG00000105464	ENST00000263269	0	GRIN2D
2	165639992	165640808	817	*	H3K27ac_peak_4_50873	25.7364	4.28576	0.526133	1.2541e-17	1.92467e-15	817	Intron (ENST00000421875/ENSG00000178662, intron 4 of 6)	165574109	165680194	106086	1	ENSG00000178662	ENST00000409420	65883	CSRNP3
22	27022255	27023909	1655	*	H3K27ac_peak_8_57964	92.941	2.36455	0.284977	1.2587e-17	1.92849e-15	1655	Promoter (2-3kb)	27019369	27024550	5182	1	ENSG00000279440	ENST00000623027	2886
6	168724219	168725407	1189	*	H3K27ac_peak_5_77685	32.3484	3.45318	0.419304	1.3001e-17	1.98856e-15	1189	Downstream (<1kb)	168716606	168723495	6890	1	ENSG00000235815	ENST00000436492	7613
7	95308170	95309706	1537	*	H3K27ac_peak_3_80608	30.7225	4.25371	0.518163	1.31058e-17	2.00123e-15	1537	3' UTR	95298749	95302403	3655	2	ENSG00000005421	ENST00000462594	-5767	PON1
15	71411714	71412351	638	*	H3K27ac_peak_4_30425	43.4518	-4.00673	0.470707	1.3284e-17	2.02504e-15	638	Exon (ENST00000355327/ENSG00000187720, exon 7 of 18)	71342324	71348471	6148	1	ENSG00000260586	ENST00000562681	69390
14	76072773	76075461	2689	*	H3K27ac_peak_5_27185	66.1897	2.80197	0.339666	1.34768e-17	2.051e-15	2689	Intron (ENST00000679083/ENSG00000119650, intron 6 of 9)	76058324	76059610	1287	1	ENSG00000119650	ENST00000554233	14449	IFT43
9	84829205	84830443	1239	*	H3K27ac_peak_4_87477	28.3116	3.87634	0.472342	1.37502e-17	2.08911e-15	1239	Intron (ENST00000376208/ENSG00000148053, intron 14 of 15)	84669778	84877898	208121	1	ENSG00000148053	ENST00000304053	159427	NTRK2
11	69702150	69702718	569	*	H3K27ac_peak_4_17518	41.8191	-3.56771	0.433714	1.40852e-17	2.13645e-15	569	Promoter (1-2kb)	69698238	69704022	5785	2	ENSG00000162344	ENST00000294312	1304	FGF19
4	141965796	141966582	787	*	H3K27ac_peak_4_68153	38.1743	-4.10579	0.495568	1.42233e-17	2.1538e-15	787	Distal Intergenic	141721782	141727984	6203	1	ENSG00000164136	ENST00000509249	244014	IL15
13	22495417	22496206	790	*	H3K27ac_peak_4_24022	62.7801	-3.25825	0.393271	1.42702e-17	2.15732e-15	790	Distal Intergenic	22589699	22593871	4173	2	ENSG00000287357	ENST00000671380	97665
1	111979930	111981231	1302	*	H3K27ac_peak_4_4917	22.6659	4.62248	0.558022	1.44661e-17	2.1833e-15	1302	Promoter (1-2kb)	111770662	111982796	212135	2	ENSG00000171385	ENST00000369697	1565	KCND3
X	70444215	70447204	2990	*	H3K27ac_peak_7_92122	91.8406	2.52743	0.305733	1.48268e-17	2.23404e-15	2990	Promoter (<=1kb)	70444835	70505490	60656	1	ENSG00000082458	ENST00000374360	0	DLG3
3	89260430	89261560	1131	*	H3K27ac_peak_4_62850	29.0178	3.81424	0.467836	1.50705e-17	2.267e-15	1131	Intron (ENST00000336596/ENSG00000044524, intron 3 of 16)	89283016	89314604	31589	2	ENSG00000285780	ENST00000650616	53044
15	27025490	27026068	579	*	H3K27ac_peak_4_28877	19.332	4.50526	0.541723	1.5285e-17	2.29547e-15	579	Intron (ENST00000615808/ENSG00000182256, intron 2 of 9)	26971444	27027074	55631	1	ENSG00000182256	ENST00000553440	54046	GABRG3
10	24858178	24859615	1438	*	H3K27ac_peak_6_10781	54.5214	2.84073	0.345923	1.53842e-17	2.30657e-15	1438	Exon (ENST00000320152/ENSG00000099256, exon 5 of 9)	24867645	24868190	546	1	ENSG00000228667	ENST00000446973	-8030
3	109109564	109110306	743	*	H3K27ac_peak_4_62992	37.6329	-4.86109	0.580786	1.57987e-17	2.36481e-15	743	Exon (ENST00000480826/ENSG00000239314, exon 2 of 3)	108958845	109118103	159259	2	ENSG00000114487	ENST00000483760	7797	MORC1
1	75345513	75346562	1050	*	H3K27ac_peak_4_4248	23.0475	3.86864	0.469392	1.63227e-17	2.43924e-15	1050	Intron (ENST00000370859/ENSG00000137968, intron 3 of 23)	75183045	75183147	103	1	ENSG00000206999	ENST00000384272	162468	RNU6-622P
1	167904615	167905938	1324	*	H3K27ac_peak_6_6261	127.546	-2.62317	0.31983	1.69979e-17	2.53597e-15	1324	5' UTR	167904610	167914089	9480	2	ENSG00000143199	ENST00000476818	8151	ADCY10
1	225919171	225920650	1480	*	H3K27ac_peak_5_8883	101.398	-2.64847	0.32348	1.73314e-17	2.57728e-15	1480	Promoter (1-2kb)	225921216	225921934	719	2	ENSG00000143811	ENST00000466127	1284	PYCR2
17	7905872	7907373	1502	*	H3K27ac_peak_4_36394	58.3108	3.70632	0.451938	1.73073e-17	2.57728e-15	1502	Promoter (<=1kb)	7906122	7906260	139	1	ENSG00000252835	ENST00000517026	0	SCARNA21
12	57458749	57463345	4597	*	H3K27ac_peak_8_21695	302.434	-1.94733	0.234908	1.77876e-17	2.6408e-15	4597	Promoter (<=1kb)	57459785	57472268	12484	1	ENSG00000111087	ENST00000228682	0	GLI1
6	150176927	150178553	1627	*	H3K27ac_peak_4_76913	67.6009	3.47013	0.4245	1.85891e-17	2.7553e-15	1627	Intron (ENST00000361131/ENSG00000198729, intron 1 of 3)	150164584	150164686	103	1	ENSG00000238594	ENST00000459301	12343
11	96196182	96197377	1196	*	H3K27ac_peak_5_18483	55.5606	2.84314	0.34398	1.86987e-17	2.76705e-15	1196	Intron (ENST00000524717/ENSG00000184384, intron 1 of 4)	95978755	96093520	114766	2	ENSG00000184384	ENST00000618849	-102662	MAML2
8	80201077	80202063	987	*	H3K27ac_peak_4_84484	38.1096	-4.5545	0.550879	1.93296e-17	2.85576e-15	987	Promoter (2-3kb)	80204606	80204902	297	1	ENSG00000241550	ENST00000476144	-2543	RN7SL41P
16	52780723	52782270	1548	*	H3K27ac_peak_4_33685	52.3376	3.64476	0.447494	1.93771e-17	2.85814e-15	1548	Distal Intergenic	52655307	52656045	739	1	ENSG00000234337	ENST00000567701	125416
1	175857217	175858242	1026	*	H3K27ac_peak_4_6467	38.2718	3.46261	0.423811	2.02484e-17	2.98152e-15	1026	Distal Intergenic	175877343	175880468	3126	1	ENSG00000224718	ENST00000457217	-19101	LINC01657
18	58186063	58187062	1000	*	H3K27ac_peak_3_41993	24.2445	3.79616	0.464325	2.02791e-17	2.98152e-15	1000	Intron (ENST00000400345/ENSG00000049759, intron 2 of 30)	58195390	58398157	202768	1	ENSG00000049759	ENST00000456173	-8328	NEDD4L
1	115792465	115795698	3234	*	H3K27ac_peak_4_5002	61.5299	3.79468	0.464287	2.06814e-17	3.03576e-15	3234	Distal Intergenic	115700021	115768714	68694	2	ENSG00000118729	ENST00000261448	-23751	CASQ2
10	19628865	19630009	1145	*	H3K27ac_peak_4_10658	82.8045	-2.7463	0.336074	2.09472e-17	3.06982e-15	1145	Intron (ENST00000454679/ENSG00000204740, intron 36 of 39)	19633683	19633812	130	2	ENSG00000252001	ENST00000516192	3803	RNA5SP303
17	80444136	80445887	1752	*	H3K27ac_peak_5_40150	46.1163	2.73805	0.333878	2.10123e-17	3.07442e-15	1752	Distal Intergenic	80453735	80454729	995	2	ENSG00000260369	ENST00000562672	8842
8	32440080	32441009	930	*	H3K27ac_peak_4_83478	20.4646	5.12596	0.620995	2.1093e-17	3.07893e-15	930	Promoter (<=1kb)	32440704	32448803	8100	1	ENSG00000254049	ENST00000657615	0	NRG1-IT3
9	6954946	6956108	1163	*	H3K27ac_peak_5_86437	81.2855	-2.77825	0.340581	2.11108e-17	3.07893e-15	1163	Intron (ENST00000536108/ENSG00000107077, intron 8 of 17)	6984281	6986866	2586	1	ENSG00000107077	ENST00000494570	-28173	KDM4C
18	52498841	52500413	1573	*	H3K27ac_peak_6_41862	64.9322	2.70575	0.330073	2.13757e-17	3.11258e-15	1573	Intron (ENST00000442544/ENSG00000187323, intron 1 of 28)	52419189	52419644	456	2	ENSG00000273762	ENST00000316512	-79197	VN1R76P
1	76547130	76548766	1637	*	H3K27ac_peak_4_4279	54.0625	-2.95439	0.361389	2.15427e-17	3.13188e-15	1637	Intron (ENST00000328299/ENSG00000184005, intron 3 of 4)	76636877	76637339	463	1	ENSG00000272855	ENST00000608243	-88111
11	131298992	131300675	1684	*	H3K27ac_peak_6_19810	58.1112	2.65749	0.32438	2.26823e-17	3.29229e-15	1684	Exon (ENST00000416553/ENSG00000231698, exon 2 of 2)	131253446	131350917	97472	1	ENSG00000231698	ENST00000606885	45546
5	176838783	176840670	1888	*	H3K27ac_peak_3_73010	36.8582	4.36608	0.536639	2.29616e-17	3.32753e-15	1888	Intron (ENST00000509580/ENSG00000113763, intron 1 of 15)	176862624	176874400	11777	1	ENSG00000113763	ENST00000513890	-21954	UNC5A
6	140003268	140003691	424	*	H3K27ac_peak_4_76722	47.2449	-3.9775	0.486346	2.30595e-17	3.33641e-15	424	Intron (ENST00000456896/ENSG00000236013, intron 1 of 3)	139938864	139991094	52231	2	ENSG00000287820	ENST00000666152	-12174
12	41361687	41362364	678	*	H3K27ac_peak_5_20985	26.2812	3.78102	0.463027	2.31708e-17	3.34718e-15	678	Intron (ENST00000402685/ENSG00000165966, intron 3 of 9)	41411525	41412477	953	2	ENSG00000257228	ENST00000548450	50113
4	1490114	1491606	1493	*	H3K27ac_peak_4_65587	39.2683	3.73253	0.454702	2.36292e-17	3.408e-15	1493	Distal Intergenic	1550284	1550572	289	1	ENSG00000272783	ENST00000608161	-58678
3	155014925	155016697	1773	*	H3K27ac_peak_4_64395	45.2008	-4.19845	0.523236	2.37494e-17	3.41992e-15	1773	Distal Intergenic	155024124	155180849	156726	1	ENSG00000196549	ENST00000492661	-7427	MME
6	139452106	139453355	1250	*	H3K27ac_peak_4_76693	40.4975	-4.40554	0.546118	2.47763e-17	3.56214e-15	1250	Intron (ENST00000650173/ENSG00000226571, intron 7 of 7)	139456895	139473444	16550	2	ENSG00000238099	ENST00000655740	20089	LINC01625
11	61530677	61531931	1255	*	H3K27ac_peak_5_16604	52.0906	3.2255	0.396639	2.54208e-17	3.64905e-15	1255	Promoter (1-2kb)	61523900	61533103	9204	2	ENSG00000011347	ENST00000540831	1172	SYT7
11	128936493	128939472	2980	*	H3K27ac_peak_8_19721	156.682	2.40574	0.292886	2.55576e-17	3.65715e-15	2980	Promoter (<=1kb)	128935591	128937818	2228	2	ENSG00000120471	ENST00000530777	0	TP53AIP1
4	137015569	137016242	674	*	H3K27ac_peak_4_68019	23.0331	4.45915	0.550557	2.55357e-17	3.65715e-15	674	Intron (ENST00000656956/ENSG00000248869, intron 2 of 4)	136809069	136921382	112314	2	ENSG00000248869	ENST00000512039	-94187	LINC02511
15	38941346	38942250	905	*	H3K27ac_peak_7_29192	48.1914	2.79471	0.341272	2.61962e-17	3.74264e-15	905	Intron (ENST00000647456/ENSG00000175779, intron 3 of 6)	39019193	39026521	7329	1	ENSG00000259278	ENST00000657583	-76943
15	52115641	52116346	706	*	H3K27ac_peak_4_29557	21.1937	4.01481	0.492096	2.6244e-17	3.7436e-15	706	Promoter (<=1kb)	52116574	52122131	5558	1	ENSG00000259327	ENST00000559825	-228
14	105029896	105030820	925	*	H3K27ac_peak_4_28677	37.7449	3.26468	0.399968	2.63654e-17	3.75502e-15	925	Distal Intergenic	105009573	105021083	11511	2	ENSG00000170779	ENST00000336219	-8813	CDCA4
16	72110074	72110532	459	*	H3K27ac_peak_4_34491	20.2774	4.78189	0.589758	2.72046e-17	3.86849e-15	459	Promoter (1-2kb)	72108630	72109756	1127	1	ENSG00000140829	ENST00000569952	1444	DHX38
12	63937453	63938616	1164	*	H3K27ac_peak_4_21845	30.4792	3.67344	0.448119	2.75215e-17	3.90745e-15	1164	Intron (ENST00000355086/ENSG00000196935, intron 1 of 21)	63982525	64143780	161256	1	ENSG00000196935	ENST00000543397	-43909	SRGAP1
4	28478954	28480390	1437	*	H3K27ac_peak_4_66699	69.5044	-3.495	0.436503	2.8585e-17	4.05213e-15	1437	Intron (ENST00000509416/ENSG00000250064, intron 2 of 3)	28435449	28600275	164827	1	ENSG00000250064	ENST00000509416	43505
X	110276609	110277399	791	*	H3K27ac_peak_4_92589	40.2	-4.13132	0.508234	2.8834e-17	4.08106e-15	791	Intron (ENST00000262844/ENSG00000101935, intron 1 of 5)	110305420	110307221	1802	2	ENSG00000224142	ENST00000418848	29822	AMMECR1-IT1
2	4039928	4040614	687	*	H3K27ac_peak_4_46338	22.1011	5.19266	0.623611	2.93707e-17	4.15058e-15	687	Distal Intergenic	3957655	3974124	16470	2	ENSG00000237401	ENST00000665736	-65804	LINC01304
7	130324029	130324933	905	*	H3K27ac_peak_4_81612	32.3741	3.29948	0.406306	2.98865e-17	4.21692e-15	905	3' UTR	130308132	130312122	3991	1	ENSG00000128510	ENST00000488025	15897	CPA4
1	185483597	185484578	982	*	H3K27ac_peak_7_6977	121.404	-2.54371	0.310603	3.03223e-17	4.27178e-15	982	Distal Intergenic	185518651	185520986	2336	1	ENSG00000279401	ENST00000622958	-34073
12	105705798	105707631	1834	*	H3K27ac_peak_5_22511	80.7838	-2.57524	0.315562	3.04637e-17	4.28507e-15	1834	Promoter (<=1kb)	105706774	105742229	35456	1	ENSG00000257859	ENST00000547465	0	CASC18
16	17469232	17470599	1368	*	H3K27ac_peak_3_32871	32.4763	3.89169	0.480651	3.1253e-17	4.38254e-15	1368	Promoter (<=1kb)	17101769	17470960	369192	2	ENSG00000103489	ENST00000261381	361	XYLT1
4	77342063	77342949	887	*	H3K27ac_peak_4_67249	55.7436	-3.11233	0.377777	3.12199e-17	4.38254e-15	887	Intron (ENST00000497512/ENSG00000138764, intron 10 of 11)	77350370	77351235	866	2	ENSG00000248831	ENST00000506035	8286
5	15387589	15388332	744	*	H3K27ac_peak_4_69449	36.6287	-4.55244	0.549124	3.22463e-17	4.51488e-15	744	Downstream (2-3kb)	15384220	15384853	634	1	ENSG00000248834	ENST00000507649	3369	MARK2P5
22	40421967	40429217	7251	*	H3K27ac_peak_8_59118	352.686	2.7166	0.332654	3.24774e-17	4.54025e-15	7251	Exon (ENST00000651595/ENSG00000196588, exon 8 of 15)	40433136	40433641	506	1	ENSG00000227413	ENST00000442557	-3919
7	117810600	117811558	959	*	H3K27ac_peak_4_81332	43.0211	-5.8834	0.701288	3.25493e-17	4.54333e-15	959	Exon (ENST00000160373/ENSG00000077063, exon 3 of 23)	117792596	117793605	1010	2	ENSG00000077063	ENST00000487820	-16995	CTTNBP2
19	6030219	6030848	630	*	H3K27ac_peak_4_43392	20.2153	5.85179	0.705067	3.33837e-17	4.65265e-15	630	Intron (ENST00000303657/ENSG00000087903, intron 5 of 17)	6007866	6026699	18834	2	ENSG00000087903	ENST00000588021	-3520	RFX2
15	72835028	72835966	939	*	H3K27ac_peak_5_30470	45.9896	2.87272	0.353781	3.38301e-17	4.70766e-15	939	Distal Intergenic	72858354	72887128	28775	1	ENSG00000285729	ENST00000649889	-22388
9	135182255	135185947	3693	*	H3K27ac_peak_8_90197	208.837	2.93592	0.360153	3.39635e-17	4.71901e-15	3693	Distal Intergenic	135204722	135237597	32876	2	ENSG00000227958	ENST00000452377	51650
20	56347200	56348726	1527	*	H3K27ac_peak_5_55324	36.2485	3.01059	0.369634	3.42151e-17	4.74672e-15	1527	Distal Intergenic	56358974	56368663	9690	1	ENSG00000124098	ENST00000371384	-10248	FAM210B
1	41237833	41239013	1181	*	H3K27ac_peak_4_3051	31.0874	3.65483	0.449129	3.44562e-17	4.7729e-15	1181	Promoter (2-3kb)	41241772	41338644	96873	1	ENSG00000287400	ENST00000657314	-2759
11	34260013	34261109	1097	*	H3K27ac_peak_5_15823	53.3155	3.28716	0.406192	3.56997e-17	4.93346e-15	1097	Intron (ENST00000435224/ENSG00000166016, intron 1 of 16)	34173174	34242545	69372	2	ENSG00000166016	ENST00000530814	-17468	ABTB2
17	18004085	18005602	1518	*	H3K27ac_peak_4_36817	63.8617	3.42908	0.423324	3.57238e-17	4.93346e-15	1518	Promoter (1-2kb)	18006880	18007934	1055	1	ENSG00000171962	ENST00000470048	-1278	DRC3
15	71630184	71631399	1216	*	H3K27ac_peak_4_30436	71.3319	-2.56882	0.315142	3.57798e-17	4.93371e-15	1216	Intron (ENST00000355327/ENSG00000187720, intron 7 of 17)	71660455	71767651	107197	1	ENSG00000187720	ENST00000567838	-29056	THSD4
7	70416057	70418377	2321	*	H3K27ac_peak_8_80000	87.905	2.62944	0.322501	3.69723e-17	5.09044e-15	2321	Intron (ENST00000644939/ENSG00000158321, intron 4 of 18)	70316916	70437837	120922	1	ENSG00000158321	ENST00000475660	99141	AUTS2
19	6056391	6058379	1989	*	H3K27ac_peak_8_43395	79.5295	2.62769	0.323137	3.79639e-17	5.21906e-15	1989	Promoter (<=1kb)	6040186	6057283	17098	2	ENSG00000087903	ENST00000592281	0	RFX2
1	38454287	38455099	813	*	H3K27ac_peak_4_2898	43.7915	-4.25705	0.534035	3.81263e-17	5.2256e-15	813	Distal Intergenic	38474825	38476482	1658	1	ENSG00000238063	ENST00000658664	-19726	LINC01685
18	24595458	24596132	675	*	H3K27ac_peak_4_41133	51.6216	-3.03229	0.371209	3.81215e-17	5.2256e-15	675	Intron (ENST00000664008/ENSG00000265485, intron 1 of 1)	24628182	24662177	33996	1	ENSG00000265485	ENST00000669666	-32050	LINC01915
1	17601838	17606345	4508	*	H3K27ac_peak_7_1388	175.873	2.70536	0.332415	3.84505e-17	5.26212e-15	4508	Promoter (<=1kb)	17602171	17604882	2712	1	ENSG00000074964	ENST00000482892	0	ARHGEF10L
1	190277184	190277430	247	*	H3K27ac_peak_4_7028	38.1244	-3.98438	0.489979	3.8847e-17	5.30839e-15	247	Intron (ENST00000452178/ENSG00000225811, intron 1 of 4)	190264898	190362270	97373	1	ENSG00000225811	ENST00000452178	12286
1	208909053	208910612	1560	*	H3K27ac_peak_3_8237	31.1765	3.47783	0.43	3.91958e-17	5.34803e-15	1560	Distal Intergenic	208972454	208975307	2854	1	ENSG00000236950	ENST00000453569	-61842	LINC01774
12	4024664	4026452	1789	*	H3K27ac_peak_4_20282	108.131	-2.56618	0.317285	4.06884e-17	5.54337e-15	1789	Promoter (<=1kb)	4025985	4026613	629	1	ENSG00000256969	ENST00000536141	0
11	45880124	45881844	1721	*	H3K27ac_peak_5_16185	58.0776	3.33406	0.414278	4.21879e-17	5.73907e-15	1721	3' UTR	45885651	45906465	20815	1	ENSG00000121653	ENST00000241014	-3807	MAPK8IP1
15	46089321	46090505	1185	*	H3K27ac_peak_3_29473	24.0434	4.46786	0.554187	4.25108e-17	5.77436e-15	1185	Distal Intergenic	46099193	46100392	1200	2	ENSG00000259743	ENST00000559623	9887
5	152812032	152812418	387	*	H3K27ac_peak_4_72196	47.1784	-3.35409	0.411875	4.33879e-17	5.88472e-15	387	Intron (ENST00000522300/ENSG00000249484, intron 3 of 4)	152618965	152689529	70565	2	ENSG00000249484	ENST00000506723	-122503	LINC01470
20	21191863	21192440	578	*	H3K27ac_peak_4_53754	38.4548	-3.76267	0.457411	4.43187e-17	6.00201e-15	578	Intron (ENST00000619574/ENSG00000088970, intron 4 of 10)	21166206	21166596	391	2	ENSG00000214535	ENST00000457423	-25267	RPS15AP1
8	130639894	130642763	2870	*	H3K27ac_peak_6_85434	87.4506	2.26437	0.277592	4.55782e-17	6.16343e-15	2870	Intron (ENST00000523502/ENSG00000253656, intron 1 of 2)	130595299	130655712	60414	2	ENSG00000253656	ENST00000523502	12949
16	64892926	64893906	981	*	H3K27ac_peak_3_34074	28.7198	4.73061	0.587812	4.70395e-17	6.35159e-15	981	Distal Intergenic	64968434	64972949	4516	2	ENSG00000140937	ENST00000569095	79043	CDH11
1	106522521	106523888	1368	*	H3K27ac_peak_4_4691	54.2384	-3.04377	0.375251	4.79607e-17	6.46638e-15	1368	Distal Intergenic	106544342	106544744	403	2	ENSG00000270342	ENST00000604628	20856
5	109897813	109899988	2176	*	H3K27ac_peak_5_70818	105.621	-2.60681	0.322778	5.11533e-17	6.88663e-15	2176	Distal Intergenic	109884610	109885423	814	2	ENSG00000253224	ENST00000518923	-12390	PGAM5P1
18	2881135	2882129	995	*	H3K27ac_peak_4_40703	36.592	-3.75042	0.457782	5.39936e-17	7.24757e-15	995	Intron (ENST00000254528/ENSG00000132205, intron 2 of 7)	2906215	2914041	7827	1	ENSG00000132205	ENST00000308080	-24086	EMILIN2
2	167935755	167936223	469	*	H3K27ac_peak_4_50902	35.5434	-4.51775	0.547578	5.396e-17	7.24757e-15	469	Exon (ENST00000654994/ENSG00000235335, exon 3 of 4)	167815053	167941144	126092	2	ENSG00000235335	ENST00000436982	4921	B3GALT1-AS1
1	8753533	8755573	2041	*	H3K27ac_peak_4_727	58.7428	3.31318	0.411631	5.74333e-17	7.6866e-15	2041	Promoter (<=1kb)	8464970	8753838	288869	2	ENSG00000142599	ENST00000480342	0	RERE
21	16739764	16742513	2750	*	H3K27ac_peak_7_56185	94.8975	2.72509	0.337375	5.73575e-17	7.6866e-15	2750	Distal Intergenic	16718998	16719157	160	1	ENSG00000239023	ENST00000458992	20766	RNU1-98P
7	24932370	24933237	868	*	H3K27ac_peak_4_78799	33.7774	-4.29106	0.523193	5.78336e-17	7.72881e-15	868	Intron (ENST00000313367/ENSG00000070882, intron 1 of 22)	24870775	24918093	47319	2	ENSG00000070882	ENST00000415162	-14277	OSBPL3
22	28916625	28919258	2634	*	H3K27ac_peak_6_58146	128.484	-2.52327	0.311674	5.85604e-17	7.81446e-15	2634	Promoter (<=1kb)	28917389	29053685	136297	1	ENSG00000183579	ENST00000402174	0	ZNRF3
4	167308293	167309277	985	*	H3K27ac_peak_4_68489	21.4444	5.97779	0.718816	5.86735e-17	7.8181e-15	985	Promoter (<=1kb)	167306910	167308789	1880	2	ENSG00000250150	ENST00000509096	0
X	46130097	46130757	661	*	H3K27ac_peak_4_91682	43.2845	-3.47635	0.429171	5.8768e-17	7.81924e-15	661	Distal Intergenic	46073651	46073935	285	2	ENSG00000278838	ENST00000612254	-56162
3	113297301	113298460	1160	*	H3K27ac_peak_5_63100	34.1725	2.97503	0.366889	5.89376e-17	7.83036e-15	1160	Promoter (2-3kb)	113291533	113294456	2924	2	ENSG00000206530	ENST00000484923	-2845	CFAP44
2	96622613	96623012	400	*	H3K27ac_peak_4_49018	37.9152	-4.26734	0.528649	5.9089e-17	7.83903e-15	400	Promoter (2-3kb)	96613526	96619762	6237	2	ENSG00000114982	ENST00000464738	-2851	KANSL3
10	109934634	109935543	910	*	H3K27ac_peak_4_13410	41.9089	-3.72558	0.461468	6.02636e-17	7.98321e-15	910	Distal Intergenic	109864766	109923553	58788	2	ENSG00000108039	ENST00000322238	-11081	XPNPEP1
2	20079637	20081429	1793	*	H3K27ac_peak_5_47062	123.377	-2.6719	0.332151	6.04042e-17	7.99021e-15	1793	Intron (ENST00000430429/ENSG00000234378, intron 1 of 1)	20063856	20106829	42974	2	ENSG00000234378	ENST00000430429	25400
16	57836797	57839042	2246	*	H3K27ac_peak_7_33978	67.0236	2.3967	0.295757	6.11971e-17	8.08334e-15	2246	Intron (ENST00000565684/ENSG00000140859, intron 1 of 4)	57830536	57830642	107	2	ENSG00000206833	ENST00000384106	-6155	RNU6-20P
1	159915854	159917041	1188	*	H3K27ac_peak_5_5891	48.4197	3.24278	0.403779	6.21507e-17	8.19741e-15	1188	Distal Intergenic	159910094	159910554	461	2	ENSG00000279430	ENST00000623350	-5300
11	119934841	119936045	1205	*	H3K27ac_peak_4_19275	34.4765	3.24606	0.403088	6.2404e-17	8.21891e-15	1205	Distal Intergenic	119976111	120009588	33478	1	ENSG00000286992	ENST00000664971	-40066
1	31218402	31219966	1565	*	H3K27ac_peak_5_2374	47.8465	2.88604	0.358465	6.32992e-17	8.32475e-15	1565	Intron (ENST00000373736/ENSG00000084628, intron 1 of 6)	31179745	31239887	60143	2	ENSG00000084628	ENST00000373736	19921	NKAIN1
10	76723100	76724554	1455	*	H3K27ac_peak_4_12101	26.5695	3.78022	0.470756	6.3705e-17	8.36604e-15	1455	Distal Intergenic	76835377	76835502	126	2	ENSG00000252888	ENST00000517079	110948
3	114139602	114140761	1160	*	H3K27ac_peak_4_63119	26.1439	4.71935	0.592154	6.40123e-17	8.39428e-15	1160	Exon (ENST00000383673/ENSG00000151577, exon 5 of 7)	114103249	114103628	380	2	ENSG00000240912	ENST00000465850	-35974	H2BP3
7	112172955	112174385	1431	*	H3K27ac_peak_3_81255	33.8853	3.4732	0.433714	6.44554e-17	8.44022e-15	1431	Intron (ENST00000428084/ENSG00000128512, intron 1 of 52)	111862883	112206394	343512	2	ENSG00000128512	ENST00000476846	32009	DOCK4
17	77915776	77917329	1554	*	H3K27ac_peak_4_39804	40.5927	3.33244	0.415763	6.48699e-17	8.4823e-15	1554	Promoter (2-3kb)	77920098	77920258	161	1	ENSG00000238898	ENST00000459500	-2769	RNU1-80P
11	32213179	32214511	1333	*	H3K27ac_peak_3_15749	31.0588	4.29076	0.540235	6.5392e-17	8.5383e-15	1333	Intron (ENST00000419556/ENSG00000227160, intron 2 of 2)	32112049	32254395	142347	2	ENSG00000227160	ENST00000419556	39884	THEM7P
15	66171088	66172831	1744	*	H3K27ac_peak_5_30069	51.3541	2.583	0.319586	7.01413e-17	9.1453e-15	1744	Intron (ENST00000409699/ENSG00000157890, intron 1 of 22)	65895296	66253737	358442	2	ENSG00000157890	ENST00000288745	80906	MEGF11
4	82053124	82053866	743	*	H3K27ac_peak_4_67330	19.3387	4.58252	0.564933	7.03577e-17	9.16039e-15	743	Distal Intergenic	81635823	82044244	408422	2	ENSG00000138670	ENST00000508294	-8880	RASGEF1B
6	22579997	22581149	1153	*	H3K27ac_peak_4_73944	38.3613	3.48981	0.437435	7.25687e-17	9.43476e-15	1153	Intron (ENST00000652081/ENSG00000272168, intron 3 of 7)	22569566	22571666	2101	1	ENSG00000112273	ENST00000510882	10431	HDGFL1
9	126635753	126641001	5249	*	H3K27ac_peak_8_89061	181.244	2.20831	0.272657	7.34255e-17	9.53253e-15	5249	Promoter (<=1kb)	126640756	126641293	538	1	ENSG00000238010	ENST00000457964	0
1	231159870	231164726	4857	*	H3K27ac_peak_8_9394	348.736	2.32781	0.287648	7.45911e-17	9.65632e-15	4857	Promoter (<=1kb)	231162058	231221565	59508	1	ENSG00000119283	ENST00000366653	0	TRIM67
8	21350283	21351727	1445	*	H3K27ac_peak_4_83028	35.3591	3.23869	0.400359	7.44939e-17	9.65632e-15	1445	Distal Intergenic	21298206	21308174	9969	1	ENSG00000254334	ENST00000522755	52077
16	68445583	68449484	3902	*	H3K27ac_peak_8_34324	363.04	1.75474	0.215188	7.4831e-17	9.6736e-15	3902	Promoter (<=1kb)	68358327	68448508	90182	2	ENSG00000103056	ENST00000219334	0	SMPD3
13	33257793	33259156	1364	*	H3K27ac_peak_3_24363	31.179	3.92622	0.488737	7.6562e-17	9.88335e-15	1364	Intron (ENST00000628131/ENSG00000236581, intron 2 of 5)	33271379	33281238	9860	1	ENSG00000236581	ENST00000609233	-12223	STARD13-AS
2	136230572	136231343	772	*	H3K27ac_peak_4_50442	37.6204	-5.24696	0.633941	7.77399e-17	1.00212e-14	772	Promoter (<=1kb)	136230753	136233245	2493	1	ENSG00000279024	ENST00000624070	0
12	91662854	91664460	1607	*	H3K27ac_peak_4_22179	60.8953	3.23045	0.404228	8.31873e-17	1.07082e-14	1607	Distal Intergenic	91680131	91680873	743	1	ENSG00000258125	ENST00000550035	-15671
19	30284406	30286085	1680	*	H3K27ac_peak_3_44512	27.3286	4.09747	0.508419	8.37877e-17	1.07703e-14	1680	Intron (ENST00000590564/ENSG00000198597, intron 2 of 3)	30219666	30228715	9050	2	ENSG00000267223	ENST00000588092	-55691
19	50693127	50695058	1932	*	H3K27ac_peak_5_45787	88.369	2.94235	0.366674	8.44052e-17	1.08343e-14	1932	Intron (ENST00000293441/ENSG00000161681, intron 15 of 23)	50661827	50689404	27578	2	ENSG00000161681	ENST00000391813	-3723	SHANK1
1	916084	917299	1216	*	H3K27ac_peak_4_5	32.9973	3.05883	0.381456	8.46847e-17	1.08549e-14	1216	Promoter (1-2kb)	917370	918534	1165	2	ENSG00000223764	ENST00000432961	1235	LINC02593
11	94922133	94924275	2143	*	H3K27ac_peak_3_18439	59.8851	3.50638	0.437787	8.49305e-17	1.08711e-14	2143	Promoter (1-2kb)	94874052	94925521	51470	2	ENSG00000256469	ENST00000545958	1246
3	59707252	59708171	920	*	H3K27ac_peak_3_62374	24.0547	4.70976	0.591315	8.66924e-17	1.1081e-14	920	Intron (ENST00000668131/ENSG00000243295, intron 5 of 6)	59809269	59811310	2042	1	ENSG00000287649	ENST00000655190	-101098
7	70481521	70482638	1118	*	H3K27ac_peak_3_80006	25.986	4.60007	0.57536	8.78777e-17	1.12168e-14	1118	Intron (ENST00000644939/ENSG00000158321, intron 5 of 18)	70596085	70792485	196401	1	ENSG00000158321	ENST00000644506	-113447	AUTS2
8	141015770	141018015	2246	*	H3K27ac_peak_5_85593	62.5647	2.85833	0.356437	8.83132e-17	1.12566e-14	2246	Distal Intergenic	140925689	141002216	76528	2	ENSG00000169398	ENST00000519635	-13554	PTK2
22	29718228	29719842	1615	*	H3K27ac_peak_4_58241	46.2522	3.25163	0.406492	8.90563e-17	1.13354e-14	1615	Promoter (<=1kb)	29711813	29719748	7936	2	ENSG00000232396	ENST00000451180	0
4	123349063	123349695	633	*	H3K27ac_peak_4_67914	37.1523	-4.43879	0.556597	8.92031e-17	1.13383e-14	633	Promoter (1-2kb)	123349250	123351221	1972	2	ENSG00000287951	ENST00000654181	1526
16	52708508	52709702	1195	*	H3K27ac_peak_3_33682	28.3078	3.69464	0.460998	8.98623e-17	1.14061e-14	1195	Distal Intergenic	52655307	52656045	739	1	ENSG00000234337	ENST00000567701	53201
1	43287107	43288970	1864	*	H3K27ac_peak_5_3192	51.9594	3.58766	0.452975	9.42257e-17	1.19433e-14	1864	Promoter (1-2kb)	43282661	43285617	2957	2	ENSG00000253313	ENST00000423420	-1490	C1orf210
2	232511190	232513496	2307	*	H3K27ac_peak_6_52381	95.5096	2.67679	0.333691	9.4406e-17	1.19495e-14	2307	Distal Intergenic	232520388	232525716	5329	1	ENSG00000237412	ENST00000617714	-6892	PRSS56
14	93430109	93431885	1777	*	H3K27ac_peak_6_27716	79.0779	2.48456	0.309231	9.45567e-17	1.1952e-14	1777	Promoter (<=1kb)	93430337	93706904	276568	1	ENSG00000133958	ENST00000555664	0	UNC79
9	134342695	134353019	10325	*	H3K27ac_peak_8_90116	621.808	2.28794	0.283451	9.51009e-17	1.20041e-14	10325	Intron (ENST00000484822/ENSG00000186350, intron 2 of 2)	134326455	134440585	114131	1	ENSG00000186350	ENST00000481739	16240	RXRA
20	58546343	58547514	1172	*	H3K27ac_peak_3_55485	24.1662	3.76596	0.470351	9.67204e-17	1.21916e-14	1172	Intron (ENST00000427140/ENSG00000231290, intron 5 of 6)	58523160	58573824	50665	1	ENSG00000231290	ENST00000424205	23183	APCDD1L-DT
11	2171234	2172979	1746	*	H3K27ac_peak_8_14749	87.6429	2.57077	0.320047	9.7785e-17	1.23087e-14	1746	Promoter (<=1kb)	2163929	2171805	7877	2	ENSG00000180176	ENST00000333684	0	TH
1	190257899	190258309	411	*	H3K27ac_peak_4_7027	37.4035	-4.22889	0.529627	9.79571e-17	1.23134e-14	411	Intron (ENST00000367462/ENSG00000162670, intron 4 of 7)	190264898	190362270	97373	1	ENSG00000225811	ENST00000452178	-6589
11	121327522	121329063	1542	*	H3K27ac_peak_5_19369	54.228	3.47891	0.433113	9.94972e-17	1.24897e-14	1542	Distal Intergenic	121305750	121307843	2094	1	ENSG00000109929	ENST00000527183	21772	SC5D
10	127967739	127968648	910	*	H3K27ac_peak_4_14108	39.5928	-3.9049	0.484606	9.97583e-17	1.25052e-14	910	Intron (ENST00000254667/ENSG00000132334, intron 1 of 20)	127987344	128056170	68827	1	ENSG00000132334	ENST00000471218	-18696	PTPRE
12	94279772	94280569	798	*	H3K27ac_peak_3_22241	22.3513	4.01095	0.499124	1.00181e-16	1.25409e-14	798	Promoter (<=1kb)	94277758	94280180	2423	2	ENSG00000258365	ENST00000551941	0
12	57549609	57553997	4389	*	H3K27ac_peak_8_21704	246.179	2.30167	0.285774	1.01013e-16	1.26278e-14	4389	Promoter (<=1kb)	57550027	57586630	36604	1	ENSG00000155980	ENST00000674619	0	KIF5A
6	15017309	15018002	694	*	H3K27ac_peak_4_73730	41.1629	-3.47472	0.435125	1.01467e-16	1.26671e-14	694	Intron (ENST00000629853/ENSG00000234261, intron 1 of 3)	14661829	15021964	360136	2	ENSG00000234261	ENST00000629853	3962
2	113976528	113978710	2183	*	H3K27ac_peak_5_49599	82.705	2.95199	0.369998	1.02631e-16	1.27949e-14	2183	Promoter (<=1kb)	113978868	114007302	28435	1	ENSG00000234199	ENST00000670955	-158	LINC01191
2	48397958	48399068	1111	*	H3K27ac_peak_8_48071	83.1802	2.32155	0.288733	1.02931e-16	1.28028e-14	1111	Distal Intergenic	48440043	48440597	555	2	ENSG00000272663	ENST00000609028	41529	PPP1R21-DT
7	98868668	98871647	2980	*	H3K27ac_peak_8_80721	113.399	2.18907	0.271776	1.02976e-16	1.28028e-14	2980	Promoter (<=1kb)	98846488	98869866	23379	2	ENSG00000166448	ENST00000416379	0	TMEM130
X	112774419	112775811	1393	*	H3K27ac_peak_3_92647	23.9378	3.8611	0.482148	1.03285e-16	1.28237e-14	1393	3' UTR	112780718	112780788	71	2	ENSG00000283775	ENST00000582643	4977	MIR4329
16	72300132	72302341	2210	*	H3K27ac_peak_7_34498	64.8797	2.64675	0.330689	1.09059e-16	1.35221e-14	2210	Intron (ENST00000624829/ENSG00000261008, intron 9 of 13)	72249176	72291414	42239	2	ENSG00000261008	ENST00000661899	-8718	LINC01572
11	66419625	66421868	2244	*	H3K27ac_peak_8_17180	85.6225	2.5731	0.321274	1.1042e-16	1.36723e-14	2244	Promoter (<=1kb)	66421004	66423504	2501	1	ENSG00000174576	ENST00000639555	0	NPAS4
12	118773202	118775686	2485	*	H3K27ac_peak_8_23166	188.19	1.92829	0.238762	1.13806e-16	1.40702e-14	2485	Promoter (<=1kb)	118773031	118774578	1548	2	ENSG00000255618	ENST00000668907	0	LINC02440
17	80789232	80791493	2262	*	H3K27ac_peak_6_40184	75.0208	3.01257	0.377917	1.13943e-16	1.40702e-14	2262	3' UTR	80801640	80805632	3993	2	ENSG00000262833	ENST00000570335	14139
12	29591194	29591684	491	*	H3K27ac_peak_5_20841	48.2416	-3.08648	0.382253	1.14769e-16	1.41529e-14	491	Intron (ENST00000539277/ENSG00000133687, intron 7 of 17)	29568721	29604224	35504	2	ENSG00000133687	ENST00000550354	12540	TMTC1
2	48733000	48733712	713	*	H3K27ac_peak_4_48086	26.6376	4.55489	0.57791	1.17828e-16	1.45105e-14	713	3' UTR	48708770	48723514	14745	2	ENSG00000138039	ENST00000477576	-9486	LHCGR
2	148862703	148864187	1485	*	H3K27ac_peak_3_50594	31.4773	4.11691	0.521493	1.19487e-16	1.46751e-14	1485	Promoter (<=1kb)	148863564	148863804	241	2	ENSG00000223962	ENST00000445497	0	UBBP3
4	12005971	12007073	1103	*	H3K27ac_peak_3_66486	20.6022	4.8256	0.606119	1.19425e-16	1.46751e-14	1103	Distal Intergenic	11914667	11919688	5022	1	ENSG00000248262	ENST00000514103	91304
7	132261302	132263270	1969	*	H3K27ac_peak_3_81686	28.0691	5.30453	0.66474	1.20305e-16	1.47557e-14	1969	Promoter (<=1kb)	132264152	132271269	7118	1	ENSG00000225144	ENST00000445459	-882
10	14293913	14295089	1177	*	H3K27ac_peak_4_10561	21.546	5.10163	0.645781	1.21886e-16	1.49295e-14	1177	Intron (ENST00000357447/ENSG00000151474, intron 2 of 24)	13643706	14330924	687219	2	ENSG00000151474	ENST00000357447	35835	FRMD4A
15	70418226	70419728	1503	*	H3K27ac_peak_4_30389	47.1901	3.52108	0.444504	1.26437e-16	1.54601e-14	1503	Distal Intergenic	70503907	70505928	2022	2	ENSG00000259473	ENST00000559752	86200	LINC02205
17	32298353	32301648	3296	*	H3K27ac_peak_8_37317	105.743	2.59953	0.325293	1.26558e-16	1.54601e-14	3296	Intron (ENST00000269051/ENSG00000141314, intron 6 of 8)	32284152	32316274	32123	1	ENSG00000141314	ENST00000582967	14201	RHBDL3
7	128217673	128218526	854	*	H3K27ac_peak_3_81494	24.2424	3.95623	0.497989	1.286e-16	1.56885e-14	854	Distal Intergenic	128207872	128207943	72	1	ENSG00000207705	ENST00000384972	9801	MIR129-1
2	229524527	229525114	588	*	H3K27ac_peak_4_52223	20.6851	4.67757	0.582858	1.31495e-16	1.60202e-14	588	Intron (ENST00000341772/ENSG00000187957, intron 5 of 12)	229580154	229587177	7024	2	ENSG00000187957	ENST00000482831	62063	DNER
15	69103831	69104681	851	*	H3K27ac_peak_4_30274	23.6994	4.52831	0.564825	1.32373e-16	1.61056e-14	851	Distal Intergenic	69080879	69099987	19109	1	ENSG00000259222	ENST00000559870	22952
12	82314347	82314867	521	*	H3K27ac_peak_4_22105	35.8714	-4.05834	0.510771	1.41478e-16	1.71904e-14	521	Intron (ENST00000552377/ENSG00000133773, intron 2 of 3)	82352839	82356121	3283	2	ENSG00000133773	ENST00000550589	41254	CCDC59
16	73525506	73526625	1120	*	H3K27ac_peak_4_34577	26.4345	4.41788	0.560819	1.42585e-16	1.73018e-14	1120	Intron (ENST00000641206/ENSG00000140836, intron 2 of 17)	73543927	73569211	25285	1	ENSG00000260848	ENST00000666029	-17302
X	48833872	48836295	2424	*	H3K27ac_peak_7_91806	100.333	2.40179	0.300157	1.44484e-16	1.75089e-14	2424	Promoter (<=1kb)	48831096	48835610	4515	2	ENSG00000102109	ENST00000218230	0	PCSK1N
14	76346306	76347424	1119	*	H3K27ac_peak_6_27200	53.731	2.75102	0.344993	1.45493e-16	1.76078e-14	1119	Intron (ENST00000512784/ENSG00000119715, intron 1 of 6)	76371347	76501837	130491	1	ENSG00000119715	ENST00000380887	-23923	ESRRB
10	61588565	61589319	755	*	H3K27ac_peak_4_11394	18.5041	4.78408	0.604319	1.49393e-16	1.80557e-14	755	Distal Intergenic	61662929	61766766	103838	1	ENSG00000183346	ENST00000648843	-73610	CABCOCO1
9	84834603	84835799	1197	*	H3K27ac_peak_4_87478	23.0981	4.25974	0.538114	1.51954e-16	1.83409e-14	1197	Intron (ENST00000376208/ENSG00000148053, intron 14 of 15)	84669778	84877898	208121	1	ENSG00000148053	ENST00000304053	164825	NTRK2
9	114058596	114060185	1590	*	H3K27ac_peak_7_88436	55.0563	2.65356	0.333592	1.56326e-16	1.88436e-14	1590	3' UTR	114060992	114074969	13978	2	ENSG00000106927	ENST00000466610	14784	AMBP
4	108168498	108169550	1053	*	H3K27ac_peak_4_67694	63.6499	-3.21407	0.405451	1.57665e-16	1.89798e-14	1053	Promoter (<=1kb)	108047545	108168956	121412	2	ENSG00000138795	ENST00000379951	0	LEF1
11	10317123	10318853	1731	*	H3K27ac_peak_4_15169	77.5498	-3.17975	0.406188	1.59542e-16	1.91804e-14	1731	Promoter (<=1kb)	10317671	10478637	160967	1	ENSG00000133805	ENST00000532250	0	AMPD3
11	15045775	15046298	524	*	H3K27ac_peak_4_15377	43.1547	-3.41567	0.431008	1.60959e-16	1.93253e-14	524	Intron (ENST00000523376/ENSG00000175868, intron 6 of 9)	15073562	15082342	8781	1	ENSG00000175868	ENST00000533448	-27264	CALCB
8	134468500	134470480	1981	*	H3K27ac_peak_4_85467	45.6708	3.55167	0.449471	1.62962e-16	1.954e-14	1981	Distal Intergenic	134478222	134510182	31961	2	ENSG00000066827	ENST00000521673	39702	ZFAT
2	110126921	110127387	467	*	H3K27ac_peak_4_49496	55.8744	-3.31314	0.423294	1.63324e-16	1.95577e-14	467	Promoter (1-2kb)	110125399	110129259	3861	2	ENSG00000144061	ENST00000422492	1872	NPHP1
1	38241778	38242612	835	*	H3K27ac_peak_4_2890	22.3396	4.91217	0.613079	1.67659e-16	2.00504e-14	835	Distal Intergenic	38210658	38214806	4149	2	ENSG00000237290	ENST00000649079	-26972	LINC01343
1	31375838	31377460	1623	*	H3K27ac_peak_8_2384	113.399	2.04133	0.254512	1.68496e-16	2.0124e-14	1623	Promoter (<=1kb)	31365891	31376850	10960	2	ENSG00000121769	ENST00000482018	0	FABP3
13	30756014	30757923	1910	*	H3K27ac_peak_4_24291	44.49	3.40277	0.429295	1.71819e-16	2.04939e-14	1910	Exon (ENST00000617770/ENSG00000132965, exon 5 of 6)	30742336	30744396	2061	1	ENSG00000132965	ENST00000479597	13678	ALOX5AP
10	59433456	59434038	583	*	H3K27ac_peak_3_11361	18.0521	5.28939	0.655614	1.7334e-16	2.06436e-14	583	Distal Intergenic	59352270	59363181	10912	2	ENSG00000148541	ENST00000512919	-70275	FAM13C
2	118806745	118809111	2367	*	H3K27ac_peak_6_49670	172.346	-2.92822	0.369345	1.73527e-16	2.06436e-14	2367	Intron (ENST00000557729/ENSG00000258910, intron 2 of 3)	118833700	118834609	910	2	ENSG00000258910	ENST00000584273	25498	LINC01956
16	71383004	71384283	1280	*	H3K27ac_peak_5_34465	35.126	3.42345	0.433118	1.76509e-16	2.09436e-14	1280	Promoter (1-2kb)	71385343	71389866	4524	1	ENSG00000172137	ENST00000467817	-1060	CALB2
4	150411302	150411932	631	*	H3K27ac_peak_3_68262	19.3123	4.212	0.52795	1.76406e-16	2.09436e-14	631	Intron (ENST00000651943/ENSG00000198589, intron 47 of 56)	150422645	150423642	998	2	ENSG00000248521	ENST00000514501	11710
8	53318276	53318854	579	*	H3K27ac_peak_5_83936	54.6992	-3.15323	0.389547	1.81068e-16	2.14565e-14	579	Distal Intergenic	53225724	53251637	25914	2	ENSG00000082556	ENST00000673285	-66639	OPRK1
9	89534375	89535370	996	*	H3K27ac_peak_5_87642	38.7298	3.22395	0.407786	1.83233e-16	2.16849e-14	996	Distal Intergenic	89361609	89498130	136522	2	ENSG00000187764	ENST00000455551	-36245	SEMA4D
2	56126642	56128749	2108	*	H3K27ac_peak_6_48197	83.4654	2.92961	0.370023	1.84143e-16	2.1736e-14	2108	Intron (ENST00000606639/ENSG00000272180, intron 2 of 6)	56147630	56386171	238542	1	ENSG00000271894	ENST00000607540	-18881
22	35174213	35175120	908	*	H3K27ac_peak_3_58496	17.6718	4.63831	0.58222	1.83968e-16	2.1736e-14	908	Intron (ENST00000423311/ENSG00000233080, intron 2 of 5)	35164304	35165347	1044	1	ENSG00000238153	ENST00000414048	9909
1	183442463	183443686	1224	*	H3K27ac_peak_5_6892	36.3909	2.76565	0.34806	1.86799e-16	2.2021e-14	1224	Distal Intergenic	183248237	183418380	170144	2	ENSG00000157064	ENST00000287713	-24083	NMNAT2
5	96372942	96373897	956	*	H3K27ac_peak_4_70586	24.4059	3.96609	0.502287	1.90369e-16	2.24128e-14	956	Intron (ENST00000502645/ENSG00000251314, intron 3 of 4)	96392925	96412985	20061	2	ENSG00000175426	ENST00000513085	39088	PCSK1
9	37324169	37325041	873	*	H3K27ac_peak_8_87102	108.221	-2.25319	0.281894	1.92012e-16	2.25771e-14	873	Promoter (<=1kb)	37326034	37357159	31126	1	ENSG00000147905	ENST00000497924	-993	ZCCHC7
12	23753670	23754429	760	*	H3K27ac_peak_4_20762	43.3426	-3.40771	0.435106	1.92763e-16	2.26361e-14	760	Intron (ENST00000451604/ENSG00000134532, intron 4 of 14)	23575813	23738506	162694	2	ENSG00000134532	ENST00000536629	-15164	SOX5
19	1444517	1447823	3307	*	H3K27ac_peak_8_42754	237.866	1.97424	0.246516	1.93227e-16	2.26614e-14	3307	Promoter (<=1kb)	1446302	1455245	8944	1	ENSG00000115266	ENST00000587869	0	APC2
2	219501754	219505538	3785	*	H3K27ac_peak_7_52039	108.09	2.53145	0.318125	1.94153e-16	2.27407e-14	3785	Promoter (<=1kb)	219505725	219506694	970	1	ENSG00000144591	ENST00000480034	-187	GMPPA
9	108017521	108018169	649	*	H3K27ac_peak_5_88250	45.0171	-3.61642	0.445071	1.96747e-16	2.30149e-14	649	Distal Intergenic	108040213	108040592	380	1	ENSG00000213557	ENST00000394891	-22044
1	234519019	234524671	5653	*	H3K27ac_peak_8_9544	263.556	2.25078	0.28194	1.97487e-16	2.30447e-14	5653	Distal Intergenic	234527893	234531765	3873	2	ENSG00000231768	ENST00000665108	7094	LINC01354
5	157912639	157913952	1314	*	H3K27ac_peak_4_72317	94.6966	-3.43255	0.440407	1.97509e-16	2.30447e-14	1314	Distal Intergenic	157931258	157931563	306	2	ENSG00000244331	ENST00000460082	17611
1	229792144	229792727	584	*	H3K27ac_peak_4_9249	23.5068	3.64213	0.45652	1.99323e-16	2.32266e-14	584	Distal Intergenic	229705234	229705861	628	2	ENSG00000225984	ENST00000452520	-86283	HMGB1P26
11	111730876	111738828	7953	*	H3K27ac_peak_8_18675	496.815	2.127	0.266199	2.032e-16	2.36481e-14	7953	Promoter (<=1kb)	111726970	111735323	8354	2	ENSG00000137713	ENST00000530787	0	PPP2R1B
7	87456275	87456937	663	*	H3K27ac_peak_4_80495	35.7826	-4.16627	0.527199	2.06436e-16	2.3994e-14	663	Intron (ENST00000649586/ENSG00000005471, intron 4 of 27)	87423849	87475408	51560	2	ENSG00000005471	ENST00000643670	18471	ABCB4
1	48920488	48921418	931	*	H3K27ac_peak_4_3558	27.2747	4.12448	0.527014	2.07018e-16	2.4031e-14	931	Intron (ENST00000371839/ENSG00000186094, intron 5 of 13)	48926021	48936734	10714	1	ENSG00000286597	ENST00000663662	-4603
12	49868504	49870490	1987	*	H3K27ac_peak_8_21228	74.31	2.57536	0.324954	2.07363e-16	2.40403e-14	1987	3' UTR	49863173	49863503	331	1	ENSG00000242041	ENST00000459730	5331	RPL35AP28
19	709153	711932	2780	*	H3K27ac_peak_8_42618	119.729	2.24972	0.282434	2.09275e-16	2.42312e-14	2780	Promoter (<=1kb)	709131	736139	27009	1	ENSG00000099864	ENST00000589012	22	PALM
14	92922397	92924651	2255	*	H3K27ac_peak_8_27666	80.0851	2.59467	0.326842	2.15795e-16	2.49469e-14	2255	Promoter (<=1kb)	92923150	92935285	12136	1	ENSG00000100604	ENST00000216492	0	CHGA
3	137263454	137266030	2577	*	H3K27ac_peak_8_64081	116.781	2.50148	0.314853	2.16005e-16	2.49469e-14	2577	Distal Intergenic	137518134	137518255	122	2	ENSG00000201325	ENST00000364455	252225	RNA5SP142
12	57026363	57028280	1918	*	H3K27ac_peak_6_21636	59.6244	2.49328	0.313603	2.16547e-16	2.49778e-14	1918	Promoter (<=1kb)	57012378	57028883	16506	2	ENSG00000166863	ENST00000415231	603	TAC3
4	82191908	82192642	735	*	H3K27ac_peak_4_67334	37.8747	3.68179	0.470138	2.24098e-16	2.58161e-14	735	Distal Intergenic	82174547	82174653	107	1	ENSG00000202485	ENST00000365615	17361	RNU6-499P
11	115290671	115291787	1117	*	H3K27ac_peak_5_18868	38.523	3.29222	0.415613	2.26315e-16	2.60056e-14	1117	Intron (ENST00000331581/ENSG00000182985, intron 1 of 11)	115229156	115287477	58322	2	ENSG00000182985	ENST00000543540	-3194	CADM1
11	117591211	117592068	858	*	H3K27ac_peak_3_19056	20.9142	3.67852	0.463333	2.26202e-16	2.60056e-14	858	Intron (ENST00000651296/ENSG00000177103, intron 3 of 32)	117611101	117612017	917	2	ENSG00000279586	ENST00000624964	19949
18	76443512	76445185	1674	*	H3K27ac_peak_6_42332	64.4457	3.07399	0.391024	2.27529e-16	2.61122e-14	1674	Intron (ENST00000443185/ENSG00000101493, intron 2 of 6)	76442829	76490779	47951	2	ENSG00000101493	ENST00000532857	45594	ZNF516
5	174171504	174172932	1429	*	H3K27ac_peak_6_72913	49.2605	2.86445	0.361505	2.27947e-16	2.61272e-14	1429	Promoter (<=1kb)	174173101	174181814	8714	1	ENSG00000254011	ENST00000520587	-169
11	341429	342909	1481	*	H3K27ac_peak_4_14476	42.6652	-3.34675	0.424493	2.30483e-16	2.63846e-14	1481	Distal Intergenic	333192	333688	497	1	ENSG00000270972	ENST00000605240	8237
1	226432648	226434171	1524	*	H3K27ac_peak_6_8926	91.6786	2.94552	0.373877	2.37832e-16	2.71917e-14	1524	Distal Intergenic	226438564	226439344	781	1	ENSG00000229965	ENST00000411586	-4393	RPS3AP7
6	13181440	13181829	390	*	H3K27ac_peak_4_73638	41.6817	-3.3516	0.420245	2.38635e-16	2.72493e-14	390	Intron (ENST00000676159/ENSG00000112137, intron 6 of 14)	13160208	13277660	117453	1	ENSG00000112137	ENST00000674953	21232	PHACTR1
11	80822070	80822636	567	*	H3K27ac_peak_4_18221	18.9946	4.45498	0.560253	2.50722e-16	2.85936e-14	567	Distal Intergenic	80751200	80762826	11627	2	ENSG00000255178	ENST00000526840	-59244	LINC02720
5	116989654	116990579	926	*	H3K27ac_peak_4_70957	36.8782	3.81116	0.487339	2.58291e-16	2.942e-14	926	Distal Intergenic	117019548	117019679	132	2	ENSG00000250650	ENST00000504977	29100
6	38371181	38371813	633	*	H3K27ac_peak_4_74835	29.8262	3.51588	0.449656	2.59694e-16	2.95428e-14	633	Intron (ENST00000314100/ENSG00000183826, intron 5 of 9)	38481692	38482531	840	1	ENSG00000226533	ENST00000412822	-109879	BTBD9-AS1
11	131560916	131562629	1714	*	H3K27ac_peak_4_19820	37.1657	3.70574	0.474865	2.65918e-16	3.02131e-14	1714	Intron (ENST00000374791/ENSG00000182667, intron 1 of 7)	131546662	131573600	26939	2	ENSG00000285980	ENST00000421650	10971
16	47976315	47977458	1144	*	H3K27ac_peak_4_33384	35.7633	3.80717	0.488559	2.6721e-16	3.03161e-14	1144	Distal Intergenic	47965672	47971687	6016	1	ENSG00000260450	ENST00000562980	10643	LINC02134
17	67292831	67294191	1361	*	H3K27ac_peak_4_38985	90.066	-3.12787	0.401104	2.67491e-16	3.03161e-14	1361	Distal Intergenic	67276118	67276351	234	2	ENSG00000264093	ENST00000582714	-16480
5	34583852	34584748	897	*	H3K27ac_peak_4_69687	38.2465	3.63457	0.465823	2.73707e-16	3.0982e-14	897	Distal Intergenic	34651457	34651888	432	2	ENSG00000271874	ENST00000606491	67140
22	40720258	40722203	1946	*	H3K27ac_peak_7_59126	93.2665	2.63273	0.333008	2.79179e-16	3.15621e-14	1946	Distal Intergenic	40680107	40681412	1306	1	ENSG00000128285	ENST00000465662	40151	MCHR1
1	7620583	7621349	767	*	H3K27ac_peak_4_644	24.201	3.90899	0.500085	2.81184e-16	3.17494e-14	767	Intron (ENST00000303635/ENSG00000171735, intron 6 of 22)	7693124	7694844	1721	2	ENSG00000270171	ENST00000602640	73495
1	34380013	34381109	1097	*	H3K27ac_peak_4_2593	25.5108	4.27607	0.549019	2.83932e-16	3.20162e-14	1097	Distal Intergenic	34276859	34277292	434	2	ENSG00000270241	ENST00000604298	-102721
11	122271053	122271553	501	*	H3K27ac_peak_4_19410	40.1948	-3.82924	0.495197	2.84251e-16	3.20162e-14	501	Intron (ENST00000660311/ENSG00000255248, intron 2 of 4)	122295190	122308019	12830	1	ENSG00000255219	ENST00000526777	-23637
2	9462267	9463734	1468	*	H3K27ac_peak_4_46583	42.6659	3.43252	0.437965	2.84775e-16	3.20356e-14	1468	Intron (ENST00000238112/ENSG00000119203, intron 15 of 17)	9456977	9473098	16122	1	ENSG00000119203	ENST00000489403	5290	CPSF3
12	113056333	113058143	1811	*	H3K27ac_peak_6_22947	67.9127	2.66296	0.337001	2.86991e-16	3.2245e-14	1811	Promoter (<=1kb)	113056709	113058152	1444	1	ENSG00000135144	ENST00000548759	0	DTX1
11	45374752	45376004	1253	*	H3K27ac_peak_4_16144	30.6494	3.572	0.45738	2.89345e-16	3.24694e-14	1253	Intron (ENST00000528390/ENSG00000255267, intron 1 of 4)	45371397	45388508	17112	1	ENSG00000255267	ENST00000528390	3355	LINC02687
2	79393172	79394703	1532	*	H3K27ac_peak_8_48742	96.7187	-2.18341	0.274447	2.91258e-16	3.26438e-14	1532	Intron (ENST00000466387/ENSG00000066032, intron 4 of 21)	79312710	79340171	27462	1	ENSG00000066032	ENST00000497804	80462	CTNNA2
2	104901099	104902011	913	*	H3K27ac_peak_3_49317	30.6755	3.01593	0.381976	2.93067e-16	3.28063e-14	913	Exon (ENST00000666977/ENSG00000269707, exon 3 of 4)	104912700	104927071	14372	1	ENSG00000269707	ENST00000663413	-10689
19	42132865	42135496	2632	*	H3K27ac_peak_8_45082	91.7562	2.46816	0.312588	2.95551e-16	3.30095e-14	2632	Promoter (<=1kb)	42134504	42137087	2584	1	ENSG00000254887	ENST00000531517	0
6	139447009	139447826	818	*	H3K27ac_peak_4_76692	35.8083	-5.00419	0.639955	2.95609e-16	3.30095e-14	818	Intron (ENST00000650173/ENSG00000226571, intron 6 of 7)	139456895	139473444	16550	2	ENSG00000238099	ENST00000655740	25618	LINC01625
1	168611462	168615966	4505	*	H3K27ac_peak_8_6291	252.376	2.52402	0.319403	2.9774e-16	3.31693e-14	4505	Distal Intergenic	168578653	168579439	787	2	ENSG00000229757	ENST00000426573	-32023
9	109426602	109427271	670	*	H3K27ac_peak_5_88287	41.5903	-3.59679	0.451821	2.97768e-16	3.31693e-14	670	Exon (ENST00000412145/ENSG00000070159, exon 7 of 21)	109375694	109451384	75691	2	ENSG00000070159	ENST00000412145	24113	PTPN3
4	54680439	54681629	1191	*	H3K27ac_peak_4_66996	40.6561	-3.82258	0.480464	2.98626e-16	3.32241e-14	1191	Intron (ENST00000412167/ENSG00000157404, intron 1 of 20)	54657957	54740715	82759	1	ENSG00000157404	ENST00000288135	22482	KIT
9	126647395	126649068	1674	*	H3K27ac_peak_8_89064	51.3962	2.73577	0.34803	3.00356e-16	3.33758e-14	1674	Intron (ENST00000355497/ENSG00000136944, intron 2 of 7)	126640756	126641293	538	1	ENSG00000238010	ENST00000457964	6639
1	39048894	39049497	604	*	H3K27ac_peak_4_2930	33.419	-4.78555	0.603827	3.03999e-16	3.37334e-14	604	Distal Intergenic	39026350	39034615	8266	1	ENSG00000168653	ENST00000372969	22544	NDUFS5
X	49844313	49845458	1146	*	H3K27ac_peak_7_91855	38.8764	2.68384	0.339617	3.04315e-16	3.37334e-14	1146	Distal Intergenic	49830684	49833967	3284	1	ENSG00000101951	ENST00000474146	13629	PAGE4
4	5883351	5885948	2598	*	H3K27ac_peak_4_66008	58.361	3.14672	0.402653	3.0788e-16	3.4087e-14	2598	Promoter (1-2kb)	5820784	5887813	67030	2	ENSG00000072832	ENST00000511535	1865	CRMP1
3	159960376	159961391	1016	*	H3K27ac_peak_4_64516	23.1133	4.41812	0.563812	3.1248e-16	3.45543e-14	1016	Intron (ENST00000666425/ENSG00000244040, intron 6 of 6)	159988835	159996019	7185	1	ENSG00000168811	ENST00000305579	-27444	IL12A
5	66409950	66410564	615	*	H3K27ac_peak_4_70038	22.0898	4.03802	0.516371	3.12962e-16	3.45656e-14	615	Intron (ENST00000652255/ENSG00000286062, intron 1 of 2)	66350148	66440356	90209	2	ENSG00000286062	ENST00000652255	29792
5	88045729	88047153	1425	*	H3K27ac_peak_3_70415	41.9657	4.38395	0.561241	3.17798e-16	3.50571e-14	1425	Intron (ENST00000668454/ENSG00000287862, intron 2 of 3)	87864513	88052566	188054	2	ENSG00000287862	ENST00000655360	5413
10	125146526	125147574	1049	*	H3K27ac_peak_4_14019	37.3337	3.40349	0.435891	3.21536e-16	3.54266e-14	1049	Intron (ENST00000337195/ENSG00000175029, intron 1 of 10)	125100587	125138250	37664	2	ENSG00000175029	ENST00000530930	-8276	CTBP2
1	187641102	187641814	713	*	H3K27ac_peak_4_7012	37.0356	-3.77071	0.484495	3.2561e-16	3.58321e-14	713	Promoter (<=1kb)	187641226	187643860	2635	1	ENSG00000230426	ENST00000429725	0	LINC01036
15	89361390	89365675	4286	*	H3K27ac_peak_5_31313	124.155	3.08745	0.392382	3.28902e-16	3.61506e-14	4286	Promoter (<=1kb)	89361579	89398487	36909	1	ENSG00000255571	ENST00000536780	0	MIR9-3HG
4	139838876	139841022	2147	*	H3K27ac_peak_5_68087	71.5878	3.15504	0.40307	3.43939e-16	3.77543e-14	2147	Intron (ENST00000509479/ENSG00000196782, intron 2 of 4)	139794125	139794433	309	2	ENSG00000252233	ENST00000516424	-44443	RN7SKP253
7	28068875	28069637	763	*	H3K27ac_peak_3_78920	19.8543	4.06929	0.518154	3.44322e-16	3.77543e-14	763	Promoter (2-3kb)	27832913	28071684	238772	2	ENSG00000153814	ENST00000430432	2047	JAZF1
17	53924564	53924848	285	*	H3K27ac_peak_4_38410	35.0774	-4.89446	0.595058	3.49785e-16	3.83071e-14	285	Intron (ENST00000650577/ENSG00000285939, intron 3 of 6)	53952936	53955324	2389	1	ENSG00000263189	ENST00000574529	-28088
X	111370347	111373267	2921	*	H3K27ac_peak_8_92620	189.454	2.09334	0.264397	3.56972e-16	3.90472e-14	2921	Intron (ENST00000371993/ENSG00000077279, intron 2 of 4)	111293779	111410420	116642	2	ENSG00000077279	ENST00000371993	37153	DCX
17	47980410	47984555	4146	*	H3K27ac_peak_8_38146	225.662	2.71376	0.344962	3.57684e-16	3.90781e-14	4146	Promoter (<=1kb)	47981107	47981774	668	1	ENSG00000108465	ENST00000578996	0	CDK5RAP3
11	887493	893344	5852	*	H3K27ac_peak_8_14583	313.134	2.13162	0.269271	3.59716e-16	3.9253e-14	5852	Intron (ENST00000323578/ENSG00000177830, intron 8 of 12)	870122	884163	14042	2	ENSG00000177830	ENST00000528521	-3330	CHID1
9	110098688	110102094	3407	*	H3K27ac_peak_6_88310	91.6167	2.75445	0.350915	3.60672e-16	3.93102e-14	3407	Intron (ENST00000374530/ENSG00000157654, intron 7 of 10)	110090197	110138426	48230	1	ENSG00000157654	ENST00000480388	8491	PALM2AKAP2
20	13273825	13274751	927	*	H3K27ac_peak_5_53566	57.9491	-3.13537	0.400523	3.68187e-16	4.00813e-14	927	Intron (ENST00000262487/ENSG00000101230, intron 2 of 5)	13244064	13245369	1306	2	ENSG00000225956	ENST00000420044	-28456
3	141383697	141385338	1642	*	H3K27ac_peak_4_64208	30.5571	3.70416	0.475623	3.72866e-16	4.05422e-14	1642	Promoter (<=1kb)	141384810	141442744	57935	1	ENSG00000177311	ENST00000507722	0	ZBTB38
1	183416393	183419205	2813	*	H3K27ac_peak_8_6891	251.219	2.16194	0.273529	3.79139e-16	4.11259e-14	2813	Promoter (<=1kb)	183248237	183418380	170144	2	ENSG00000157064	ENST00000287713	0	NMNAT2
19	33724292	33725514	1223	*	H3K27ac_peak_4_44640	29.2864	4.11917	0.530424	3.78821e-16	4.11259e-14	1223	Intron (ENST00000650847/ENSG00000124302, intron 3 of 4)	33684528	33773509	88982	1	ENSG00000124302	ENST00000262622	39764	CHST8
1	115718376	115720453	2078	*	H3K27ac_peak_3_5000	41.0754	3.9754	0.50768	3.83351e-16	4.15333e-14	2078	Intron (ENST00000261448/ENSG00000118729, intron 7 of 10)	115727025	115732927	5903	2	ENSG00000118729	ENST00000488931	12474	CASQ2
7	47672950	47673875	926	*	H3K27ac_peak_4_79654	39.4031	-3.41684	0.439545	3.91118e-16	4.23244e-14	926	Distal Intergenic	47655244	47661648	6405	1	ENSG00000221845	ENST00000408988	17706	C7orf65
3	57154549	57155506	958	*	H3K27ac_peak_4_62294	35.5606	-4.04699	0.509533	3.95169e-16	4.2712e-14	958	Intron (ENST00000296318/ENSG00000144730, intron 1 of 12)	57150290	57165178	14889	2	ENSG00000144730	ENST00000498471	9672	IL17RD
9	20202032	20202662	631	*	H3K27ac_peak_4_86679	33.6093	-5.00512	0.629855	3.97198e-16	4.28804e-14	631	Distal Intergenic	20331446	20332277	832	1	ENSG00000237434	ENST00000414056	-128784
8	61071371	61072331	961	*	H3K27ac_peak_4_84147	38.5084	-4.08847	0.529014	3.98115e-16	4.29285e-14	961	Intron (ENST00000522621/ENSG00000177182, intron 1 of 2)	61057158	61300064	242907	1	ENSG00000177182	ENST00000522621	14213	CLVS1
10	119333324	119337033	3710	*	H3K27ac_peak_7_13709	155.929	2.47074	0.314232	4.03145e-16	4.34194e-14	3710	Promoter (<=1kb)	119330233	119335957	5725	2	ENSG00000236426	ENST00000625697	0
11	123651975	123653014	1040	*	H3K27ac_peak_3_19480	23.5645	3.63225	0.463427	4.09284e-16	4.40285e-14	1040	Promoter (1-2kb)	123630613	123654593	23981	2	ENSG00000166257	ENST00000667790	1579	SCN3B
7	30655030	30657408	2379	*	H3K27ac_peak_6_79011	104.894	3.04664	0.390308	4.25536e-16	4.57228e-14	2379	3' UTR	30651942	30682456	30515	2	ENSG00000106113	ENST00000471646	25048	CRHR2
1	234953279	234956018	2740	*	H3K27ac_peak_7_9614	218.313	-2.1589	0.274091	4.2692e-16	4.58174e-14	2740	Promoter (1-2kb)	234957231	234959989	2759	1	ENSG00000237520	ENST00000423963	-1213
4	89880511	89881069	559	*	H3K27ac_peak_4_67498	34.2844	-4.45718	0.558102	4.28201e-16	4.59007e-14	559	Promoter (<=1kb)	89879532	89954629	75098	1	ENSG00000138722	ENST00000394980	979	MMRN1
19	45045430	45046902	1473	*	H3K27ac_peak_8_45232	137.963	2.77039	0.354261	4.52342e-16	4.84315e-14	1473	Promoter (<=1kb)	45047458	45047561	104	1	ENSG00000207003	ENST00000384276	-556	RNU6-611P
9	132474211	132474825	615	*	H3K27ac_peak_4_89806	34.614	-5.03116	0.637118	4.55959e-16	4.87613e-14	615	Intron (ENST00000393215/ENSG00000188523, intron 1 of 3)	132421641	132421690	50	1	ENSG00000252521	ENST00000516712	52570	RNU5D-2P
17	63961137	63962513	1377	*	H3K27ac_peak_5_38848	119.045	-2.8312	0.36353	4.58166e-16	4.89399e-14	1377	Promoter (<=1kb)	63959373	63961693	2321	2	ENSG00000007314	ENST00000581514	0	SCN4A
2	170693263	170695857	2595	*	H3K27ac_peak_5_50986	96.8284	-2.83625	0.365357	4.72663e-16	5.04292e-14	2595	Promoter (<=1kb)	170640374	170695374	55001	2	ENSG00000213981	ENST00000428156	0
5	104355345	104355820	476	*	H3K27ac_peak_4_70716	37.3361	-5.4665	0.673827	4.73964e-16	5.05088e-14	476	Intron (ENST00000666145/ENSG00000251026, intron 4 of 4)	104434772	104435499	728	1	ENSG00000278958	ENST00000623488	-78952
6	122825124	122825983	860	*	H3K27ac_peak_4_76393	28.4327	3.67651	0.469958	4.75764e-16	5.06413e-14	860	Distal Intergenic	122859678	122859988	311	2	ENSG00000232362	ENST00000440646	34005	ATP5MGP2
1	44642483	44647805	5323	*	H3K27ac_peak_8_3326	208.455	2.56134	0.326605	4.77782e-16	5.07967e-14	5323	Promoter (<=1kb)	44643132	44651723	8592	1	ENSG00000187147	ENST00000480686	0	RNF220
3	141385944	141387162	1219	*	H3K27ac_peak_6_64209	56.201	3.01608	0.388386	4.81972e-16	5.11227e-14	1219	Promoter (<=1kb)	141386442	141387578	1137	1	ENSG00000177311	ENST00000512327	0	ZBTB38
X	19177385	19178532	1148	*	H3K27ac_peak_4_91284	37.4768	-3.75539	0.481942	4.81528e-16	5.11227e-14	1148	Distal Intergenic	18989309	19122637	133329	2	ENSG00000173698	ENST00000379878	-54748	ADGRG2
3	68760336	68761118	783	*	H3K27ac_peak_4_62601	34.2775	-4.33982	0.5444	4.84022e-16	5.12804e-14	783	Intron (ENST00000295569/ENSG00000163377, intron 3 of 5)	68882967	68883091	125	1	ENSG00000252828	ENST00000517019	-121849	RNA5SP135
10	76022431	76023631	1201	*	H3K27ac_peak_3_12067	18.9301	4.7647	0.606097	4.87829e-16	5.16236e-14	1201	Intron (ENST00000611255/ENSG00000148655, intron 2 of 6)	76036006	76058789	22784	1	ENSG00000148655	ENST00000611306	-12375	LRMDA
6	158535988	158537824	1837	*	H3K27ac_peak_8_77182	121.575	1.98564	0.251643	4.9969e-16	5.28174e-14	1837	Promoter (<=1kb)	158536436	158635428	98993	1	ENSG00000146433	ENST00000367090	0	TMEM181
5	168168995	168169711	717	*	H3K27ac_peak_4_72486	40.2504	-3.48086	0.448117	5.07033e-16	5.35314e-14	717	Intron (ENST00000518659/ENSG00000145934, intron 13 of 28)	168162694	168190874	28181	1	ENSG00000145934	ENST00000521126	6301	TENM2
2	8448649	8449527	879	*	H3K27ac_peak_3_46497	19.1043	4.21237	0.541467	5.09952e-16	5.37772e-14	879	Intron (ENST00000655671/ENSG00000236790, intron 1 of 6)	8438704	8455388	16685	2	ENSG00000236790	ENST00000664728	5861	LINC00299
6	69232301	69233793	1493	*	H3K27ac_peak_6_75498	75.4271	2.6749	0.342188	5.20153e-16	5.47894e-14	1493	Promoter (<=1kb)	69232406	69389505	157100	1	ENSG00000135298	ENST00000238918	0	ADGRB3
19	1448803	1454237	5435	*	H3K27ac_peak_8_42755	471.707	1.72625	0.217996	5.21384e-16	5.48087e-14	5435	Promoter (<=1kb)	1450121	1473244	23124	1	ENSG00000115266	ENST00000590469	0	APC2
4	79023558	79024507	950	*	H3K27ac_peak_3_67273	21.6164	4.09656	0.522246	5.2154e-16	5.48087e-14	950	Intron (ENST00000671503/ENSG00000249307, intron 2 of 3)	78971748	79308472	336725	1	ENSG00000249307	ENST00000510667	51810	LINC01088
17	43456264	43457303	1040	*	H3K27ac_peak_5_37832	44.7247	2.77674	0.356272	5.2324e-16	5.49239e-14	1040	Distal Intergenic	43445507	43445613	107	1	ENSG00000252279	ENST00000516470	10757	RNU6-406P
6	5196117	5197445	1329	*	H3K27ac_peak_5_73461	35.7639	3.80177	0.492615	5.25258e-16	5.50722e-14	1329	Intron (ENST00000468929/ENSG00000214113, intron 1 of 1)	5108473	5216738	108266	2	ENSG00000214113	ENST00000463032	19293	LYRM4
8	139964609	139966334	1726	*	H3K27ac_peak_6_85516	47.6813	2.7013	0.345478	5.30615e-16	5.55699e-14	1726	Intron (ENST00000438773/ENSG00000167632, intron 19 of 22)	139931172	139933942	2771	1	ENSG00000250733	ENST00000507535	33437	C8orf17
2	226742016	226742855	840	*	H3K27ac_peak_5_52181	59.4877	-2.85514	0.364342	5.45764e-16	5.70907e-14	840	Intron (ENST00000305123/ENSG00000169047, intron 1 of 1)	226792138	226795246	3109	2	ENSG00000169047	ENST00000498335	52391	IRS1
10	62860754	62861464	711	*	H3K27ac_peak_4_11425	34.4097	-4.36945	0.559489	5.67642e-16	5.93111e-14	711	Intron (ENST00000493899/ENSG00000122877, intron 6 of 7)	62814220	62816366	2147	2	ENSG00000122877	ENST00000637191	-44388	EGR2
4	139920500	139923314	2815	*	H3K27ac_peak_8_68100	128.258	2.40391	0.307409	5.73447e-16	5.98489e-14	2815	Intron (ENST00000509479/ENSG00000196782, intron 1 of 4)	139889183	139890052	870	2	ENSG00000196782	ENST00000398940	-30448	MAML3
11	113434606	113436005	1400	*	H3K27ac_peak_4_18755	42.5772	2.90837	0.374166	5.76407e-16	5.99665e-14	1400	Intron (ENST00000362072/ENSG00000149295, intron 1 of 7)	113409913	113424972	15060	2	ENSG00000149295	ENST00000542968	-9634	DRD2
14	74154973	74156408	1436	*	H3K27ac_peak_3_27076	38.4978	4.16275	0.538985	5.76016e-16	5.99665e-14	1436	Intron (ENST00000555028/ENSG00000205659, intron 5 of 5)	74174456	74174753	298	1	ENSG00000239910	ENST00000485097	-18048	RN7SL530P
16	83136310	83137756	1447	*	H3K27ac_peak_4_34855	44.4166	-3.3707	0.430327	5.7655e-16	5.99665e-14	1447	Intron (ENST00000268613/ENSG00000140945, intron 5 of 14)	82953230	82990298	37069	2	ENSG00000260832	ENST00000565238	-146012
6	70051286	70052456	1171	*	H3K27ac_peak_4_75501	30.9111	3.7833	0.490235	5.79753e-16	6.02308e-14	1171	Intron (ENST00000620364/ENSG00000082293, intron 14 of 50)	70098390	70098676	287	2	ENSG00000216365	ENST00000404509	46220	RPL37P15
1	157025043	157025847	805	*	H3K27ac_peak_4_5828	24.1815	4.5153	0.580595	5.93402e-16	6.15784e-14	805	Intron (ENST00000368194/ENSG00000132694, intron 1 of 40)	156935524	157045073	109550	2	ENSG00000132694	ENST00000361409	19226	ARHGEF11
6	80151558	80152126	569	*	H3K27ac_peak_3_75623	17.7895	5.24885	0.66728	5.94594e-16	6.16319e-14	569	Intron (ENST00000369760/ENSG00000083123, intron 3 of 5)	80127269	80135887	8619	1	ENSG00000083123	ENST00000486968	24289	BCKDHB
9	18473618	18475004	1387	*	H3K27ac_peak_5_86633	98.1634	-2.73025	0.352197	6.04836e-16	6.26222e-14	1387	Promoter (<=1kb)	18474100	18684957	210858	1	ENSG00000178031	ENST00000327883	0	ADAMTSL1
17	41683365	41684737	1373	*	H3K27ac_peak_5_37674	43.5871	3.19789	0.411086	6.08258e-16	6.28626e-14	1373	Distal Intergenic	41688885	41691646	2762	1	ENSG00000173812	ENST00000462917	-4148	EIF1
8	136595136	136595496	361	*	H3K27ac_peak_4_85483	37.3508	-5.66738	0.706531	6.08539e-16	6.28626e-14	361	Intron (ENST00000650445/ENSG00000254101, intron 6 of 7)	136536976	136798234	261259	1	ENSG00000254101	ENST00000517345	58160	LINC02055
7	38574040	38574933	894	*	H3K27ac_peak_3_79273	17.941	4.45697	0.569538	6.10107e-16	6.29531e-14	894	Intron (ENST00000356264/ENSG00000078053, intron 1 of 20)	38531042	38531338	297	2	ENSG00000241756	ENST00000468131	-42702	RN7SL83P
18	63087648	63088709	1062	*	H3K27ac_peak_4_42132	25.107	3.55266	0.458628	6.21837e-16	6.40907e-14	1062	Distal Intergenic	63123346	63138411	15066	2	ENSG00000171791	ENST00000677635	49702	BCL2
2	129252149	129253847	1699	*	H3K27ac_peak_4_50186	53.18	3.36483	0.436712	6.3784e-16	6.56658e-14	1699	Intron (ENST00000375987/ENSG00000204460, intron 1 of 4)	129242173	129273848	31676	2	ENSG00000204460	ENST00000375987	20001	LINC01854
X	111395397	111396489	1093	*	H3K27ac_peak_4_92623	42.2122	3.60818	0.470165	6.4388e-16	6.62127e-14	1093	Intron (ENST00000371993/ENSG00000077279, intron 2 of 4)	111293779	111410420	116642	2	ENSG00000077279	ENST00000371993	13931	DCX
11	11456589	11457670	1082	*	H3K27ac_peak_5_15207	58.3362	-3.03815	0.388529	6.50007e-16	6.67673e-14	1082	Intron (ENST00000227756/ENSG00000110328, intron 1 of 10)	11351942	11353250	1309	2	ENSG00000254598	ENST00000528848	-103339	CSNK2A3
6	21281261	21282301	1041	*	H3K27ac_peak_7_73902	50.2317	2.79316	0.359317	6.60638e-16	6.77828e-14	1041	Distal Intergenic	21233168	21271132	37965	2	ENSG00000287404	ENST00000669568	-10129
5	157515497	157517358	1862	*	H3K27ac_peak_7_72297	96.0155	2.50823	0.321374	6.80835e-16	6.97764e-14	1862	Intron (ENST00000517951/ENSG00000135074, intron 7 of 22)	157477304	157502822	25519	2	ENSG00000135074	ENST00000517374	-12675	ADAM19
14	66413743	66414725	983	*	H3K27ac_peak_4_26711	30.7676	3.09492	0.400032	6.88827e-16	7.0516e-14	983	Promoter (2-3kb)	66411704	66498677	86974	1	ENSG00000196553	ENST00000641761	2039	CCDC196
13	48593414	48595828	2415	*	H3K27ac_peak_4_24670	54.4207	2.88326	0.372091	6.91945e-16	7.07556e-14	2415	Intron (ENST00000643064/ENSG00000139687, intron 1 of 1)	48576974	48578088	1115	2	ENSG00000233610	ENST00000425350	-15326	LINC00462
10	11509084	11509407	324	*	H3K27ac_peak_4_10441	34.317	-5.01877	0.639453	6.93204e-16	7.08049e-14	324	Intron (ENST00000609104/ENSG00000148429, intron 6 of 14)	11460510	11532275	71766	2	ENSG00000148429	ENST00000277575	22868	USP6NL
6	13395260	13396052	793	*	H3K27ac_peak_4_73656	27.5944	3.70741	0.476872	6.99432e-16	7.13609e-14	793	Intron (ENST00000379284/ENSG00000145990, intron 1 of 1)	13357830	13408137	50308	2	ENSG00000145990	ENST00000379284	12085	GFOD1
2	98346171	98349930	3760	*	H3K27ac_peak_8_49095	224.285	1.93926	0.246965	7.02837e-16	7.1628e-14	3760	Promoter (<=1kb)	98346188	98397344	51157	1	ENSG00000144191	ENST00000436404	0	CNGA3
17	57475224	57479408	4185	*	H3K27ac_peak_8_38511	153.306	2.20867	0.282615	7.10795e-16	7.23579e-14	4185	Intron (ENST00000416426/ENSG00000153944, intron 6 of 13)	57487061	57633160	146100	1	ENSG00000153944	ENST00000674898	-7653	MSI2
14	20820109	20821022	914	*	H3K27ac_peak_4_25827	44.5646	-3.20276	0.41537	7.12215e-16	7.24215e-14	914	Distal Intergenic	20801346	20802855	1510	2	ENSG00000129538	ENST00000340900	-17254	RNASE1
9	116952107	116953385	1279	*	H3K27ac_peak_3_88573	41.4691	3.49083	0.449914	7.16646e-16	7.27908e-14	1279	Intron (ENST00000313400/ENSG00000148219, intron 10 of 22)	116838144	116877264	39121	1	ENSG00000285820	ENST00000648160	113963
2	234795419	234796713	1295	*	H3K27ac_peak_4_52513	34.0695	3.13408	0.405303	7.18095e-16	7.28566e-14	1295	Distal Intergenic	234743542	234745606	2065	2	ENSG00000278593	ENST00000611658	-49813
5	154085555	154086555	1001	*	H3K27ac_peak_4_72220	34.0914	-4.05847	0.509516	7.19841e-16	7.29525e-14	1001	Intron (ENST00000520327/ENSG00000037749, intron 1 of 3)	154097023	154122021	24999	1	ENSG00000037749	ENST00000522440	-10468	MFAP3
2	54595532	54598965	3434	*	H3K27ac_peak_7_48139	91.0218	2.63256	0.338925	7.28709e-16	7.3769e-14	3434	Intron (ENST00000615901/ENSG00000115306, intron 2 of 37)	54558394	54662308	103915	1	ENSG00000115306	ENST00000333896	37138	SPTBN1
11	43736506	43737244	739	*	H3K27ac_peak_4_15971	21.8292	3.72088	0.478791	7.31291e-16	7.39482e-14	739	Promoter (2-3kb)	43733761	43734564	804	1	ENSG00000283483	ENST00000637880	2745
2	205901803	205903046	1244	*	H3K27ac_peak_4_51608	31.0705	3.34616	0.432536	7.39652e-16	7.47105e-14	1244	Promoter (1-2kb)	205900630	205900958	329	1	ENSG00000201875	ENST00000365005	1173	RN7SKP178
8	10601588	10603359	1772	*	H3K27ac_peak_7_82783	64.7491	2.84705	0.366672	7.48988e-16	7.55698e-14	1772	Distal Intergenic	10606349	10655143	48795	2	ENSG00000183638	ENST00000382483	51784	RP1L1
19	4278020	4280764	2745	*	H3K27ac_peak_7_43119	93.8187	2.14556	0.274277	7.54995e-16	7.60914e-14	2745	Promoter (<=1kb)	4279266	4290722	11457	1	ENSG00000105251	ENST00000543264	0	SHD
15	74274106	74275254	1149	*	H3K27ac_peak_3_30597	37.3243	3.80486	0.494598	7.60828e-16	7.65945e-14	1149	Intron (ENST00000398814/ENSG00000140481, intron 7 of 18)	74266718	74336472	69755	1	ENSG00000140481	ENST00000558659	7388	CCDC33
6	125558386	125559252	867	*	H3K27ac_peak_5_76436	68.6899	-2.72158	0.351488	7.73544e-16	7.77886e-14	867	Distal Intergenic	125402442	125445193	42752	2	ENSG00000226409	ENST00000662628	-113193
7	67847113	67847846	734	*	H3K27ac_peak_3_79912	20.7608	5.07276	0.658403	7.84714e-16	7.88248e-14	734	Distal Intergenic	67769629	67770468	840	2	ENSG00000223948	ENST00000425870	-76645
17	29003665	29005651	1987	*	H3K27ac_peak_5_37131	48.0087	2.71378	0.348984	7.91718e-16	7.94407e-14	1987	Promoter (<=1kb)	28955131	29005913	50783	2	ENSG00000063015	ENST00000442608	262	SEZ6
1	37020307	37022449	2143	*	H3K27ac_peak_3_2781	40.0275	3.44283	0.446354	8.05778e-16	8.06736e-14	2143	Intron (ENST00000373091/ENSG00000163873, intron 1 of 15)	36804618	37034129	229512	2	ENSG00000163873	ENST00000373093	11680	GRIK3
9	127103947	127105596	1650	*	H3K27ac_peak_5_89101	66.6423	3.37361	0.437603	8.05451e-16	8.06736e-14	1650	Promoter (2-3kb)	127106925	127108044	1120	2	ENSG00000136859	ENST00000491991	2448	ANGPTL2
9	118482192	118482751	560	*	H3K27ac_peak_4_88594	31.9595	-4.79073	0.605202	8.23538e-16	8.2361e-14	560	Distal Intergenic	118687752	118705960	18209	2	ENSG00000225050	ENST00000450292	223209
5	167764352	167765542	1191	*	H3K27ac_peak_4_72455	32.2819	3.22794	0.419789	8.36625e-16	8.35781e-14	1191	Intron (ENST00000518659/ENSG00000145934, intron 2 of 28)	167755003	168263185	508183	1	ENSG00000145934	ENST00000520394	9349	TENM2
X	6026932	6027351	420	*	H3K27ac_peak_4_90901	35.3519	-4.09968	0.517303	8.39378e-16	8.3761e-14	420	Intron (ENST00000381093/ENSG00000146938, intron 3 of 5)	6061644	6061749	106	2	ENSG00000252291	ENST00000516482	34398
19	5973317	5975121	1805	*	H3K27ac_peak_8_43385	70.4119	2.53984	0.327286	8.41501e-16	8.3881e-14	1805	Promoter (2-3kb)	5923194	5978079	54886	2	ENSG00000031823	ENST00000592621	2958	RANBP3
15	79562128	79563387	1260	*	H3K27ac_peak_3_31016	24.866	3.80603	0.494804	8.48784e-16	8.45144e-14	1260	Promoter (1-2kb)	79559256	79560304	1049	2	ENSG00000259493	ENST00000560593	-1824	TFDP1P3
14	77885084	77886431	1348	*	H3K27ac_peak_8_27356	73.4416	2.75582	0.356515	8.51726e-16	8.47147e-14	1348	Intron (ENST00000238561/ENSG00000063761, intron 4 of 10)	77902385	77924575	22191	1	ENSG00000063761	ENST00000555333	-15954	ADCK1
1	175884384	175886236	1853	*	H3K27ac_peak_5_6471	59.0416	2.8789	0.372926	8.77638e-16	8.71901e-14	1853	Distal Intergenic	175877343	175880468	3126	1	ENSG00000224718	ENST00000457217	7041	LINC01657
5	116571995	116574375	2381	*	H3K27ac_peak_8_70943	217.475	2.21125	0.283742	8.78531e-16	8.71901e-14	2381	Promoter (<=1kb)	116550115	116574234	24120	2	ENSG00000092421	ENST00000512156	0	SEMA6A
21	42218819	42220721	1903	*	H3K27ac_peak_8_56671	121.121	2.06078	0.263525	8.82722e-16	8.75106e-14	1903	Promoter (<=1kb)	42219117	42284648	65532	1	ENSG00000160179	ENST00000450121	0	ABCG1
4	140296147	140298138	1992	*	H3K27ac_peak_6_68131	53.8008	2.46163	0.317054	8.85125e-16	8.76534e-14	1992	Intron (ENST00000394205/ENSG00000153130, intron 1 of 4)	140314163	140314550	388	2	ENSG00000249754	ENST00000511646	16412	NDUFB4P9
8	63469512	63470830	1319	*	H3K27ac_peak_4_84200	39.5771	2.90362	0.374639	8.98087e-16	8.88403e-14	1319	Promoter (<=1kb)	63385250	63470199	84950	2	ENSG00000253205	ENST00000522265	0
3	193052222	193053027	806	*	H3K27ac_peak_4_65133	38.54	3.52117	0.460034	9.219e-16	9.1097e-14	806	Distal Intergenic	193155456	193157208	1753	2	ENSG00000236229	ENST00000423931	104181	VEZF1P1
6	24079495	24081231	1737	*	H3K27ac_peak_3_73967	41.4583	3.83942	0.498297	9.47708e-16	9.35455e-14	1737	Distal Intergenic	24126186	24147529	21344	1	ENSG00000152954	ENST00000378478	-44955	NRSN1
12	124719024	124721256	2233	*	H3K27ac_peak_8_23661	135.012	2.21764	0.28519	9.49911e-16	9.36614e-14	2233	Distal Intergenic	124725524	124725934	411	1	ENSG00000279931	ENST00000624500	-4268
14	30272453	30273757	1305	*	H3K27ac_peak_3_26091	37.0507	3.21836	0.418063	9.569e-16	9.42484e-14	1305	Intron (ENST00000549360/ENSG00000248975, intron 1 of 2)	29972669	30297017	324349	2	ENSG00000248975	ENST00000549360	23260
6	39338924	39341366	2443	*	H3K27ac_peak_5_74874	57.2081	2.57289	0.332824	9.61017e-16	9.45516e-14	2443	Intron (ENST00000458470/ENSG00000164627, intron 18 of 18)	39353747	39354172	426	1	ENSG00000218986	ENST00000305491	-12381
9	84671775	84672671	897	*	H3K27ac_peak_3_87471	27.2363	4.52358	0.587327	9.76814e-16	9.60021e-14	897	Promoter (1-2kb)	84669778	84877898	208121	1	ENSG00000148053	ENST00000304053	1997	NTRK2
17	8466442	8467629	1188	*	H3K27ac_peak_4_36438	40.8152	3.41371	0.446449	9.81923e-16	9.64e-14	1188	Promoter (2-3kb)	8464236	8468162	3927	1	ENSG00000166579	ENST00000578172	2206	NDEL1
12	9363958	9365270	1313	*	H3K27ac_peak_5_20526	52.2734	3.18933	0.414802	9.98172e-16	9.78897e-14	1313	Promoter (1-2kb)	9366542	9369250	2709	1	ENSG00000260423	ENST00000663918	-1272	LINC02367
14	72450757	72452112	1356	*	H3K27ac_peak_8_26989	84.1295	2.21101	0.284232	1.02168e-15	1.00087e-13	1356	Promoter (2-3kb)	72454520	72478331	23812	1	ENSG00000182732	ENST00000555368	-2408	RGS6
2	207914282	207914987	706	*	H3K27ac_peak_3_51672	23.7288	3.82498	0.499909	1.04352e-15	1.02117e-13	706	Intron (ENST00000427836/ENSG00000178385, intron 5 of 7)	207868582	207869915	1334	2	ENSG00000225111	ENST00000421964	-44367
11	2178078	2180636	2559	*	H3K27ac_peak_8_14752	112.629	2.17498	0.279996	1.05173e-15	1.0281e-13	2559	Distal Intergenic	2173063	2173138	76	1	ENSG00000265258	ENST00000584128	5015	MIR4686
5	16809192	16810880	1689	*	H3K27ac_peak_6_69494	81.409	-2.63083	0.33864	1.05706e-15	1.0322e-13	1689	Intron (ENST00000513610/ENSG00000145555, intron 3 of 40)	16853994	16854114	121	1	ENSG00000253093	ENST00000517284	-43114	RNA5SP179
1	101846802	101847328	527	*	H3K27ac_peak_4_4672	38.4412	-3.68911	0.471662	1.06014e-15	1.0341e-13	527	Promoter (<=1kb)	101803486	101846973	43488	2	ENSG00000118733	ENST00000338858	0	OLFM3
10	125004758	125008683	3926	*	H3K27ac_peak_7_13991	152.425	2.34834	0.302861	1.06327e-15	1.03603e-13	3926	Promoter (<=1kb)	124989135	125006013	16879	2	ENSG00000175029	ENST00000334808	0	CTBP2
14	72737282	72738675	1394	*	H3K27ac_peak_4_27003	35.4706	4.00609	0.527099	1.08345e-15	1.05458e-13	1394	Intron (ENST00000556509/ENSG00000205683, intron 3 of 10)	72723632	72742711	19080	2	ENSG00000205683	ENST00000553608	4036	DPF3
11	16783467	16784757	1291	*	H3K27ac_peak_5_15421	55.5378	-2.87661	0.375038	1.09125e-15	1.06103e-13	1291	Exon (ENST00000531066/ENSG00000166689, exon 25 of 27)	16786293	16789857	3565	2	ENSG00000166689	ENST00000533901	5100	PLEKHA7
18	58139721	58141163	1443	*	H3K27ac_peak_4_41991	39.0216	3.0636	0.399577	1.10179e-15	1.07014e-13	1443	Intron (ENST00000400345/ENSG00000049759, intron 1 of 30)	58149333	58396551	247219	1	ENSG00000049759	ENST00000435432	-8170	NEDD4L
9	13369523	13369882	360	*	H3K27ac_peak_4_86520	35.1939	-4.18816	0.550038	1.12089e-15	1.08753e-13	360	Distal Intergenic	13386130	13488065	101936	1	ENSG00000226197	ENST00000664575	-16248
20	54661840	54662689	850	*	H3K27ac_peak_5_55316	57.335	-2.7684	0.358135	1.12642e-15	1.09172e-13	850	Distal Intergenic	54554933	54555557	625	1	ENSG00000101134	ENST00000484860	106907	DOK5
6	25576365	25577242	878	*	H3K27ac_peak_4_74006	31.9539	3.89765	0.515022	1.12875e-15	1.09282e-13	878	Exon (ENST00000635618/ENSG00000079691, exon 16 of 26)	25610122	25620530	10409	1	ENSG00000079691	ENST00000476458	-32880	CARMIL1
1	23263334	23264170	837	*	H3K27ac_peak_4_1813	50.3779	-3.12411	0.407527	1.14479e-15	1.10717e-13	837	Distal Intergenic	23244765	23245224	460	1	ENSG00000215381	ENST00000442089	18569
3	130787144	130788630	1487	*	H3K27ac_peak_4_63923	38.8637	3.90505	0.509591	1.15292e-15	1.11267e-13	1487	Distal Intergenic	130811768	130812095	328	2	ENSG00000222783	ENST00000410851	23465	RN7SKP212
8	115440080	115440530	451	*	H3K27ac_peak_4_85011	31.1926	-3.90676	0.50292	1.15212e-15	1.11267e-13	451	Intron (ENST00000640765/ENSG00000104447, intron 4 of 5)	115414429	115492221	77793	2	ENSG00000104447	ENST00000518018	51691	TRPS1
4	5917555	5918807	1253	*	H3K27ac_peak_3_66010	26.574	4.08665	0.532843	1.15602e-15	1.11448e-13	1253	Intron (ENST00000639345/ENSG00000181215, intron 7 of 7)	5923275	5923328	54	2	ENSG00000263631	ENST00000580913	4521	MIR378D1
5	6356485	6357391	907	*	H3K27ac_peak_4_69248	23.3772	3.48996	0.452625	1.16012e-15	1.11725e-13	907	Distal Intergenic	6337239	6339884	2646	2	ENSG00000250490	ENST00000502644	-16601	LINC02145
1	10755907	10757230	1324	*	H3K27ac_peak_4_901	34.7673	3.02598	0.392997	1.17109e-15	1.12662e-13	1324	Intron (ENST00000377022/ENSG00000130940, intron 2 of 20)	10636604	10796646	160043	2	ENSG00000130940	ENST00000377022	39416	CASZ1
11	81302763	81303530	768	*	H3K27ac_peak_3_18223	19.0663	5.52626	0.708731	1.21226e-15	1.165e-13	768	Intron (ENST00000671134/ENSG00000287912, intron 3 of 4)	81175215	81275273	100059	1	ENSG00000287912	ENST00000671210	127548
3	1456666	1457253	588	*	H3K27ac_peak_4_60182	39.5355	-3.35439	0.433208	1.24461e-15	1.19482e-13	588	Distal Intergenic	1401285	1402801	1517	1	ENSG00000134115	ENST00000485257	55381	CNTN6
6	162973009	162973530	522	*	H3K27ac_peak_4_77320	37.4392	-3.85438	0.507275	1.26288e-15	1.21108e-13	522	Promoter (1-2kb)	162969050	162975007	5958	2	ENSG00000285610	ENST00000647963	1477
3	196159746	196160655	910	*	H3K27ac_peak_5_65351	55.8971	-2.99019	0.393344	1.26654e-15	1.21332e-13	910	Exon (ENST00000662916/ENSG00000224652, exon 3 of 3)	196142839	196160373	17535	1	ENSG00000224652	ENST00000654470	16907	LINC00885
18	3839427	3840081	655	*	H3K27ac_peak_4_40762	61.7722	-2.88885	0.377474	1.29404e-15	1.23836e-13	655	Intron (ENST00000400147/ENSG00000170579, intron 1 of 9)	3502137	3845296	343160	2	ENSG00000170579	ENST00000400145	5215	DLGAP1
2	170582194	170583446	1253	*	H3K27ac_peak_4_50979	48.4385	-3.06072	0.4001	1.29686e-15	1.23976e-13	1253	Intron (ENST00000438642/ENSG00000071909, intron 33 of 33)	170601662	170602228	567	2	ENSG00000214821	ENST00000455362	18782	HMGB1P4
13	75299140	75299807	668	*	H3K27ac_peak_7_24939	84.7301	-2.37496	0.306294	1.30139e-15	1.24278e-13	668	Exon (ENST00000648194/ENSG00000136111, exon 16 of 20)	75294865	75302821	7957	2	ENSG00000136111	ENST00000478591	3014	TBC1D4
4	7653649	7657157	3509	*	H3K27ac_peak_8_66242	256.667	2.0533	0.264597	1.30623e-15	1.24609e-13	3509	Exon (ENST00000507866/ENSG00000184985, exon 5 of 27)	7734280	7740720	6441	1	ENSG00000184985	ENST00000505529	-77123	SORCS2
18	2913455	2914044	590	*	H3K27ac_peak_5_40706	43.565	-3.00229	0.389808	1.30814e-15	1.24661e-13	590	3' UTR	2906569	2913162	6594	1	ENSG00000132205	ENST00000583776	6886	EMILIN2
3	31234883	31235526	644	*	H3K27ac_peak_4_61127	20.256	4.03927	0.52453	1.32655e-15	1.26283e-13	644	Distal Intergenic	31228715	31228847	133	1	ENSG00000222983	ENST00000411051	6168	RNA5SP127
4	139782541	139784576	2036	*	H3K27ac_peak_8_68079	126.678	2.24503	0.28955	1.3344e-15	1.26897e-13	2036	Intron (ENST00000509479/ENSG00000196782, intron 2 of 4)	139794125	139794433	309	2	ENSG00000252233	ENST00000516424	9857	RN7SKP253
11	69191686	69193410	1725	*	H3K27ac_peak_6_17449	55.3571	2.70154	0.351764	1.35189e-15	1.28427e-13	1725	Distal Intergenic	69147228	69171564	24337	2	ENSG00000261070	ENST00000562772	-20122
5	116553257	116554063	807	*	H3K27ac_peak_7_70942	60.6697	2.88896	0.377162	1.36045e-15	1.29105e-13	807	Promoter (<=1kb)	116496251	116554896	58646	2	ENSG00000092421	ENST00000509665	833	SEMA6A
20	24501334	24504043	2710	*	H3K27ac_peak_6_53793	78.8787	3.43987	0.448294	1.36885e-15	1.29767e-13	2710	Promoter (<=1kb)	24491472	24502345	10874	2	ENSG00000228539	ENST00000458461	0
6	33981919	33983354	1436	*	H3K27ac_peak_7_74438	51.5695	2.97153	0.388795	1.37518e-15	1.30231e-13	1436	Distal Intergenic	33999972	34000051	80	2	ENSG00000221697	ENST00000408770	16697	MIR1275
11	17850140	17851316	1177	*	H3K27ac_peak_3_15495	19.5328	4.99214	0.653497	1.42413e-15	1.34727e-13	1177	Intron (ENST00000640909/ENSG00000129159, intron 4 of 4)	17788052	17863697	75646	2	ENSG00000129158	ENST00000524589	12381	SERGEF
2	104638359	104639472	1114	*	H3K27ac_peak_4_49282	38.077	2.84722	0.370154	1.43731e-15	1.35832e-13	1114	Distal Intergenic	104659337	104664837	5501	1	ENSG00000230690	ENST00000456999	-19865
14	100674650	100676528	1879	*	H3K27ac_peak_7_28162	66.3026	2.28845	0.296531	1.46992e-15	1.3877e-13	1879	Exon (ENST00000556308/ENSG00000196273, exon 4 of 4)	100675930	100679884	3955	2	ENSG00000258717	ENST00000557546	3356
1	201568892	201572284	3393	*	H3K27ac_peak_7_7306	183.466	2.88201	0.376021	1.51449e-15	1.42785e-13	3393	Intron (ENST00000648727/ENSG00000223396, intron 1 of 1)	201520056	201520549	494	1	ENSG00000223396	ENST00000482594	48836	RPS10P7
12	5488084	5489682	1599	*	H3K27ac_peak_3_20353	28.1178	4.22353	0.557603	1.51559e-15	1.42785e-13	1599	Intron (ENST00000423158/ENSG00000185652, intron 1 of 1)	5494132	5495159	1028	1	ENSG00000185652	ENST00000331010	-4450	NTF3
20	46025341	46026323	983	*	H3K27ac_peak_4_54713	33.0628	2.83293	0.369509	1.56219e-15	1.47023e-13	983	Promoter (2-3kb)	46022709	46023396	688	1	ENSG00000124140	ENST00000626695	2632	SLC12A5
12	107464977	107466283	1307	*	H3K27ac_peak_4_22618	29.6126	3.71287	0.487384	1.594e-15	1.49863e-13	1307	Intron (ENST00000420571/ENSG00000151136, intron 1 of 14)	107486511	107486635	125	2	ENSG00000222302	ENST00000410370	20352	RNA5SP371
18	32974568	32975370	803	*	H3K27ac_peak_4_41286	45.3984	-3.43514	0.447263	1.59596e-15	1.49891e-13	803	Exon (ENST00000581852/ENSG00000166960, exon 2 of 3)	32954075	32957998	3924	1	ENSG00000263450	ENST00000580071	20493
11	116394060	116395140	1081	*	H3K27ac_peak_4_18953	53.8828	-3.49711	0.462079	1.61239e-15	1.51278e-13	1081	Distal Intergenic	116496899	116500630	3732	2	ENSG00000236437	ENST00000452629	105490	LINC02151
8	104323388	104325147	1760	*	H3K27ac_peak_5_84904	36.1097	3.33317	0.435215	1.62765e-15	1.52553e-13	1760	Distal Intergenic	104339087	104348674	9588	1	ENSG00000164935	ENST00000519562	-13940	DCSTAMP
14	79992761	79993373	613	*	H3K27ac_peak_4_27410	36.7919	-4.61145	0.615164	1.67159e-15	1.5651e-13	613	Distal Intergenic	79893080	79974169	81090	2	ENSG00000258416	ENST00000554307	-18592
5	99368552	99369366	815	*	H3K27ac_peak_3_70662	17.2813	5.21126	0.671705	1.70586e-15	1.59555e-13	815	Distal Intergenic	99489559	99499367	9809	1	ENSG00000249444	ENST00000510435	-120193
14	100894690	100895590	901	*	H3K27ac_peak_4_28204	25.3484	3.92024	0.519879	1.73261e-15	1.61891e-13	901	Promoter (<=1kb)	100894770	100906968	12199	1	ENSG00000225746	ENST00000553584	0	MEG8
11	21320873	21321729	857	*	H3K27ac_peak_3_15614	21.075	4.63836	0.599862	1.74576e-15	1.62952e-13	857	Intron (ENST00000325319/ENSG00000165973, intron 13 of 18)	21283779	21284955	1177	1	ENSG00000225477	ENST00000525269	37094
5	5658411	5659574	1164	*	H3K27ac_peak_8_69228	52.9473	2.41522	0.313438	1.7479e-15	1.62985e-13	1164	Distal Intergenic	5688805	5694742	5938	1	ENSG00000286986	ENST00000659085	-29231
X	13386239	13387159	921	*	H3K27ac_peak_4_91117	41.3173	-3.60645	0.476788	1.75198e-15	1.63197e-13	921	Exon (ENST00000659526/ENSG00000226985, exon 11 of 11)	13378735	13379340	606	2	ENSG00000197582	ENST00000388829	-6899	GPX1P1
1	3799683	3800808	1126	*	H3K27ac_peak_5_454	35.5862	2.88355	0.375915	1.79667e-15	1.6719e-13	1126	Distal Intergenic	3778559	3796498	17940	2	ENSG00000130764	ENST00000378251	-3185	LRRC47
16	26385951	26386606	656	*	H3K27ac_peak_4_33025	37.8998	-3.24034	0.423265	1.81723e-15	1.6893e-13	656	Distal Intergenic	26354796	26358355	3560	2	ENSG00000228480	ENST00000416201	-27596
12	53370267	53372105	1839	*	H3K27ac_peak_6_21463	111.707	-2.1018	0.272076	1.81913e-15	1.68934e-13	1839	Distal Intergenic	53380176	53382577	2402	1	ENSG00000185591	ENST00000551969	-8071	SP1
X	56031366	56032133	768	*	H3K27ac_peak_4_91961	36.9405	-3.98807	0.50424	1.82629e-15	1.69426e-13	768	Intron (ENST00000669152/ENSG00000227486, intron 2 of 2)	55961208	55962482	1275	1	ENSG00000214745	ENST00000398901	70158	GOT2P6
5	104400916	104401409	494	*	H3K27ac_peak_4_70718	50.4396	-3.10133	0.40722	1.83452e-15	1.70017e-13	494	Intron (ENST00000666145/ENSG00000251026, intron 4 of 4)	104434772	104435499	728	1	ENSG00000278958	ENST00000623488	-33363
22	33817181	33818184	1004	*	H3K27ac_peak_4_58474	24.5697	3.38757	0.441728	1.85778e-15	1.71997e-13	1004	Intron (ENST00000397394/ENSG00000133424, intron 1 of 14)	33273077	33861611	588535	2	ENSG00000133424	ENST00000676132	43427	LARGE1
18	75360199	75361006	808	*	H3K27ac_peak_4_42291	32.4712	-3.63533	0.475467	1.86222e-15	1.72232e-13	808	Distal Intergenic	75387056	75387596	541	1	ENSG00000276993	ENST00000612669	-26050
6	169487459	169488590	1132	*	H3K27ac_peak_3_77715	23.0038	4.60741	0.603322	1.86929e-15	1.72711e-13	1132	Intron (ENST00000648086/ENSG00000285733, intron 5 of 7)	169426420	169452475	26056	2	ENSG00000272848	ENST00000607876	-34984
5	158921097	158922473	1377	*	H3K27ac_peak_4_72338	26.2292	4.17067	0.549286	1.88078e-15	1.73596e-13	1377	Intron (ENST00000519890/ENSG00000164330, intron 2 of 11)	158983006	158984789	1784	1	ENSG00000253811	ENST00000522582	-60533
5	72034445	72036785	2341	*	H3K27ac_peak_7_70119	115.178	2.87977	0.377579	1.90114e-15	1.75298e-13	2341	Distal Intergenic	72087782	72100368	12587	2	ENSG00000285804	ENST00000660186	63583
20	46554559	46555704	1146	*	H3K27ac_peak_5_54786	55.7903	2.90698	0.381638	1.92632e-15	1.77389e-13	1146	Distal Intergenic	46540946	46550654	9709	2	ENSG00000149635	ENST00000279028	-3905	OCSTAMP
6	112561722	112563938	2217	*	H3K27ac_peak_3_76264	61.7231	3.35284	0.440828	1.92772e-15	1.77389e-13	2217	Distal Intergenic	112616703	112617880	1178	2	ENSG00000225580	ENST00000418595	53942	PA2G4P5
5	88538184	88541155	2972	*	H3K27ac_peak_7_70428	98.0733	3.10767	0.407308	1.93723e-15	1.78084e-13	2972	Exon (ENST00000506978/ENSG00000245526, exon 5 of 7)	88433892	88498697	64806	2	ENSG00000271904	ENST00000504034	-39487
3	124439686	124440082	397	*	H3K27ac_peak_4_63449	37.3587	-4.54061	0.588022	1.94646e-15	1.78626e-13	397	Intron (ENST00000682506/ENSG00000160145, intron 18 of 59)	124455135	124462674	7540	1	ENSG00000160145	ENST00000494648	-15053	KALRN
6	22025148	22026635	1488	*	H3K27ac_peak_8_73933	128.635	-2.16585	0.282066	1.94705e-15	1.78626e-13	1488	Intron (ENST00000671160/ENSG00000272168, intron 4 of 7)	22056473	22111011	54539	1	ENSG00000272168	ENST00000667176	-29838	CASC15
5	98318326	98318899	574	*	H3K27ac_peak_4_70633	57.1703	-2.91875	0.3814	1.97056e-15	1.80601e-13	574	Distal Intergenic	98338744	98339832	1089	1	ENSG00000176183	ENST00000512165	-19845
5	6359276	6360924	1649	*	H3K27ac_peak_8_69249	88.8046	2.423	0.31625	1.97611e-15	1.80927e-13	1649	Distal Intergenic	6372165	6374811	2647	2	ENSG00000133398	ENST00000503112	13887	MED10
6	168146934	168147842	909	*	H3K27ac_peak_4_77626	23.4877	3.72806	0.490627	2.00131e-15	1.83051e-13	909	Distal Intergenic	168053166	168101511	48346	2	ENSG00000153303	ENST00000644440	-45423	FRMD1
12	120693619	120694517	899	*	H3K27ac_peak_5_23284	78.4183	-2.82267	0.372476	2.0575e-15	1.88001e-13	899	Promoter (<=1kb)	120693994	120696353	2360	1	ENSG00000110917	ENST00000545525	0	MLEC
4	68068452	68068947	496	*	H3K27ac_peak_4_67114	34.2429	-3.84883	0.508594	2.113e-15	1.92878e-13	496	Exon (ENST00000356291/ENSG00000198092, exon 7 of 10)	68061822	68063269	1448	2	ENSG00000215127	ENST00000600441	-5183	SYT14P1
15	77096366	77098505	2140	*	H3K27ac_peak_7_30791	58.5277	2.65105	0.348157	2.11539e-15	1.92903e-13	2140	Distal Intergenic	77046332	77083984	37653	2	ENSG00000140391	ENST00000558745	-12382	TSPAN3
11	119772490	119773236	747	*	H3K27ac_peak_4_19257	19.3286	4.65763	0.599465	2.12507e-15	1.93592e-13	747	Distal Intergenic	119729583	119739623	10041	1	ENSG00000254854	ENST00000533253	42907
8	9419048	9419787	740	*	H3K27ac_peak_4_82718	22.3936	4.38591	0.582339	2.14527e-15	1.95237e-13	740	Intron (ENST00000650282/ENSG00000248538, intron 3 of 3)	9379975	9415983	36009	2	ENSG00000254237	ENST00000521842	-3065
10	24008263	24009106	844	*	H3K27ac_peak_4_10763	32.1123	-4.27915	0.546366	2.16071e-15	1.96445e-13	844	Intron (ENST00000376462/ENSG00000120549, intron 2 of 18)	24042131	24219909	177779	1	ENSG00000120549	ENST00000636305	-33025	KIAA1217
10	85008744	85009468	725	*	H3K27ac_peak_4_12526	19.8477	5.20821	0.679669	2.21397e-15	2.01087e-13	725	Distal Intergenic	85156330	85157348	1019	1	ENSG00000288218	ENST00000672936	-146862
1	197314727	197315467	741	*	H3K27ac_peak_7_7081	39.8399	2.63376	0.344463	2.23245e-15	2.02563e-13	741	Intron (ENST00000535699/ENSG00000134376, intron 1 of 12)	197360349	197421441	61093	1	ENSG00000134376	ENST00000476483	-44882	CRB1
1	48665619	48666331	713	*	H3K27ac_peak_3_3543	19.3141	5.07107	0.674696	2.26184e-15	2.05025e-13	713	Promoter (2-3kb)	48534173	48663244	129072	2	ENSG00000186094	ENST00000334103	-2375	AGBL4
8	101949399	101951039	1641	*	H3K27ac_peak_8_84822	77.0727	2.37033	0.309966	2.26688e-15	2.05278e-13	1641	5' UTR	101692866	101975329	282464	2	ENSG00000104490	ENST00000520690	24290	NCALD
12	62731352	62732879	1528	*	H3K27ac_peak_5_21819	63.6134	3.07579	0.403354	2.29076e-15	2.07234e-13	1528	Intron (ENST00000228705/ENSG00000111110, intron 5 of 9)	62648574	62721020	72447	2	ENSG00000111110	ENST00000551214	-10332	PPM1H
11	70502890	70506261	3372	*	H3K27ac_peak_8_17638	149.394	2.27232	0.29637	2.30241e-15	2.08081e-13	3372	Promoter (<=1kb)	70469435	70502859	33425	2	ENSG00000162105	ENST00000424924	-31	SHANK2
1	111851422	111853021	1600	*	H3K27ac_peak_4_4898	45.9696	3.05401	0.402084	2.3125e-15	2.08786e-13	1600	Intron (ENST00000369697/ENSG00000171385, intron 1 of 5)	111853762	111856905	3144	2	ENSG00000232558	ENST00000439736	3884	KCND3-IT1
X	107521562	107524045	2484	*	H3K27ac_peak_8_92513	110.67	2.32858	0.304376	2.33332e-15	2.10456e-13	2484	Promoter (<=1kb)	107522450	107605244	82795	1	ENSG00000147234	ENST00000276185	0	FRMPD3
7	78090254	78091577	1324	*	H3K27ac_peak_3_80417	25.3674	3.61851	0.479613	2.4165e-15	2.17743e-13	1324	Intron (ENST00000354212/ENSG00000187391, intron 20 of 21)	78039559	78078973	39415	2	ENSG00000187391	ENST00000637976	-11281	MAGI2
3	30059272	30060149	878	*	H3K27ac_peak_4_61106	38.5898	-3.36345	0.446732	2.42016e-15	2.17858e-13	878	Distal Intergenic	29988073	29991715	3643	1	ENSG00000144642	ENST00000497274	71199	RBMS3
1	182359636	182360252	617	*	H3K27ac_peak_4_6809	46.5828	-3.33336	0.440973	2.44779e-15	2.20127e-13	617	Distal Intergenic	182336001	182336334	334	1	ENSG00000231684	ENST00000423841	23635	EIF1P3
4	89879255	89879564	310	*	H3K27ac_peak_4_67497	35.5052	-4.05121	0.532738	2.45304e-15	2.20381e-13	310	Promoter (<=1kb)	89879532	89954629	75098	1	ENSG00000138722	ENST00000394980	0	MMRN1
6	138225335	138227318	1984	*	H3K27ac_peak_3_76644	38.8239	4.42632	0.581895	2.53922e-15	2.27899e-13	1984	Intron (ENST00000251691/ENSG00000112379, intron 4 of 33)	138215986	138218491	2506	2	ENSG00000254440	ENST00000527246	-6844	PBOV1
9	32449316	32450089	774	*	H3K27ac_peak_4_86830	19.5937	3.88129	0.507641	2.5494e-15	2.28587e-13	774	Exon (ENST00000541043/ENSG00000122729, exon 22 of 22)	32456312	32489674	33363	2	ENSG00000107201	ENST00000681352	39585	DDX58
8	90452371	90453111	741	*	H3K27ac_peak_4_84581	40.713	-3.47861	0.45719	2.57822e-15	2.30944e-13	741	Intron (ENST00000655523/ENSG00000253394, intron 2 of 2)	90511128	90511240	113	1	ENSG00000199354	ENST00000362484	-58017	RNA5SP273
15	36673774	36674982	1209	*	H3K27ac_peak_3_29143	23.1549	3.83482	0.50911	2.59434e-15	2.32159e-13	1209	Intron (ENST00000566621/ENSG00000186073, intron 5 of 10)	36641186	36669097	27912	2	ENSG00000261191	ENST00000565366	-4677
1	41613805	41614494	690	*	H3K27ac_peak_4_3099	32.1767	2.99861	0.394357	2.60173e-15	2.32592e-13	690	Intron (ENST00000643665/ENSG00000127124, intron 2 of 7)	41585306	41628816	43511	2	ENSG00000284895	ENST00000646142	14322
3	36606768	36607416	649	*	H3K27ac_peak_3_61214	20.2622	5.06459	0.667866	2.63268e-15	2.35127e-13	649	Distal Intergenic	36616006	36637457	21452	2	ENSG00000231382	ENST00000425093	30041	NBPF21P
6	3568161	3569716	1556	*	H3K27ac_peak_8_73395	92.2902	2.26059	0.295687	2.64361e-15	2.35872e-13	1556	Distal Intergenic	3593578	3599126	5549	2	ENSG00000228793	ENST00000660471	29410
14	104597765	104599181	1417	*	H3K27ac_peak_5_28582	41.4085	2.9073	0.382965	2.67841e-15	2.38743e-13	1417	Intron (ENST00000415614/ENSG00000258986, intron 1 of 3)	104590864	104593561	2698	2	ENSG00000258986	ENST00000556320	-4204	TMEM179
9	86046365	86047655	1291	*	H3K27ac_peak_6_87511	43.8804	2.74586	0.361314	2.69219e-15	2.39737e-13	1291	3' UTR	86035395	86036813	1419	2	ENSG00000135052	ENST00000464314	-9552	GOLM1
5	80093718	80094922	1205	*	H3K27ac_peak_4_70334	44.1111	-3.5131	0.466886	2.72684e-15	2.42585e-13	1205	Distal Intergenic	80066349	80083654	17306	2	ENSG00000249825	ENST00000514042	-10064	THBS4-AS1
2	235024629	235026219	1591	*	H3K27ac_peak_5_52536	38.9169	3.28938	0.436601	2.73622e-15	2.43182e-13	1591	Intron (ENST00000392011/ENSG00000130147, intron 2 of 5)	234994840	235040942	46103	1	ENSG00000130147	ENST00000454947	29789	SH3BP4
10	101959139	101960059	921	*	H3K27ac_peak_4_13115	28.131	3.12834	0.412981	2.75348e-15	2.44477e-13	921	Intron (ENST00000370033/ENSG00000120029, intron 20 of 25)	101952605	101952704	100	2	ENSG00000222430	ENST00000410498	-6435
8	77259096	77259900	805	*	H3K27ac_peak_4_84430	17.6152	4.57961	0.606702	2.85798e-15	2.53508e-13	805	Distal Intergenic	77399072	77537290	138219	1	ENSG00000254366	ENST00000518706	-139172
16	47203302	47203979	678	*	H3K27ac_peak_5_33368	27.879	3.28185	0.435706	2.86523e-15	2.53904e-13	678	Intron (ENST00000568047/ENSG00000129636, intron 6 of 9)	47196311	47202429	6119	1	ENSG00000260744	ENST00000563757	6991
1	151705809	151718981	13173	*	H3K27ac_peak_8_5351	936.803	1.95007	0.253996	2.91144e-15	2.57748e-13	13173	Promoter (<=1kb)	151700058	151716803	16746	2	ENSG00000159409	ENST00000290583	0	CELF3
12	119072155	119072731	577	*	H3K27ac_peak_3_23178	24.639	4.29603	0.572811	2.94207e-15	2.60206e-13	577	Intron (ENST00000267260/ENSG00000139767, intron 1 of 12)	119114095	119130749	16655	1	ENSG00000139767	ENST00000545224	-41364	SRRM4
2	104416107	104417691	1585	*	H3K27ac_peak_4_49274	49.3381	3.32384	0.441485	2.98192e-15	2.63474e-13	1585	Promoter (1-2kb)	104412146	104414195	2050	2	ENSG00000225765	ENST00000661379	-1912	LINC01831
2	106272300	106272700	401	*	H3K27ac_peak_4_49358	32.7398	-3.9409	0.503523	2.99373e-15	2.64262e-13	401	Distal Intergenic	106288803	106289053	251	2	ENSG00000230353	ENST00000481111	16353	RPS21P2
10	101330569	101332511	1943	*	H3K27ac_peak_4_13055	31.0567	3.19149	0.421372	3.0652e-15	2.70308e-13	1943	Distal Intergenic	101322485	101323394	910	2	ENSG00000230967	ENST00000450669	-7175
19	11478406	11482837	4432	*	H3K27ac_peak_8_43736	215.03	1.68947	0.219403	3.0709e-15	2.70549e-13	4432	Promoter (<=1kb)	11451326	11481046	29721	2	ENSG00000196361	ENST00000359227	0	ELAVL3
5	97098955	97099342	388	*	H3K27ac_peak_4_70608	32.4638	-4.23725	0.561674	3.08211e-15	2.71274e-13	388	Intron (ENST00000504578/ENSG00000251513, intron 1 of 6)	97089075	97437217	348143	1	ENSG00000251513	ENST00000504578	9880	LIX1-AS1
11	128042139	128042826	688	*	H3K27ac_peak_5_19681	56.252	-2.77622	0.365836	3.09844e-15	2.72447e-13	688	Distal Intergenic	128095758	128183552	87795	1	ENSG00000273415	ENST00000670942	-52932	LINC02725
1	39046444	39048351	1908	*	H3K27ac_peak_4_2929	61.8006	-3.14257	0.418499	3.12083e-15	2.74151e-13	1908	Distal Intergenic	39026350	39034615	8266	1	ENSG00000168653	ENST00000372969	20094	NDUFS5
18	63141381	63144104	2724	*	H3K27ac_peak_4_42134	56.1135	2.89009	0.381608	3.14154e-15	2.75704e-13	2724	Promoter (2-3kb)	63123346	63138411	15066	2	ENSG00000171791	ENST00000677635	-2970	BCL2
11	64077520	64079048	1529	*	H3K27ac_peak_7_16858	59.2844	2.60997	0.343845	3.23013e-15	2.83206e-13	1529	Promoter (2-3kb)	64081690	64087175	5486	1	ENSG00000256481	ENST00000544948	-2642
15	29225743	29227742	2000	*	H3K27ac_peak_8_28976	77.7101	2.40803	0.317244	3.25659e-15	2.85128e-13	2000	Intron (ENST00000261275/ENSG00000104059, intron 3 of 10)	29233868	29233979	112	1	ENSG00000252868	ENST00000517059	-6126
X	22389096	22390780	1685	*	H3K27ac_peak_4_91350	47.7335	3.14799	0.41872	3.25832e-15	2.85128e-13	1685	Exon (ENST00000608254/ENSG00000288546, exon 5 of 6)	22428132	22494713	66582	1	ENSG00000102174	ENST00000456621	-37352	PHEX
6	37755752	37756602	851	*	H3K27ac_peak_5_74801	33.1532	3.35454	0.443614	3.2948e-15	2.88043e-13	851	Distal Intergenic	37655723	37699306	43584	2	ENSG00000112139	ENST00000515437	-56446	MDGA1
12	97556314	97556819	506	*	H3K27ac_peak_4_22317	36.6386	-3.39503	0.446986	3.3055e-15	2.88701e-13	506	Intron (ENST00000640149/ENSG00000255794, intron 11 of 13)	97560557	97560721	165	1	ENSG00000278802	ENST00000610287	-3738
5	113357851	113359567	1717	*	H3K27ac_peak_3_70897	31.0828	3.96498	0.530528	3.31148e-15	2.88947e-13	1717	Intron (ENST00000416046/ENSG00000232633, intron 1 of 4)	113323028	113436341	113314	1	ENSG00000232633	ENST00000416046	34823
5	158880450	158881871	1422	*	H3K27ac_peak_5_72336	49.6773	2.70019	0.356916	3.32055e-15	2.89461e-13	1422	Intron (ENST00000519890/ENSG00000164330, intron 2 of 11)	158695916	158840123	144208	2	ENSG00000164330	ENST00000622875	-40327	EBF1
10	129868330	129871687	3358	*	H3K27ac_peak_8_14166	171.703	2.34263	0.307859	3.37787e-15	2.94169e-13	3358	Intron (ENST00000440978/ENSG00000108001, intron 8 of 16)	129857638	129867384	9747	1	ENSG00000287997	ENST00000653993	10692
6	40302694	40303644	951	*	H3K27ac_peak_3_74895	24.2876	4.15541	0.554004	3.38103e-15	2.94169e-13	951	Distal Intergenic	40271566	40276237	4672	2	ENSG00000227131	ENST00000444731	-26457
1	119292655	119295383	2729	*	H3K27ac_peak_5_5086	143.154	-2.92394	0.388446	3.4366e-15	2.98719e-13	2729	Exon (ENST00000660871/ENSG00000227712, exon 2 of 4)	119230313	119327216	96904	2	ENSG00000227712	ENST00000655614	31833
3	18369708	18371105	1398	*	H3K27ac_peak_4_60955	21.6298	3.82322	0.504721	3.46637e-15	3.01018e-13	1398	Intron (ENST00000414318/ENSG00000131374, intron 1 of 8)	18351803	18378327	26525	2	ENSG00000182568	ENST00000467628	7222	SATB1
18	69935269	69935935	667	*	H3K27ac_peak_4_42189	32.1566	-4.80142	0.6212	3.50524e-15	3.04104e-13	667	Intron (ENST00000582621/ENSG00000150637, intron 2 of 5)	69864115	69947419	83305	2	ENSG00000150637	ENST00000577287	11484	CD226
10	78684487	78685776	1290	*	H3K27ac_peak_8_12236	68.0083	2.14471	0.281457	3.52108e-15	3.05187e-13	1290	Distal Intergenic	78696062	78697022	961	2	ENSG00000228683	ENST00000455498	11246
4	159227401	159228428	1028	*	H3K27ac_peak_4_68439	29.4935	2.85358	0.375366	3.58225e-15	3.10194e-13	1028	Promoter (<=1kb)	159228254	159322363	94110	1	ENSG00000109756	ENST00000504604	0	RAPGEF2
7	90877855	90878448	594	*	H3K27ac_peak_3_80533	17.4221	3.99617	0.530051	3.64449e-15	3.15283e-13	594	Intron (ENST00000380050/ENSG00000058091, intron 6 of 14)	90824605	90955796	131192	1	ENSG00000058091	ENST00000487145	53250	CDK14
X	86002405	86003211	807	*	H3K27ac_peak_5_92308	49.6232	-2.87694	0.380376	3.66459e-15	3.16721e-13	807	Intron (ENST00000357749/ENSG00000188419, intron 2 of 14)	86019608	86019715	108	1	ENSG00000199567	ENST00000362697	-16397
8	24997954	24999080	1127	*	H3K27ac_peak_6_83240	44.1171	2.71201	0.359757	3.74629e-15	3.23474e-13	1127	Promoter (1-2kb)	25000436	25003439	3004	1	ENSG00000288055	ENST00000670816	-1356
2	181803948	181804513	566	*	H3K27ac_peak_4_51235	42.4488	-3.05737	0.404013	3.75053e-15	3.23534e-13	566	Distal Intergenic	181738606	181738715	110	1	ENSG00000221023	ENST00000408096	65342	RNU6ATAC19P
17	78951448	78955423	3976	*	H3K27ac_peak_8_39913	205.13	2.12804	0.279457	3.76454e-15	3.24435e-13	3976	Distal Intergenic	78972769	78974796	2028	2	ENSG00000108679	ENST00000592255	19373	LGALS3BP
16	11308106	11309379	1274	*	H3K27ac_peak_4_32655	42.2013	-2.94845	0.389711	3.79978e-15	3.27162e-13	1274	Promoter (1-2kb)	11306440	11306527	88	2	ENSG00000221801	ENST00000408874	-1579	MIR548H2
15	88586350	88587827	1478	*	H3K27ac_peak_3_31277	29.2716	3.26372	0.434482	3.85168e-15	3.31317e-13	1478	Exon (ENST00000506090/ENSG00000249487, exon 3 of 3)	88585586	88603515	17930	2	ENSG00000249487	ENST00000660022	15688	LINC01586
13	23613528	23614294	767	*	H3K27ac_peak_4_24056	42.7258	-3.75093	0.505822	3.86266e-15	3.31948e-13	767	Intron (ENST00000403372/ENSG00000127863, intron 1 of 7)	23579380	23676093	96714	1	ENSG00000127863	ENST00000382263	34148	TNFRSF19
1	7666561	7672557	5997	*	H3K27ac_peak_8_651	595.251	1.64993	0.214929	3.86759e-15	3.32058e-13	5997	Exon (ENST00000303635/ENSG00000171735, exon 10 of 23)	7693124	7694844	1721	2	ENSG00000270171	ENST00000602640	22287
1	226428105	226430598	2494	*	H3K27ac_peak_7_8925	120.081	2.33486	0.307846	3.89023e-15	3.33687e-13	2494	Distal Intergenic	226438564	226439344	781	1	ENSG00000229965	ENST00000411586	-7966	RPS3AP7
9	133860268	133864827	4560	*	H3K27ac_peak_8_90019	139.987	2.18971	0.288095	3.89911e-15	3.34134e-13	4560	Exon (ENST00000406606/ENSG00000160293, exon 3 of 27)	133925851	133939301	13451	2	ENSG00000160293	ENST00000472905	74474	VAV2
6	163053705	163055123	1419	*	H3K27ac_peak_5_77321	131.038	-2.64948	0.352007	4.03447e-15	3.45408e-13	1419	Promoter (<=1kb)	163042980	163054161	11182	2	ENSG00000225437	ENST00000418665	0	PACRG-AS2
10	75508049	75509143	1095	*	H3K27ac_peak_3_12038	19.2442	4.18538	0.559569	4.05088e-15	3.46487e-13	1095	Intron (ENST00000611255/ENSG00000148655, intron 2 of 6)	75552458	75552553	96	1	ENSG00000207583	ENST00000384851	-43315	MIR606
10	2734619	2735323	705	*	H3K27ac_peak_4_10224	23.464	3.60609	0.481409	4.07975e-15	3.48629e-13	705	Distal Intergenic	2724819	2728267	3449	2	ENSG00000286858	ENST00000671591	-6352
X	117972734	117974002	1269	*	H3K27ac_peak_6_92679	63.2344	2.50094	0.331228	4.0912e-15	3.4928e-13	1269	Promoter (<=1kb)	117897814	117973579	75766	2	ENSG00000003096	ENST00000371878	0	KLHL13
6	167529415	167530492	1078	*	H3K27ac_peak_5_77552	43.3212	-2.78685	0.366861	4.11229e-15	3.50751e-13	1078	Distal Intergenic	167644479	167658518	14040	2	ENSG00000287297	ENST00000670373	128026
7	51590746	51591080	335	*	H3K27ac_peak_4_79755	33.6941	-5.1388	0.682566	4.18424e-15	3.56554e-13	335	Intron (ENST00000648455/ENSG00000285741, intron 2 of 6)	51600286	51600573	288	2	ENSG00000229478	ENST00000422054	9493	ROBO2P1
11	80519497	80520189	693	*	H3K27ac_peak_4_18216	24.685	3.68672	0.492589	4.20275e-15	3.57796e-13	693	Distal Intergenic	80527960	80528066	107	1	ENSG00000200146	ENST00000363276	-7771	RNU6-544P
17	62976734	62977134	401	*	H3K27ac_peak_4_38797	31.3843	-3.92603	0.507561	4.21128e-15	3.57853e-13	401	Promoter (1-2kb)	62978494	62978841	348	2	ENSG00000270324	ENST00000604690	1707
8	35863358	35864288	931	*	H3K27ac_peak_4_83524	18.3036	4.72059	0.632463	4.20946e-15	3.57853e-13	931	Promoter (<=1kb)	35862566	35999367	136802	1	ENSG00000253452	ENST00000654426	792
3	54764535	54765619	1085	*	H3K27ac_peak_4_62221	33.6413	3.66831	0.492364	4.21747e-15	3.58044e-13	1085	Intron (ENST00000415676/ENSG00000157445, intron 14 of 38)	54632122	54639857	7736	2	ENSG00000265992	ENST00000583516	-124678	ESRG
8	109599141	109601695	2555	*	H3K27ac_peak_4_84970	55.4609	3.40834	0.45313	4.23426e-15	3.59135e-13	2555	Promoter (1-2kb)	109575975	109603454	27480	2	ENSG00000147642	ENST00000533394	1759	SYBU
8	37180748	37181713	966	*	H3K27ac_peak_3_83536	20.717	3.5121	0.46676	4.34271e-15	3.6799e-13	966	Distal Intergenic	37095150	37095390	241	1	ENSG00000253650	ENST00000523647	85598	SMARCE1P4
7	63072	66030	2959	*	H3K27ac_peak_4_77824	67.7491	3.0189	0.399998	4.4405e-15	3.75926e-13	2959	Distal Intergenic	77038	81178	4141	1	ENSG00000242611	ENST00000478759	-11008
20	59482377	59483084	708	*	H3K27ac_peak_3_55531	17.0379	4.84345	0.639392	4.45457e-15	3.76768e-13	708	Distal Intergenic	59467755	59469853	2099	2	ENSG00000287752	ENST00000655291	-12524
3	76293881	76294654	774	*	H3K27ac_peak_4_62763	40.177	-3.2856	0.435654	4.47597e-15	3.78226e-13	774	Intron (ENST00000487694/ENSG00000185008, intron 2 of 26)	76311096	77098213	787118	1	ENSG00000185008	ENST00000475034	-16442	ROBO2
5	28399887	28400679	793	*	H3K27ac_peak_5_69591	44.2466	-3.07285	0.407387	4.48292e-15	3.78462e-13	793	Distal Intergenic	28285964	28287807	1844	2	ENSG00000249785	ENST00000664667	-112080	LINC02103
21	29818623	29820314	1692	*	H3K27ac_peak_4_56279	34.1072	3.41456	0.458382	4.55057e-15	3.83817e-13	1692	Intron (ENST00000327783/ENSG00000171189, intron 1 of 17)	29760394	29764002	3609	1	ENSG00000174680	ENST00000413131	58229	GRIK1-AS1
1	204340155	204341914	1760	*	H3K27ac_peak_5_7696	59.0843	3.1091	0.414513	4.63401e-15	3.90493e-13	1760	Intron (ENST00000272203/ENSG00000143850, intron 1 of 22)	204346776	204347258	483	2	ENSG00000219133	ENST00000403842	5344
7	32126857	32127260	404	*	H3K27ac_peak_5_79106	64.4083	-2.97013	0.39155	4.81178e-15	4.05097e-13	404	Intron (ENST00000396193/ENSG00000154678, intron 3 of 18)	31873332	32078010	204679	2	ENSG00000154678	ENST00000464881	-48847	PDE1C
6	163782342	163783674	1333	*	H3K27ac_peak_4_77375	68.4899	-2.89102	0.386653	5.01248e-15	4.21605e-13	1333	Intron (ENST00000657138/ENSG00000235538, intron 1 of 1)	163759267	163798849	39583	1	ENSG00000235538	ENST00000657138	23075
13	35781187	35782235	1049	*	H3K27ac_peak_3_24394	21.733	4.17854	0.562616	5.1376e-15	4.31331e-13	1049	Intron (ENST00000615680/ENSG00000133083, intron 13 of 13)	35787858	35793479	5622	2	ENSG00000133083	ENST00000477664	11244	DCLK1
7	20481382	20482456	1075	*	H3K27ac_peak_3_78676	30.2908	3.97454	0.533488	5.13716e-15	4.31331e-13	1075	Distal Intergenic	20582072	20583206	1135	1	ENSG00000179460	ENST00000429983	-99616	EEF1A1P27
12	119340578	119341334	757	*	H3K27ac_peak_3_23194	23.5635	3.83005	0.510188	5.15233e-15	4.31771e-13	757	Intron (ENST00000536742/ENSG00000183273, intron 1 of 2)	119335211	119447912	112702	1	ENSG00000183273	ENST00000535685	5367	CCDC60
5	95178016	95178712	697	*	H3K27ac_peak_6_70559	61.8308	-2.76526	0.36729	5.14994e-15	4.31771e-13	697	Intron (ENST00000515393/ENSG00000175471, intron 1 of 22)	94942394	95166175	223782	2	ENSG00000175471	ENST00000513695	-11841	MCTP1
20	58589478	58591018	1541	*	H3K27ac_peak_6_55488	72.09	3.38008	0.453614	5.19056e-15	4.34574e-13	1541	Intron (ENST00000427140/ENSG00000231290, intron 6 of 6)	58594417	58603973	9557	1	ENSG00000254620	ENST00000525424	-3399
9	20339538	20341066	1529	*	H3K27ac_peak_6_86687	93.3671	-2.92268	0.393577	5.20004e-15	4.34807e-13	1529	Distal Intergenic	20331446	20332277	832	1	ENSG00000237434	ENST00000414056	8092
X	78513442	78515278	1837	*	H3K27ac_peak_5_92259	105.844	-2.33747	0.309451	5.20289e-15	4.34807e-13	1837	Distal Intergenic	78519593	78520186	594	2	ENSG00000224755	ENST00000413023	4908	HMGN1P34
5	71892673	71893226	554	*	H3K27ac_peak_5_70108	31.6905	2.87759	0.383769	5.20854e-15	4.34879e-13	554	Distal Intergenic	71754378	71756301	1924	2	ENSG00000278824	ENST00000614164	-136372
13	51785592	51787216	1625	*	H3K27ac_peak_5_24749	51.8827	2.80581	0.374906	5.27634e-15	4.40137e-13	1625	Promoter (2-3kb)	51772766	51790062	17297	2	ENSG00000102796	ENST00000461948	2846	DHRS12
2	23697136	23698111	976	*	H3K27ac_peak_4_47260	22.1068	3.70691	0.49816	5.28743e-15	4.40658e-13	976	3' UTR	23688785	23708611	19827	1	ENSG00000119771	ENST00000471654	8351	KLHL29
1	7678001	7682849	4849	*	H3K27ac_peak_8_652	302.777	1.811	0.237959	5.36051e-15	4.4634e-13	4849	Intron (ENST00000303635/ENSG00000171735, intron 11 of 22)	7693124	7694844	1721	2	ENSG00000270171	ENST00000602640	11995
9	26636874	26637430	557	*	H3K27ac_peak_5_86750	43.0674	-3.02043	0.395036	5.384e-15	4.47886e-13	557	Distal Intergenic	26642697	26644595	1899	2	ENSG00000279256	ENST00000625030	7165
1	31718095	31719283	1189	*	H3K27ac_peak_4_2419	36.4304	3.05908	0.410007	5.42867e-15	4.51189e-13	1189	Distal Intergenic	31679230	31704319	25090	2	ENSG00000084636	ENST00000373668	-13776	COL16A1
6	150142145	150144584	2440	*	H3K27ac_peak_7_76912	116.363	2.38171	0.316208	5.45085e-15	4.5262e-13	2440	Promoter (<=1kb)	150143044	150250392	107349	1	ENSG00000198729	ENST00000361131	0	PPP1R14C
18	3663850	3665144	1295	*	H3K27ac_peak_4_40754	49.9511	-3.17214	0.422777	5.45968e-15	4.52939e-13	1295	Intron (ENST00000400147/ENSG00000170579, intron 4 of 9)	3653410	3656282	2873	1	ENSG00000266401	ENST00000577848	10440
1	164642099	164643613	1515	*	H3K27ac_peak_8_6113	84.0268	2.54721	0.33896	5.654e-15	4.68633e-13	1515	Promoter (2-3kb)	164639565	164639671	107	1	ENSG00000207082	ENST00000384354	2534	RNU6-171P
12	113062498	113063706	1209	*	H3K27ac_peak_5_22948	41.6273	3.28039	0.437925	5.72167e-15	4.7332e-13	1209	Intron (ENST00000257600/ENSG00000135144, intron 1 of 8)	113057690	113098028	40339	1	ENSG00000135144	ENST00000257600	4808	DTX1
17	79477901	79479012	1112	*	H3K27ac_peak_5_40009	45.8338	3.40093	0.455838	5.72615e-15	4.7332e-13	1112	Intron (ENST00000583458/ENSG00000167281, intron 1 of 13)	79089345	79482598	393254	2	ENSG00000167281	ENST00000583458	3586	RBFOX3
2	234689931	234691738	1808	*	H3K27ac_peak_7_52504	117.402	2.29332	0.304273	5.72509e-15	4.7332e-13	1808	Intron (ENST00000629370/ENSG00000280744, intron 1 of 2)	234682668	234717764	35097	1	ENSG00000280744	ENST00000629370	7263	LINC01173
5	1700884	1704113	3230	*	H3K27ac_peak_5_69100	91.7866	2.86836	0.382869	5.77301e-15	4.76761e-13	3230	Distal Intergenic	1708785	1708868	84	2	ENSG00000263746	ENST00000578298	4755	MIR4277
6	163743712	163747144	3433	*	H3K27ac_peak_8_77372	106.669	2.3093	0.306321	5.82564e-15	4.8067e-13	3433	Promoter (1-2kb)	163748718	163760382	11665	1	ENSG00000235538	ENST00000669856	-1574
3	124062746	124064068	1323	*	H3K27ac_peak_4_63421	33.5051	2.93878	0.39201	5.85626e-15	4.82759e-13	1323	Intron (ENST00000682506/ENSG00000160145, intron 1 of 59)	124077317	124164686	87370	1	ENSG00000160145	ENST00000483658	-13249	KALRN
3	169362370	169363057	688	*	H3K27ac_peak_3_64573	27.4145	4.59554	0.621047	5.8707e-15	4.83512e-13	688	Intron (ENST00000651503/ENSG00000085276, intron 2 of 16)	169447867	169477052	29186	1	ENSG00000241479	ENST00000480669	-84810	MECOM-AS1
20	47953303	47954358	1056	*	H3K27ac_peak_3_54863	20.5853	4.56256	0.614618	5.93628e-15	4.88471e-13	1056	Promoter (2-3kb)	47950851	47954808	3958	1	ENSG00000234967	ENST00000659337	2452
15	36595589	36596026	438	*	H3K27ac_peak_3_29138	20.8643	3.7197	0.498201	5.97176e-15	4.90504e-13	438	Promoter (<=1kb)	36594900	36808453	213554	1	ENSG00000186073	ENST00000562877	689	CDIN1
8	76526113	76526733	621	*	H3K27ac_peak_4_84418	16.3953	4.48622	0.600044	5.96788e-15	4.90504e-13	621	Intron (ENST00000522961/ENSG00000253661, intron 1 of 2)	76576551	76579345	2795	2	ENSG00000253681	ENST00000524269	52612
2	71749023	71750544	1522	*	H3K27ac_peak_8_48579	68.7287	2.80993	0.376194	6.13117e-15	5.03143e-13	1522	Distal Intergenic	71610779	71644033	33255	1	ENSG00000135636	ENST00000468173	138244	DYSF
1	210464394	210464940	547	*	H3K27ac_peak_4_8307	36.3838	-3.42576	0.457399	6.13865e-15	5.03303e-13	547	Promoter (1-2kb)	210462345	210463012	668	2	ENSG00000270936	ENST00000605288	-1382	BPNT2P1
4	73139466	73140386	921	*	H3K27ac_peak_5_67158	79.3095	-2.47172	0.324413	6.15729e-15	5.04377e-13	921	Exon (ENST00000358602/ENSG00000132466, exon 15 of 34)	73113084	73153935	40852	2	ENSG00000132466	ENST00000514252	13549	ANKRD17
2	67892486	67893113	628	*	H3K27ac_peak_3_48433	16.6978	5.56674	0.726317	6.18799e-15	5.05981e-13	628	Distal Intergenic	67796054	67825562	29509	2	ENSG00000237013	ENST00000457448	-66924	LINC01812
5	174311553	174313245	1693	*	H3K27ac_peak_8_72917	61.0305	2.37118	0.315009	6.18303e-15	5.05981e-13	1693	Distal Intergenic	174329612	174330503	892	1	ENSG00000249722	ENST00000503317	-16367
3	120280850	120281722	873	*	H3K27ac_peak_4_63255	29.4115	3.90116	0.527027	6.22686e-15	5.08702e-13	873	Intron (ENST00000464295/ENSG00000175697, intron 1 of 9)	120242860	120285074	42215	2	ENSG00000175697	ENST00000481907	3352	GPR156
5	172846120	172847403	1284	*	H3K27ac_peak_5_72811	36.931	2.77472	0.369694	6.23899e-15	5.09236e-13	1284	Intron (ENST00000393784/ENSG00000113719, intron 1 of 9)	172834411	172920571	86161	1	ENSG00000113719	ENST00000523291	11709	ERGIC1
2	106885621	106887858	2238	*	H3K27ac_peak_7_49366	136.693	2.49574	0.33182	6.315e-15	5.14978e-13	2238	Promoter (<=1kb)	106801600	106887107	85508	2	ENSG00000144057	ENST00000361686	0	ST6GAL2
3	65702097	65702837	741	*	H3K27ac_peak_3_62497	17.2921	4.38114	0.583525	6.33259e-15	5.1595e-13	741	Intron (ENST00000330909/ENSG00000151276, intron 1 of 24)	65687301	65688468	1168	1	ENSG00000244226	ENST00000486302	14796	ILF2P1
1	236399401	236400705	1305	*	H3K27ac_peak_5_9714	127.382	-2.73755	0.36678	6.34814e-15	5.16755e-13	1305	Intron (ENST00000637660/ENSG00000186197, intron 1 of 5)	236395449	236502915	107467	1	ENSG00000186197	ENST00000642595	3952	EDARADD
4	93731111	93733003	1893	*	H3K27ac_peak_3_67511	38.6481	3.0677	0.410913	6.38836e-15	5.19564e-13	1893	Intron (ENST00000282020/ENSG00000152208, intron 14 of 15)	93769230	93810157	40928	1	ENSG00000152208	ENST00000637838	-36227	GRID2
1	95382134	95383071	938	*	H3K27ac_peak_3_4583	25.3526	3.21344	0.428038	6.43184e-15	5.22633e-13	938	Promoter (1-2kb)	95356229	95381000	24772	2	ENSG00000237954	ENST00000426881	-1134
1	31197939	31200284	2346	*	H3K27ac_peak_8_2371	99.9332	2.11439	0.280482	6.44943e-15	5.23594e-13	2346	Intron (ENST00000373736/ENSG00000084628, intron 1 of 6)	31182551	31193920	11370	2	ENSG00000084628	ENST00000530145	-4019	NKAIN1
11	44973587	44974893	1307	*	H3K27ac_peak_8_16117	87.1879	2.31612	0.308059	6.47186e-15	5.24947e-13	1307	Promoter (<=1kb)	44973770	44978028	4259	1	ENSG00000254654	ENST00000525114	0	LINC02685
2	211762107	211762921	815	*	H3K27ac_peak_3_51731	19.0483	5.04416	0.667272	6.49623e-15	5.26455e-13	815	Intron (ENST00000402597/ENSG00000178568, intron 3 of 25)	211777206	211777856	651	1	ENSG00000232631	ENST00000422990	-14285	MTND2P23
22	43324762	43325690	929	*	H3K27ac_peak_6_59430	36.6253	2.59146	0.345076	6.63629e-15	5.37327e-13	929	Intron (ENST00000360835/ENSG00000159307, intron 2 of 21)	43316958	43320065	3108	2	ENSG00000159307	ENST00000480833	-4697	SCUBE1
11	31120558	31121246	689	*	H3K27ac_peak_4_15712	34.7605	-4.23864	0.567132	6.64949e-15	5.37917e-13	689	Intron (ENST00000684477/ENSG00000170959, intron 11 of 38)	30931771	31127665	195895	2	ENSG00000170959	ENST00000437348	6419	DCDC1
4	47630990	47631841	852	*	H3K27ac_peak_4_66914	25.1588	3.33931	0.446895	6.68169e-15	5.40042e-13	852	Promoter (<=1kb)	47623584	47632452	8869	2	ENSG00000145244	ENST00000515827	611	CORIN
18	24975336	24976824	1489	*	H3K27ac_peak_5_41150	54.3382	3.24526	0.436991	6.73105e-15	5.43067e-13	1489	Intron (ENST00000661125/ENSG00000266573, intron 3 of 3)	24954207	24987665	33459	2	ENSG00000264345	ENST00000582697	10841	LINC01894
9	100639695	100640600	906	*	H3K27ac_peak_3_88131	18.2202	3.88859	0.518087	6.72818e-15	5.43067e-13	906	Distal Intergenic	100581079	100581379	301	2	ENSG00000200966	ENST00000364096	-58316	RN7SKP87
7	146115601	146117125	1525	*	H3K27ac_peak_8_81954	86.6247	2.30445	0.306789	6.83118e-15	5.50658e-13	1525	Promoter (<=1kb)	146116002	146839861	723860	1	ENSG00000174469	ENST00000625365	0	CNTNAP2
8	142529515	142532942	3428	*	H3K27ac_peak_8_85945	167.497	2.39752	0.319121	6.85595e-15	5.52165e-13	3428	Intron (ENST00000517894/ENSG00000181790, intron 24 of 30)	142543501	142544684	1184	1	ENSG00000181790	ENST00000518812	-10559	ADGRB1
16	88086774	88088769	1996	*	H3K27ac_peak_7_35365	79.7611	2.66238	0.355959	7.04502e-15	5.6689e-13	1996	Promoter (<=1kb)	88087241	88089970	2730	1	ENSG00000260166	ENST00000566155	0
1	41314537	41316437	1901	*	H3K27ac_peak_8_3056	81.3141	2.32234	0.309444	7.1401e-15	5.74034e-13	1901	Intron (ENST00000657314/ENSG00000287400, intron 1 of 1)	41302932	41306148	3217	2	ENSG00000286640	ENST00000662236	-8389
6	24522060	24522864	805	*	H3K27ac_peak_5_73978	55.335	-2.6621	0.356117	7.18117e-15	5.76826e-13	805	Promoter (<=1kb)	24522638	24533901	11264	1	ENSG00000112294	ENST00000479394	0	ALDH5A1
16	67651536	67652855	1320	*	H3K27ac_peak_6_34245	53.1033	3.00762	0.401762	7.28469e-15	5.84625e-13	1320	Promoter (<=1kb)	67651886	67653213	1328	1	ENSG00000159753	ENST00000602931	0	CARMIL2
7	70182989	70183790	802	*	H3K27ac_peak_5_79990	26.1482	3.46238	0.465179	7.3038e-15	5.85643e-13	802	Intron (ENST00000644939/ENSG00000158321, intron 4 of 18)	70134556	70437858	303303	1	ENSG00000158321	ENST00000643060	48433	AUTS2
5	68730249	68731389	1141	*	H3K27ac_peak_4_70085	33.4943	3.01094	0.405044	7.4865e-15	5.99764e-13	1141	Distal Intergenic	68854910	68855085	176	2	ENSG00000250289	ENST00000510889	123696	VWA8P1
4	54678930	54679369	440	*	H3K27ac_peak_4_66995	36.3327	-3.65922	0.500037	7.65568e-15	6.12777e-13	440	Intron (ENST00000412167/ENSG00000157404, intron 1 of 20)	54657957	54740715	82759	1	ENSG00000157404	ENST00000288135	20973	KIT
10	109721101	109721948	848	*	H3K27ac_peak_4_13396	22.4841	4.34568	0.586736	7.67245e-15	6.1358e-13	848	Distal Intergenic	109680442	109681041	600	1	ENSG00000270294	ENST00000603162	40659	XIAPP1
16	72855070	72855577	508	*	H3K27ac_peak_3_34512	16.3515	4.8255	0.638627	7.84729e-15	6.27012e-13	508	Intron (ENST00000268489/ENSG00000140836, intron 4 of 9)	72821933	72821992	60	2	ENSG00000251868	ENST00000516059	-33078	RNU7-71P
7	192811	196529	3719	*	H3K27ac_peak_8_77828	131.501	1.87968	0.248962	7.98371e-15	6.37352e-13	3719	Promoter (<=1kb)	195242	208976	13735	1	ENSG00000177706	ENST00000477004	0	FAM20C
2	6636176	6638018	1843	*	H3K27ac_peak_3_46421	53.8645	3.56953	0.482885	8.02128e-15	6.3979e-13	1843	Promoter (<=1kb)	6632700	6636220	3521	2	ENSG00000236172	ENST00000589962	0	MIR7515HG
7	86999755	87001996	2242	*	H3K27ac_peak_4_80482	36.4778	3.18972	0.43096	8.06584e-15	6.42781e-13	2242	Intron (ENST00000450689/ENSG00000164659, intron 1 of 21)	86944950	86965975	21026	2	ENSG00000164659	ENST00000425689	-33780	ELAPOR2
17	15033403	15034976	1574	*	H3K27ac_peak_4_36586	35.1471	-3.40518	0.454764	8.09324e-15	6.444e-13	1574	Promoter (2-3kb)	15030975	15031957	983	1	ENSG00000259944	ENST00000568256	2428	CDRT7
3	54620478	54622036	1559	*	H3K27ac_peak_4_62219	25.7609	3.83241	0.516197	8.2885e-15	6.5937e-13	1559	Intron (ENST00000415676/ENSG00000157445, intron 10 of 38)	54626215	54626646	432	1	ENSG00000229806	ENST00000449885	-4179	RPS15P5
16	73481770	73483659	1890	*	H3K27ac_peak_5_34576	42.0986	2.78907	0.374585	8.3168e-15	6.61044e-13	1890	Promoter (<=1kb)	73483317	73487744	4428	1	ENSG00000258779	ENST00000557393	0	LINC01568
9	125505537	125506783	1247	*	H3K27ac_peak_4_88965	45.5875	-3.14343	0.420742	8.36745e-15	6.64489e-13	1247	Promoter (<=1kb)	125438813	125506366	67554	2	ENSG00000119487	ENST00000496063	0	MAPKAP1
4	38423699	38424924	1226	*	H3K27ac_peak_4_66782	74.7132	-2.40634	0.323461	8.49931e-15	6.74373e-13	1226	Intron (ENST00000512517/ENSG00000249534, intron 7 of 7)	38390754	38391675	922	1	ENSG00000280015	ENST00000624530	32945
1	175088879	175089947	1069	*	H3K27ac_peak_7_6435	40.1163	2.94937	0.398582	8.62455e-15	6.83714e-13	1069	Intron (ENST00000239462/ENSG00000120332, intron 6 of 18)	175077419	175147936	70518	1	ENSG00000120332	ENST00000621086	11460	TNN
4	175771759	175772876	1118	*	H3K27ac_peak_3_68592	21.6672	4.18757	0.563103	8.81753e-15	6.98403e-13	1118	Intron (ENST00000280187/ENSG00000150625, intron 2 of 7)	175651870	175787387	135518	2	ENSG00000150625	ENST00000507520	14511	GPM6A
X	51758951	51759863	913	*	H3K27ac_peak_5_91874	38.023	2.75774	0.37053	8.92009e-15	7.05913e-13	913	Distal Intergenic	51743442	51746232	2791	1	ENSG00000189369	ENST00000340438	15509	GSPT2
13	43276889	43277931	1043	*	H3K27ac_peak_6_24538	30.5349	3.3493	0.451535	8.99438e-15	7.11173e-13	1043	Intron (ENST00000261488/ENSG00000120658, intron 12 of 16)	43359732	43361365	1634	2	ENSG00000120658	ENST00000482207	83434	ENOX1
4	120866055	120866367	313	*	H3K27ac_peak_4_67866	31.3057	-3.68198	0.49348	9.02255e-15	7.12781e-13	313	Intron (ENST00000264808/ENSG00000138738, intron 2 of 15)	120895494	120897083	1590	2	ENSG00000251609	ENST00000514068	30716	SETP12
1	204025175	204027130	1956	*	H3K27ac_peak_8_7628	145.401	-2.34727	0.315337	9.16344e-15	7.23284e-13	1956	Distal Intergenic	204040169	204041260	1092	2	ENSG00000176754	ENST00000656706	14130	LINC00303
1	41318936	41322454	3519	*	H3K27ac_peak_8_3057	139.409	2.57322	0.344992	9.17324e-15	7.2343e-13	3519	Intron (ENST00000657314/ENSG00000287400, intron 1 of 1)	41302932	41306148	3217	2	ENSG00000286640	ENST00000662236	-12788
1	186082270	186082644	375	*	H3K27ac_peak_4_6993	32.7212	-4.08885	0.545023	9.27623e-15	7.30919e-13	375	Intron (ENST00000271588/ENSG00000143341, intron 56 of 106)	186153826	186172118	18293	1	ENSG00000143341	ENST00000475585	-71182	HMCN1
1	175715484	175716481	998	*	H3K27ac_peak_3_6460	35.9994	3.56495	0.484073	9.30056e-15	7.32202e-13	998	Intron (ENST00000367674/ENSG00000116147, intron 1 of 22)	175315194	175743595	428402	2	ENSG00000116147	ENST00000367674	27114	TNR
2	212329821	212330766	946	*	H3K27ac_peak_4_51733	40.5856	-4.15088	0.574195	9.32748e-15	7.33686e-13	946	Intron (ENST00000342788/ENSG00000178568, intron 1 of 27)	212426263	212426360	98	2	ENSG00000221782	ENST00000408855	95594	MIR548F2
5	150287667	150290765	3099	*	H3K27ac_peak_8_72047	166.325	2.08097	0.277498	9.39356e-15	7.38246e-13	3099	Promoter (<=1kb)	150219491	150289773	70283	2	ENSG00000070808	ENST00000671881	0	CAMK2A
2	16645356	16646315	960	*	H3K27ac_peak_3_47005	28.5282	3.10575	0.419821	9.43603e-15	7.40944e-13	960	Intron (ENST00000381323/ENSG00000197872, intron 1 of 11)	16552936	16665828	112893	2	ENSG00000197872	ENST00000406434	19513	CYRIA
14	88245283	88246253	971	*	H3K27ac_peak_8_27465	54.745	2.37599	0.318482	9.56891e-15	7.5073e-13	971	Intron (ENST00000340700/ENSG00000100433, intron 2 of 6)	88184893	88270911	86019	2	ENSG00000100433	ENST00000312350	24658	KCNK10
13	53060808	53061581	774	*	H3K27ac_peak_5_24797	30.141	3.17618	0.427347	9.77555e-15	7.66282e-13	774	Distal Intergenic	53028813	53052057	23245	1	ENSG00000102837	ENST00000219022	31995	OLFM4
12	111203825	111205578	1754	*	H3K27ac_peak_4_22877	33.8299	3.0843	0.416281	9.79153e-15	7.66874e-13	1754	Intron (ENST00000261726/ENSG00000111249, intron 1 of 21)	111214301	111270654	56354	1	ENSG00000111249	ENST00000551604	-8723	CUX2
2	200081117	200081674	558	*	H3K27ac_peak_4_51435	30.2445	-4.45874	0.581326	9.88804e-15	7.73767e-13	558	Distal Intergenic	200086870	200100025	13156	1	ENSG00000287027	ENST00000665393	-5196
10	75709352	75710826	1475	*	H3K27ac_peak_4_12052	31.9277	3.46406	0.472491	1.00072e-14	7.82418e-13	1475	Intron (ENST00000611255/ENSG00000148655, intron 2 of 6)	75742740	75743755	1016	1	ENSG00000228280	ENST00000445111	-31914
5	147451285	147455080	3796	*	H3K27ac_peak_8_71888	182.534	2.17825	0.290961	1.00165e-14	7.82477e-13	3796	Promoter (<=1kb)	147390811	147453959	63149	2	ENSG00000113657	ENST00000398514	0	DPYSL3
22	37258665	37261038	2374	*	H3K27ac_peak_4_58681	64.7708	2.74215	0.368191	1.004e-14	7.83218e-13	2374	Distal Intergenic	37225852	37244448	18597	2	ENSG00000128340	ENST00000406508	-14217	RAC2
7	101693335	101694112	778	*	H3K27ac_peak_4_80968	47.1747	-3.02694	0.412587	1.00432e-14	7.83218e-13	778	Distal Intergenic	101613330	101629296	15967	2	ENSG00000106436	ENST00000223167	-64039	MYL10
7	25557322	25558158	837	*	H3K27ac_peak_4_78823	29.6872	2.97497	0.399926	1.01172e-14	7.88311e-13	837	Distal Intergenic	25547762	25551062	3301	2	ENSG00000227386	ENST00000412197	-6260
2	128537046	128537791	746	*	H3K27ac_peak_4_50149	44.5164	-3.07213	0.417395	1.01396e-14	7.89378e-13	746	Distal Intergenic	128518788	128519177	390	2	ENSG00000227653	ENST00000427740	-17869	ISCA1P6
3	161556593	161557834	1242	*	H3K27ac_peak_4_64537	38.4125	3.26801	0.44358	1.02145e-14	7.94534e-13	1242	Distal Intergenic	161600438	161735399	134962	1	ENSG00000288087	ENST00000665274	-42604
10	75707308	75709010	1703	*	H3K27ac_peak_5_12051	56.4987	2.66097	0.358492	1.03292e-14	8.02764e-13	1703	Intron (ENST00000611255/ENSG00000148655, intron 2 of 6)	75742740	75743755	1016	1	ENSG00000228280	ENST00000445111	-33730
10	84999500	85000215	716	*	H3K27ac_peak_3_12525	15.628	4.89749	0.65158	1.04479e-14	8.11299e-13	716	Distal Intergenic	85156330	85157348	1019	1	ENSG00000288218	ENST00000672936	-156115
12	22209205	22211560	2356	*	H3K27ac_peak_4_20734	54.4418	3.06492	0.415166	1.04695e-14	8.12282e-13	2356	Intron (ENST00000544732/ENSG00000111728, intron 2 of 5)	22195469	22195629	161	2	ENSG00000212172	ENST00000390870	-13576	RNU1-149P
3	157388056	157388584	529	*	H3K27ac_peak_4_64469	31.2327	-4.64447	0.62553	1.04893e-14	8.13127e-13	529	Intron (ENST00000392833/ENSG00000197415, intron 6 of 12)	157363692	157381673	17982	2	ENSG00000197415	ENST00000488772	-6383	VEPH1
11	45884819	45887192	2374	*	H3K27ac_peak_8_16186	119.251	2.11932	0.283323	1.0628e-14	8.22474e-13	2374	Promoter (<=1kb)	45885651	45906465	20815	1	ENSG00000121653	ENST00000241014	0	MAPK8IP1
19	42179175	42180209	1035	*	H3K27ac_peak_7_45088	61.9222	2.58983	0.348824	1.06205e-14	8.22474e-13	1035	Promoter (1-2kb)	42116924	42177325	60402	2	ENSG00000028277	ENST00000636631	-1850	POU2F2
1	163472006	163473634	1629	*	H3K27ac_peak_4_6081	59.1966	3.25826	0.440394	1.06831e-14	8.25338e-13	1629	Distal Intergenic	163468496	163468605	110	2	ENSG00000200327	ENST00000363457	-3401	RNA5SP62
19	45068222	45069608	1387	*	H3K27ac_peak_4_45237	69.42	-2.73852	0.37084	1.06811e-14	8.25338e-13	1387	Promoter (<=1kb)	45068420	45070955	2536	1	ENSG00000104859	ENST00000591904	0	CLASRP
8	37302045	37303206	1162	*	H3K27ac_peak_3_83543	26.5663	3.31096	0.447259	1.07541e-14	8.30121e-13	1162	Distal Intergenic	37326575	37330837	4263	2	ENSG00000253123	ENST00000624599	27631
17	17893681	17894658	978	*	H3K27ac_peak_4_36799	39.4428	3.72325	0.509503	1.07798e-14	8.314e-13	978	Exon (ENST00000379504/ENSG00000175662, exon 4 of 15)	17846825	17872064	25240	2	ENSG00000175662	ENST00000478943	-21617	TOM1L2
2	8367426	8368801	1376	*	H3K27ac_peak_7_46494	52.3577	3.2031	0.434104	1.0977e-14	8.45892e-13	1376	Intron (ENST00000444688/ENSG00000236790, intron 3 of 4)	8301809	8362275	60467	2	ENSG00000236790	ENST00000668369	-5151	LINC00299
4	48470070	48471014	945	*	H3K27ac_peak_3_66926	18.004	4.18201	0.568363	1.11922e-14	8.61743e-13	945	Distal Intergenic	48483343	48489526	6184	1	ENSG00000145248	ENST00000273861	-12329	SLC10A4
12	57222031	57225064	3034	*	H3K27ac_peak_7_21682	127.803	2.48268	0.333256	1.1476e-14	8.8285e-13	3034	Promoter (2-3kb)	57219869	57225419	5551	1	ENSG00000182379	ENST00000555154	2162	NXPH4
13	53320718	53321760	1043	*	H3K27ac_peak_4_24805	20.7179	4.05802	0.543774	1.17347e-14	9.01859e-13	1043	Intron (ENST00000657016/ENSG00000287722, intron 2 of 3)	53323784	53331065	7282	2	ENSG00000287247	ENST00000653840	9305
6	21310731	21311960	1230	*	H3K27ac_peak_3_73904	22.9082	3.55158	0.481371	1.1743e-14	9.01859e-13	1230	Distal Intergenic	21233168	21271132	37965	2	ENSG00000287404	ENST00000669568	-39599
6	38110428	38111260	833	*	H3K27ac_peak_3_74813	21.3366	3.55592	0.481001	1.17841e-14	9.04254e-13	833	Intron (ENST00000287218/ENSG00000156639, intron 4 of 5)	38088331	38152844	64514	1	ENSG00000156639	ENST00000440482	22097	ZFAND3
10	76050340	76051702	1363	*	H3K27ac_peak_6_12069	96.4399	-2.28886	0.308432	1.18088e-14	9.05389e-13	1363	Intron (ENST00000611255/ENSG00000148655, intron 4 of 6)	76036006	76058789	22784	1	ENSG00000148655	ENST00000611306	14334	LRMDA
2	160703851	160704654	804	*	H3K27ac_peak_4_50794	55.5643	-3.31558	0.455348	1.18225e-14	9.05677e-13	804	Distal Intergenic	160849313	160850676	1364	2	ENSG00000279844	ENST00000623826	146022
13	102470418	102471102	685	*	H3K27ac_peak_4_25350	43.4397	-3.51079	0.468667	1.18924e-14	9.10265e-13	685	Distal Intergenic	102401471	102402457	987	2	ENSG00000102466	ENST00000418923	-67961	FGF14
14	32948550	32949681	1132	*	H3K27ac_peak_4_26137	36.8648	3.23186	0.440011	1.19688e-14	9.14572e-13	1132	Intron (ENST00000551634/ENSG00000151322, intron 1 of 10)	32939317	33801109	861793	1	ENSG00000151322	ENST00000357798	9233	NPAS3
22	31963651	31964903	1253	*	H3K27ac_peak_5_58397	45.9551	2.53679	0.341541	1.19683e-14	9.14572e-13	1253	Promoter (<=1kb)	31963357	31970400	7044	1	ENSG00000227519	ENST00000430449	294
4	185774143	185775055	913	*	H3K27ac_peak_4_68805	45.2993	-3.39976	0.467221	1.19813e-14	9.14758e-13	913	Promoter (<=1kb)	185657472	185775276	117805	2	ENSG00000154556	ENST00000430503	221	SORBS2
5	167145499	167146701	1203	*	H3K27ac_peak_3_72438	19.8653	4.33479	0.589486	1.20909e-14	9.22356e-13	1203	Distal Intergenic	167164934	167168401	3468	2	ENSG00000253469	ENST00000518330	21700
10	132268838	132271451	2614	*	H3K27ac_peak_8_14237	142.771	2.16688	0.290806	1.22345e-14	9.3253e-13	2614	Intron (ENST00000368622/ENSG00000165752, intron 1 of 11)	132207492	132249108	41617	2	ENSG00000165752	ENST00000462160	-19730	STK32C
11	6403555	6407458	3904	*	H3K27ac_peak_8_14996	267.116	2.03117	0.271573	1.22684e-14	9.34332e-13	3904	Promoter (<=1kb)	6395124	6404691	9568	2	ENSG00000166313	ENST00000621678	0	APBB1
8	124597017	124598277	1261	*	H3K27ac_peak_5_85239	40.5074	2.73127	0.36979	1.22941e-14	9.35502e-13	1261	Intron (ENST00000518547/ENSG00000170873, intron 3 of 13)	124589665	124619479	29815	2	ENSG00000170873	ENST00000519671	21202	MTSS1
7	127808726	127809915	1190	*	H3K27ac_peak_5_81448	42.4413	3.01154	0.408329	1.23398e-14	9.38199e-13	1190	Intron (ENST00000354725/ENSG00000197157, intron 11 of 23)	127857852	127858488	637	2	ENSG00000240579	ENST00000459978	48573
2	5751988	5752680	693	*	H3K27ac_peak_4_46379	41.9101	-3.38298	0.463728	1.25156e-14	9.50771e-13	693	Distal Intergenic	5726449	5730342	3894	1	ENSG00000236106	ENST00000413960	25539
21	42664992	42671259	6268	*	H3K27ac_peak_8_56737	243.744	1.97409	0.264026	1.2615e-14	9.57523e-13	6268	Intron (ENST00000291539/ENSG00000160191, intron 1 of 19)	42653813	42775509	121697	1	ENSG00000160191	ENST00000398224	11179	PDE9A
18	37527249	37527928	680	*	H3K27ac_peak_4_41416	31.8931	-3.78973	0.505281	1.27997e-14	9.70732e-13	680	Intron (ENST00000420428/ENSG00000101489, intron 1 of 12)	37565281	37762131	196851	1	ENSG00000285940	ENST00000649194	-37353
1	34869941	34870881	941	*	H3K27ac_peak_5_2619	33.0691	2.94518	0.399092	1.28146e-14	9.7105e-13	941	Intron (ENST00000235180/ENSG00000116544, intron 6 of 9)	34855169	34859755	4587	2	ENSG00000163866	ENST00000456842	-10186	SMIM12
4	146279546	146280181	636	*	H3K27ac_peak_3_68216	21.3875	6.88327	0.892877	1.28354e-14	9.71816e-13	636	Intron (ENST00000432059/ENSG00000120519, intron 9 of 10)	146241806	146243669	1864	1	ENSG00000251010	ENST00000510996	37740
7	11208526	11209475	950	*	H3K27ac_peak_4_78553	24.8419	3.29122	0.443749	1.29814e-14	9.82055e-13	950	Intron (ENST00000625468/ENSG00000230333, intron 3 of 4)	11197307	11384418	187112	1	ENSG00000230333	ENST00000428533	11219
17	77506617	77507727	1111	*	H3K27ac_peak_4_39760	34.6499	3.11088	0.421331	1.31085e-14	9.90026e-13	1111	Distal Intergenic	77516887	77536592	19706	1	ENSG00000267665	ENST00000660167	-9160
7	3267792	3268873	1082	*	H3K27ac_peak_5_78254	31.0554	2.9559	0.400741	1.31051e-14	9.90026e-13	1082	Intron (ENST00000437354/ENSG00000236708, intron 1 of 1)	3301252	4269000	967749	1	ENSG00000146555	ENST00000404826	-32379	SDK1
19	17576723	17577294	572	*	H3K27ac_peak_4_44153	52.4874	-2.83948	0.386674	1.31716e-14	9.93965e-13	572	Promoter (<=1kb)	17577075	17580870	3796	1	ENSG00000130309	ENST00000597075	0	COLGALT1
13	21738456	21740174	1719	*	H3K27ac_peak_4_24013	36.784	2.85112	0.386939	1.34226e-14	1.01207e-12	1719	Distal Intergenic	21790537	21790845	309	1	ENSG00000244197	ENST00000494719	-50363	RN7SL766P
16	48393787	48394593	807	*	H3K27ac_peak_4_33401	26.9012	3.30598	0.450447	1.3476e-14	1.01459e-12	807	Promoter (<=1kb)	48362133	48393955	31823	2	ENSG00000196470	ENST00000563745	0	SIAH1
9	34430783	34432239	1457	*	H3K27ac_peak_5_86891	53.7867	2.88709	0.39245	1.34784e-14	1.01459e-12	1457	Intron (ENST00000379080/ENSG00000164970, intron 1 of 5)	34457414	34488537	31124	1	ENSG00000122735	ENST00000470982	-25175	DNAI1
15	62493953	62495340	1388	*	H3K27ac_peak_4_29859	32.2555	3.14199	0.425769	1.3538e-14	1.01824e-12	1388	Intron (ENST00000561197/ENSG00000171914, intron 1 of 2)	62453592	62618430	164839	1	ENSG00000171914	ENST00000561197	40361	TLN2
3	64238347	64239695	1349	*	H3K27ac_peak_8_62461	52.9837	2.6694	0.360368	1.36627e-14	1.02677e-12	1349	Intron (ENST00000564377/ENSG00000163637, intron 1 of 7)	64092236	64225466	133231	2	ENSG00000163637	ENST00000638394	-12881	PRICKLE2
4	1575202	1576796	1595	*	H3K27ac_peak_4_65606	43.3328	2.90539	0.395579	1.36936e-14	1.02824e-12	1595	Intron (ENST00000466692/ENSG00000244459, intron 1 of 1)	1574062	1580253	6192	2	ENSG00000244459	ENST00000466692	3457
7	137845878	137847974	2097	*	H3K27ac_peak_8_81761	106.779	2.18167	0.293605	1.37153e-14	1.02902e-12	2097	Promoter (<=1kb)	137381037	137846536	465500	2	ENSG00000157680	ENST00000453654	0	DGKI
1	28927141	28928902	1762	*	H3K27ac_peak_4_2268	49.9015	2.85505	0.386825	1.37874e-14	1.03358e-12	1762	Intron (ENST00000647103/ENSG00000159023, intron 1 of 17)	28914626	29065950	151325	1	ENSG00000159023	ENST00000645184	12515	EPB41
11	68412890	68414353	1464	*	H3K27ac_peak_4_17385	51.0028	2.75487	0.374625	1.3857e-14	1.03794e-12	1464	Promoter (2-3kb)	68410029	68413195	3167	1	ENSG00000162337	ENST00000528714	2861	LRP5
3	94693175	94694666	1492	*	H3K27ac_peak_3_62871	28.627	3.51356	0.47805	1.39291e-14	1.04248e-12	1492	Distal Intergenic	94506766	94507620	855	2	ENSG00000178660	ENST00000313754	-185555	ARMC10P1
11	15663009	15664617	1609	*	H3K27ac_peak_5_15392	114.56	-2.51947	0.341788	1.41166e-14	1.05564e-12	1609	Intron (ENST00000532242/ENSG00000254695, intron 2 of 3)	15571817	15622447	50631	2	ENSG00000254789	ENST00000657022	-40562
1	160168895	160169959	1065	*	H3K27ac_peak_4_5929	54.318	-3.05064	0.415661	1.41417e-14	1.05666e-12	1065	Promoter (1-2kb)	160171404	160183428	12025	1	ENSG00000132681	ENST00000418334	-1445	ATP1A4
5	100322391	100323027	637	*	H3K27ac_peak_3_70665	20.7029	5.08515	0.677002	1.42564e-14	1.06435e-12	637	Distal Intergenic	100375700	100381398	5699	2	ENSG00000275374	ENST00000621479	58371
8	76840241	76842329	2089	*	H3K27ac_peak_6_84426	68.5174	2.64822	0.359392	1.44381e-14	1.07703e-12	2089	Intron (ENST00000651372/ENSG00000091656, intron 5 of 10)	76849800	76850945	1146	1	ENSG00000091656	ENST00000522409	-7471	ZFHX4
8	49604069	49604616	548	*	H3K27ac_peak_4_83892	30.5047	-3.97433	0.544568	1.44606e-14	1.07783e-12	548	Distal Intergenic	49536386	49554414	18029	2	ENSG00000253206	ENST00000520800	-49655
1	237961584	237963097	1514	*	H3K27ac_peak_4_9742	30.0495	3.59315	0.492212	1.47378e-14	1.0976e-12	1514	Distal Intergenic	237949736	237951536	1801	2	ENSG00000227860	ENST00000445624	-10048	MTND5P18
1	43035502	43038032	2531	*	H3K27ac_peak_8_3178	159.587	-2.18525	0.295062	1.48733e-14	1.10678e-12	2531	Distal Intergenic	43023549	43023637	89	2	ENSG00000283136	ENST00000636464	-11865
22	39409431	39410178	748	*	H3K27ac_peak_4_58997	21.6297	3.34477	0.453749	1.4909e-14	1.10853e-12	748	Intron (ENST00000473613/ENSG00000100324, intron 1 of 3)	39414730	39416796	2067	1	ENSG00000100324	ENST00000461775	-4552	TAB1
18	57048502	57049683	1182	*	H3K27ac_peak_5_41953	38.8615	3.15916	0.430633	1.50037e-14	1.11465e-12	1182	Promoter (2-3kb)	57046406	57047692	1287	1	ENSG00000286777	ENST00000668805	2096
4	181202078	181202852	775	*	H3K27ac_peak_6_68624	53.7819	-2.75189	0.373169	1.50204e-14	1.11499e-12	775	Distal Intergenic	181237358	181237564	207	2	ENSG00000248770	ENST00000503847	34712
1	232969367	232970649	1283	*	H3K27ac_peak_4_9496	29.5682	3.39129	0.464314	1.50421e-14	1.11569e-12	1283	Exon (ENST00000494689/ENSG00000135778, exon 3 of 4)	232961903	232978651	16749	1	ENSG00000135778	ENST00000490098	7464	NTPCR
3	55121863	55123275	1413	*	H3K27ac_peak_5_62236	43.0949	3.72625	0.507693	1.53272e-14	1.13591e-12	1413	Distal Intergenic	55166910	55175732	8823	2	ENSG00000239991	ENST00000485347	52457
9	16344015	16346103	2089	*	H3K27ac_peak_4_86596	54.971	-2.90552	0.395939	1.55589e-14	1.15214e-12	2089	Intron (ENST00000648575/ENSG00000205549, intron 2 of 3)	16203948	16410990	207043	2	ENSG00000205549	ENST00000648575	64887	C9orf92
11	117488162	117491305	3144	*	H3K27ac_peak_8_19031	142.888	2.22407	0.299966	1.5612e-14	1.1542e-12	3144	Intron (ENST00000651296/ENSG00000177103, intron 11 of 32)	117411112	117412830	1719	1	ENSG00000110274	ENST00000533433	77050	CEP164
17	77636951	77638573	1623	*	H3K27ac_peak_8_39770	78.4077	2.09563	0.282205	1.561e-14	1.1542e-12	1623	Intron (ENST00000649512/ENSG00000285535, intron 3 of 4)	77592001	77617601	25601	1	ENSG00000285535	ENST00000662088	44950
12	109019788	109021550	1763	*	H3K27ac_peak_8_22681	97.1273	1.98273	0.266302	1.56637e-14	1.15708e-12	1763	Promoter (<=1kb)	108907741	109021068	113328	2	ENSG00000166111	ENST00000610966	0	SVOP
12	94285246	94286339	1094	*	H3K27ac_peak_4_22242	36.5113	2.81348	0.383237	1.57543e-14	1.16283e-12	1094	Promoter (2-3kb)	94279819	94282844	3026	2	ENSG00000258365	ENST00000547927	-2402
10	20109983	20111209	1227	*	H3K27ac_peak_7_10661	66.7548	2.6801	0.363571	1.58306e-14	1.16752e-12	1227	Intron (ENST00000377242/ENSG00000120594, intron 3 of 12)	20095206	20099664	4459	2	ENSG00000287613	ENST00000667650	-10319
2	16203723	16205356	1634	*	H3K27ac_peak_6_46966	90.5412	-2.22506	0.300941	1.60229e-14	1.18074e-12	1634	Promoter (1-2kb)	16202430	16204226	1797	1	ENSG00000226041	ENST00000444804	1293
15	69117221	69119714	2494	*	H3K27ac_peak_8_30275	89.2427	2.50292	0.338322	1.6236e-14	1.19465e-12	2494	Distal Intergenic	69080879	69099987	19109	1	ENSG00000259222	ENST00000559870	36342
21	43318647	43320125	1479	*	H3K27ac_peak_8_56783	113.001	2.05783	0.277095	1.62379e-14	1.19465e-12	1479	Distal Intergenic	43322417	43332039	9623	2	ENSG00000237864	ENST00000450205	11914	LINC00322
3	66957424	66957730	307	*	H3K27ac_peak_4_62587	30.9391	-4.13678	0.566621	1.64407e-14	1.20859e-12	307	Distal Intergenic	66997168	66998020	853	2	ENSG00000287873	ENST00000665588	40290
11	22454425	22455041	617	*	H3K27ac_peak_3_15624	22.7268	4.21608	0.567385	1.65734e-14	1.21736e-12	617	Intron (ENST00000534135/ENSG00000255323, intron 3 of 4)	22445673	22492047	46375	2	ENSG00000255323	ENST00000534135	37006	LINC01495
8	37157560	37159356	1797	*	H3K27ac_peak_3_83535	31.3236	3.42324	0.469136	1.68459e-14	1.23638e-12	1797	Distal Intergenic	37095150	37095390	241	1	ENSG00000253650	ENST00000523647	62410	SMARCE1P4
5	61496264	61497102	839	*	H3K27ac_peak_4_69969	26.7136	3.59004	0.48883	1.6879e-14	1.23781e-12	839	Intron (ENST00000252744/ENSG00000130449, intron 4 of 13)	61390668	61391871	1204	2	ENSG00000213891	ENST00000474162	-104393	RPL3P6
15	74256386	74260444	4059	*	H3K27ac_peak_6_30593	92.9943	2.73984	0.372424	1.70477e-14	1.24917e-12	4059	Intron (ENST00000398814/ENSG00000140481, intron 2 of 18)	74266718	74336472	69755	1	ENSG00000140481	ENST00000558659	-6274	CCDC33
11	19421846	19422870	1025	*	H3K27ac_peak_6_15531	109.888	-2.41722	0.32875	1.71145e-14	1.25306e-12	1025	Intron (ENST00000360655/ENSG00000166833, intron 1 of 37)	19401872	19401981	110	2	ENSG00000200687	ENST00000363817	-19865	RNA5SP335
1	164650024	164652216	2193	*	H3K27ac_peak_8_6116	128.905	2.09581	0.282702	1.72215e-14	1.25988e-12	2193	Promoter (<=1kb)	164651896	164899296	247401	1	ENSG00000185630	ENST00000558796	0	PBX1
2	148922845	148923342	498	*	H3K27ac_peak_4_50599	18.3501	5.08194	0.687892	1.73928e-14	1.27139e-12	498	Intron (ENST00000679018/ENSG00000168280, intron 2 of 2)	148927042	149026759	99718	1	ENSG00000168280	ENST00000464066	-3700	KIF5C
8	128017881	128019148	1268	*	H3K27ac_peak_8_85362	51.0014	2.74147	0.37271	1.74653e-14	1.27567e-12	1268	Intron (ENST00000667305/ENSG00000249859, intron 6 of 8)	128009551	128011938	2388	2	ENSG00000278275	ENST00000665457	-5943
6	88004660	88005482	823	*	H3K27ac_peak_3_75710	18.5319	4.19817	0.576887	1.76601e-14	1.28886e-12	823	Distal Intergenic	88047056	88047729	674	2	ENSG00000286278	ENST00000661132	42247
18	34804012	34804709	698	*	H3K27ac_peak_4_41316	19.5959	3.86912	0.528383	1.77484e-14	1.29427e-12	698	Intron (ENST00000682923/ENSG00000134769, intron 6 of 17)	34815607	34820868	5262	1	ENSG00000134769	ENST00000592114	-10898	DTNA
1	175577767	175579330	1564	*	H3K27ac_peak_4_6449	29.4147	3.25628	0.446617	1.79417e-14	1.30731e-12	1564	Intron (ENST00000367674/ENSG00000116147, intron 1 of 22)	175538775	175556818	18044	2	ENSG00000235628	ENST00000455447	-20949	TNR-IT1
1	179766945	179767649	705	*	H3K27ac_peak_5_6618	36.0017	2.91079	0.397952	1.82517e-14	1.32884e-12	705	Intron (ENST00000341785/ENSG00000143340, intron 1 of 4)	179743163	179816198	73036	1	ENSG00000143340	ENST00000341785	23782	FAM163A
11	36270892	36272574	1683	*	H3K27ac_peak_4_15891	36.6697	2.92091	0.39885	1.85176e-14	1.34612e-12	1683	Promoter (<=1kb)	36269284	36273359	4076	2	ENSG00000110442	ENST00000355500	785	COMMD9
9	11871774	11872301	528	*	H3K27ac_peak_3_86503	15.9177	4.68278	0.640297	1.85186e-14	1.34612e-12	528	Intron (ENST00000649122/ENSG00000285784, intron 3 of 5)	11618496	11618621	126	2	ENSG00000275130	ENST00000614748	-253153
13	22423537	22424032	496	*	H3K27ac_peak_4_24019	30.1527	-4.58639	0.605738	1.86682e-14	1.35591e-12	496	Distal Intergenic	22267820	22274942	7123	1	ENSG00000276476	ENST00000656522	155717
8	92170511	92171356	846	*	H3K27ac_peak_5_84602	32.4684	2.91852	0.398137	1.87377e-14	1.35987e-12	846	Distal Intergenic	92144088	92144435	348	2	ENSG00000233778	ENST00000465478	-26076
1	201015475	201018606	3132	*	H3K27ac_peak_8_7196	160.725	2.3035	0.312059	1.90422e-14	1.38087e-12	3132	Intron (ENST00000332129/ENSG00000116852, intron 1 of 33)	200972990	201023408	50419	2	ENSG00000116852	ENST00000360529	4802	KIF21B
1	35707163	35708975	1813	*	H3K27ac_peak_8_2641	118.339	2.60183	0.353582	1.92809e-14	1.39595e-12	1813	Distal Intergenic	35716160	35716911	752	2	ENSG00000142686	ENST00000503824	7936	C1orf216
3	170640612	170642046	1435	*	H3K27ac_peak_4_64611	65.969	-2.78553	0.381943	1.92793e-14	1.39595e-12	1435	Intron (ENST00000486975/ENSG00000285218, intron 2 of 3)	170653846	170654259	414	2	ENSG00000213174	ENST00000398900	12213
1	87212433	87213683	1251	*	H3K27ac_peak_4_4400	34.6533	4.07368	0.562265	1.94034e-14	1.40259e-12	1251	Promoter (<=1kb)	87212669	87251331	38663	1	ENSG00000284240	ENST00000640491	0	LINC02801
10	103758972	103760116	1145	*	H3K27ac_peak_5_13266	81.5436	-2.4759	0.338387	1.94e-14	1.40259e-12	1145	Intron (ENST00000369774/ENSG00000107957, intron 3 of 14)	103746793	103754466	7674	1	ENSG00000280693	ENST00000625265	12179	SH3PXD2A-AS1
2	118318931	118319770	840	*	H3K27ac_peak_4_49650	64.2395	-2.76004	0.375588	1.95393e-14	1.41129e-12	840	Distal Intergenic	118182939	118222250	39312	2	ENSG00000226856	ENST00000647942	-96681	THORLNC
5	67965268	67966187	920	*	H3K27ac_peak_4_70071	30.3407	-5.14685	0.676674	1.97343e-14	1.42325e-12	920	Distal Intergenic	67699429	67902600	203172	2	ENSG00000250421	ENST00000510621	-62668
8	79200694	79201997	1304	*	H3K27ac_peak_6_84450	39.557	2.55755	0.347078	1.9736e-14	1.42325e-12	1304	Distal Intergenic	79259402	79314796	55395	1	ENSG00000253659	ENST00000654804	-57405
20	35886330	35887686	1357	*	H3K27ac_peak_4_54245	31.1458	2.90028	0.395677	1.99823e-14	1.43987e-12	1357	Promoter (<=1kb)	35887659	35887801	143	1	ENSG00000201221	ENST00000364351	0	RNU4-40P
2	170696005	170697112	1108	*	H3K27ac_peak_4_50987	32.5946	-5.07357	0.694583	2.00757e-14	1.44545e-12	1108	Promoter (<=1kb)	170640374	170695374	55001	2	ENSG00000213981	ENST00000428156	-631
16	87911033	87911805	773	*	H3K27ac_peak_3_35342	22.0091	3.60008	0.486889	2.013e-14	1.44822e-12	773	Intron (ENST00000649158/ENSG00000174990, intron 2 of 6)	87892955	87893735	781	1	ENSG00000270385	ENST00000604757	18078
15	93943530	93944000	471	*	H3K27ac_peak_4_31550	24.0901	4.11836	0.567577	2.01483e-14	1.44839e-12	471	Intron (ENST00000652797/ENSG00000258785, intron 2 of 3)	93905491	93910612	5122	2	ENSG00000259724	ENST00000658527	-32918	LINC01581
7	70445899	70447488	1590	*	H3K27ac_peak_4_80003	48.8311	2.94754	0.403635	2.02283e-14	1.45299e-12	1590	Intron (ENST00000644939/ENSG00000158321, intron 5 of 18)	70316916	70437837	120922	1	ENSG00000158321	ENST00000475660	128983	AUTS2
2	151183036	151183673	638	*	H3K27ac_peak_4_50643	22.2501	4.33734	0.601402	2.02867e-14	1.45604e-12	638	Promoter (2-3kb)	151186188	151186595	408	1	ENSG00000213201	ENST00000435729	-2515	FABP5P10
2	173250006	173251026	1021	*	H3K27ac_peak_3_51046	25.1903	3.50324	0.478606	2.0826e-14	1.49357e-12	1021	Intron (ENST00000409176/ENSG00000091436, intron 16 of 19)	173166730	173271620	104891	2	ENSG00000238133	ENST00000422703	20594	MAP3K20-AS1
19	17686401	17688889	2489	*	H3K27ac_peak_6_44158	78.788	2.30489	0.312976	2.11713e-14	1.51713e-12	2489	Promoter (<=1kb)	17601336	17688354	87019	2	ENSG00000130477	ENST00000519716	0	UNC13A
1	53145732	53146824	1093	*	H3K27ac_peak_5_3655	37.5685	2.77343	0.376682	2.13765e-14	1.53063e-12	1093	Distal Intergenic	53087183	53142638	55456	2	ENSG00000162383	ENST00000371494	-3094	SLC1A7
X	135005674	135006913	1240	*	H3K27ac_peak_5_92991	49.2287	2.93535	0.402699	2.16745e-14	1.55075e-12	1240	Distal Intergenic	134990991	134992473	1483	1	ENSG00000184785	ENST00000330288	14683	SMIM10
4	151717055	151718092	1038	*	H3K27ac_peak_5_68282	28.854	3.72289	0.514824	2.17771e-14	1.55564e-12	1038	Promoter (<=1kb)	151705230	151717331	12102	2	ENSG00000059691	ENST00000515490	0	GATB
X	65697894	65699691	1798	*	H3K27ac_peak_4_91995	50.2632	-3.03957	0.418367	2.1776e-14	1.55564e-12	1798	Intron (ENST00000609672/ENSG00000147065, intron 1 of 3)	65667654	65741931	74278	1	ENSG00000147065	ENST00000360270	30240	MSN
11	61562189	61563334	1146	*	H3K27ac_peak_4_16608	24.7776	3.63632	0.502749	2.22035e-14	1.58486e-12	1146	Intron (ENST00000539008/ENSG00000011347, intron 1 of 12)	61518627	61580820	62194	2	ENSG00000011347	ENST00000539246	17486	SYT7
1	22349686	22350908	1223	*	H3K27ac_peak_7_1697	68.4664	2.4017	0.326657	2.23601e-14	1.59479e-12	1223	Distal Intergenic	22364630	22366482	1853	2	ENSG00000279625	ENST00000624125	15574
1	233178668	233179328	661	*	H3K27ac_peak_6_9511	64.7902	-2.71029	0.373325	2.24954e-14	1.60318e-12	661	Promoter (<=1kb)	233160247	233179174	18928	2	ENSG00000135749	ENST00000498302	0	PCNX2
1	171699138	171699926	789	*	H3K27ac_peak_4_6361	49.1659	-3.00737	0.412119	2.25147e-14	1.6033e-12	789	Distal Intergenic	171683128	171684438	1311	2	ENSG00000230364	ENST00000428881	-14700	RPL4P3
1	208892198	208893275	1078	*	H3K27ac_peak_3_8236	22.7396	3.92716	0.537774	2.29498e-14	1.63301e-12	1078	Distal Intergenic	208972454	208975307	2854	1	ENSG00000236950	ENST00000453569	-79179	LINC01774
7	141460060	141462469	2410	*	H3K27ac_peak_6_81900	106.562	2.6253	0.357465	2.30333e-14	1.63767e-12	2410	Intron (ENST00000565468/ENSG00000261115, intron 3 of 3)	141429711	141431268	1558	2	ENSG00000261629	ENST00000566521	-28792
3	183583584	183585259	1676	*	H3K27ac_peak_8_64872	73.4187	2.65743	0.363411	2.31324e-14	1.64343e-12	1676	Distal Intergenic	183487551	183555706	68156	2	ENSG00000172578	ENST00000341319	-27878	KLHL6
13	33937569	33938148	580	*	H3K27ac_peak_4_24377	30.949	-4.0932	0.556731	2.31518e-14	1.64352e-12	580	Intron (ENST00000434425/ENSG00000133119, intron 8 of 8)	33846190	33850825	4636	1	ENSG00000276672	ENST00000621575	91379
10	71008981	71009989	1009	*	H3K27ac_peak_4_11692	31.3599	3.15198	0.432641	2.33512e-14	1.65639e-12	1009	Intron (ENST00000646051/ENSG00000285300, intron 2 of 4)	70939133	70944144	5012	1	ENSG00000259267	ENST00000558852	69848	LINC02622
6	164927621	164929806	2186	*	H3K27ac_peak_8_77412	108.529	2.26004	0.307141	2.34454e-14	1.66177e-12	2186	Promoter (<=1kb)	164928191	165077495	149305	1	ENSG00000287877	ENST00000667740	0
15	60073030	60073525	496	*	H3K27ac_peak_4_29808	33.8702	-3.66863	0.503691	2.37636e-14	1.68302e-12	496	Distal Intergenic	60053204	60054092	889	2	ENSG00000259558	ENST00000559787	-18938	MESTP2
1	204188378	204190097	1720	*	H3K27ac_peak_5_7664	60.2631	2.56295	0.350266	2.40461e-14	1.7017e-12	1720	Promoter (<=1kb)	204154938	204190324	35387	2	ENSG00000143839	ENST00000638118	227	REN
2	15728015	15728564	550	*	H3K27ac_peak_6_46907	57.5325	-2.62985	0.360481	2.40867e-14	1.70325e-12	550	Intron (ENST00000436967/ENSG00000231031, intron 2 of 3)	15700531	15715631	15101	1	ENSG00000231031	ENST00000476839	27484	LINC01804
2	191267912	191268954	1043	*	H3K27ac_peak_4_51327	36.7666	-3.31463	0.456278	2.42139e-14	1.71092e-12	1043	Intron (ENST00000418908/ENSG00000128641, intron 1 of 5)	191263573	191296226	32654	1	ENSG00000128641	ENST00000420448	4339	MYO1B
9	35776042	35776678	637	*	H3K27ac_peak_4_86975	33.6637	-3.76486	0.509727	2.44355e-14	1.72523e-12	637	Intron (ENST00000574939/ENSG00000227388, intron 1 of 1)	35772311	35790432	18122	1	ENSG00000227388	ENST00000431981	3731
6	13384521	13385409	889	*	H3K27ac_peak_6_73655	35.8476	2.75539	0.376818	2.45499e-14	1.73197e-12	889	Intron (ENST00000379284/ENSG00000145990, intron 1 of 1)	13357830	13408137	50308	2	ENSG00000145990	ENST00000379284	22728	GFOD1
1	243926819	243928016	1198	*	H3K27ac_peak_4_9867	41.8269	3.04552	0.418883	2.46158e-14	1.73527e-12	1198	Intron (ENST00000440494/ENSG00000226828, intron 1 of 11)	243917451	244027213	109763	1	ENSG00000226828	ENST00000652928	9368	LINC02774
17	16469694	16471132	1439	*	H3K27ac_peak_4_36623	35.0182	2.86349	0.391385	2.46751e-14	1.7381e-12	1439	Exon (ENST00000584177/ENSG00000175061, exon 5 of 5)	16442014	16492153	50140	2	ENSG00000181350	ENST00000409083	21021	LRRC75A
1	44623697	44626244	2548	*	H3K27ac_peak_5_3320	59.1567	2.6318	0.359735	2.47355e-14	1.74101e-12	2548	Promoter (<=1kb)	44626326	44636152	9827	1	ENSG00000187147	ENST00000453863	-82	RNF220
9	99038277	99039124	848	*	H3K27ac_peak_5_88096	62.3947	-2.90983	0.396839	2.50342e-14	1.76068e-12	848	Promoter (<=1kb)	99038673	99041377	2705	1	ENSG00000204291	ENST00000496686	0	COL15A1
15	64694637	64695572	936	*	H3K27ac_peak_4_29946	20.6857	3.95122	0.547263	2.51461e-14	1.76718e-12	936	Promoter (<=1kb)	64695041	64695594	554	1	ENSG00000265967	ENST00000583044	0
10	102312901	102313837	937	*	H3K27ac_peak_4_13131	27.2993	3.26906	0.448998	2.52277e-14	1.77155e-12	937	Intron (ENST00000676513/ENSG00000107862, intron 3 of 39)	102332408	102344182	11775	1	ENSG00000107862	ENST00000678840	-18571	GBF1
10	91038901	91039779	879	*	H3K27ac_peak_4_12652	21.6329	3.54176	0.485012	2.5547e-14	1.79259e-12	879	Exon (ENST00000423621/ENSG00000224851, exon 2 of 8)	91033157	91062164	29008	1	ENSG00000224851	ENST00000423621	5744	LINC00502
16	85618795	85620734	1940	*	H3K27ac_peak_6_35219	45.3428	2.78827	0.383321	2.56647e-14	1.79945e-12	1940	Intron (ENST00000637419/ENSG00000131149, intron 2 of 2)	85613352	85676204	62853	1	ENSG00000131149	ENST00000393243	5443	GSE1
20	37990623	37992097	1475	*	H3K27ac_peak_3_54463	39.8307	2.68325	0.367652	2.56864e-14	1.79959e-12	1475	Intron (ENST00000373448/ENSG00000101407, intron 8 of 8)	37996375	38000515	4141	2	ENSG00000101407	ENST00000473288	8418	TTI1
3	10999243	11001778	2536	*	H3K27ac_peak_6_60441	82.8118	2.83301	0.387678	2.58827e-14	1.81195e-12	2536	5' UTR	10992922	11019776	26855	1	ENSG00000157103	ENST00000646088	6321	SLC6A1
14	75327619	75329208	1590	*	H3K27ac_peak_4_27162	37.2246	3.0477	0.420275	2.59913e-14	1.81815e-12	1590	Distal Intergenic	75294495	75296506	2012	1	ENSG00000259687	ENST00000669323	33124	LINC01220
13	27052768	27053674	907	*	H3K27ac_peak_4_24203	24.2237	3.43375	0.475038	2.61916e-14	1.83075e-12	907	Distal Intergenic	27077218	27077962	745	1	ENSG00000278496	ENST00000619632	-23544
10	103279891	103281261	1371	*	H3K27ac_peak_4_13201	26.2515	3.10306	0.426307	2.6214e-14	1.83092e-12	1371	Promoter (2-3kb)	103088164	103277605	189442	2	ENSG00000076685	ENST00000676449	-2286	NT5C2
5	17989625	17990703	1079	*	H3K27ac_peak_3_69549	17.8287	3.98874	0.550992	2.65174e-14	1.85069e-12	1079	Distal Intergenic	18049232	18049661	430	1	ENSG00000240785	ENST00000639134	-58529	RPL36AP21
X	34260452	34261193	742	*	H3K27ac_peak_4_91423	30.0917	-4.48103	0.607404	2.65443e-14	1.85114e-12	742	Intron (ENST00000668394/ENSG00000233928, intron 3 of 8)	34272727	34344284	71558	1	ENSG00000233928	ENST00000670793	-11534
20	31445991	31446918	928	*	H3K27ac_peak_4_53905	39.7862	-3.1351	0.429931	2.71152e-14	1.88914e-12	928	Intron (ENST00000376309/ENSG00000180424, intron 1 of 1)	31440632	31450257	9626	1	ENSG00000180424	ENST00000376309	5359	DEFB123
22	29720744	29724286	3543	*	H3K27ac_peak_6_58242	83.913	2.53889	0.347042	2.71306e-14	1.88914e-12	3543	Promoter (<=1kb)	29720003	29731833	11831	1	ENSG00000100314	ENST00000216144	741	CABP7
12	98359909	98361605	1697	*	H3K27ac_peak_7_22336	65.0078	2.72192	0.373916	2.72295e-14	1.89458e-12	1697	Distal Intergenic	98317741	98318349	609	1	ENSG00000257580	ENST00000547032	42168
14	63996277	63997059	783	*	H3K27ac_peak_4_26614	28.4641	-4.23551	0.576163	2.7476e-14	1.91026e-12	783	Exon (ENST00000357395/ENSG00000054654, exon 24 of 116)	64003024	64049279	46256	1	ENSG00000054654	ENST00000557005	-5965	SYNE2
2	36135928	36136461	534	*	H3K27ac_peak_4_47695	20.0891	4.24201	0.581458	2.75184e-14	1.91175e-12	534	Distal Intergenic	36299388	36299830	443	2	ENSG00000233752	ENST00000427200	163369	RPL21P36
20	38692597	38693593	997	*	H3K27ac_peak_4_54509	28.647	3.64623	0.504747	2.75789e-14	1.9145e-12	997	Distal Intergenic	38711821	38712103	283	2	ENSG00000277965	ENST00000621099	18510
X	3066388	3067381	994	*	H3K27ac_peak_4_90875	25.275	3.56082	0.492707	2.76707e-14	1.9194e-12	994	Promoter (<=1kb)	3066833	3112706	45874	1	ENSG00000062096	ENST00000359361	0	ARSF
11	112477360	112478471	1112	*	H3K27ac_peak_4_18701	31.0415	4.1261	0.5784	2.8063e-14	1.94513e-12	1112	Intron (ENST00000528496/ENSG00000254968, intron 2 of 2)	112482142	112488377	6236	1	ENSG00000254968	ENST00000671165	-3671	LINC02763
18	46487894	46489225	1332	*	H3K27ac_peak_3_41597	23.4301	3.30744	0.455707	2.81256e-14	1.94798e-12	1332	Exon (ENST00000398705/ENSG00000167210, exon 6 of 10)	46476972	46519077	42106	2	ENSG00000167210	ENST00000398705	29852	LOXHD1
10	54799533	54800316	784	*	H3K27ac_peak_4_11317	34.1737	-3.94969	0.545098	2.81545e-14	1.94851e-12	784	Promoter (<=1kb)	53994579	54801188	806610	2	ENSG00000150275	ENST00000373955	872	PCDH15
11	35681548	35683400	1853	*	H3K27ac_peak_7_15864	66.7605	2.42514	0.331828	2.82613e-14	1.95441e-12	1853	Intron (ENST00000299413/ENSG00000166326, intron 1 of 4)	35662775	35818007	155233	1	ENSG00000166326	ENST00000299413	18773	TRIM44
16	52498235	52499489	1255	*	H3K27ac_peak_4_33677	29.6222	3.04462	0.420166	2.8481e-14	1.96811e-12	1255	Intron (ENST00000219746/ENSG00000103460, intron 1 of 6)	52464018	52546840	82823	2	ENSG00000103460	ENST00000568436	47351	TOX3
11	121270021	121271508	1488	*	H3K27ac_peak_4_19366	36.9614	3.15301	0.437044	2.85164e-14	1.96906e-12	1488	Distal Intergenic	121250270	121250978	709	2	ENSG00000244400	ENST00000461747	-19043	RPS4XP12
11	12755678	12756567	890	*	H3K27ac_peak_4_15292	33.9206	3.17908	0.439297	2.87699e-14	1.98506e-12	890	Intron (ENST00000527636/ENSG00000187079, intron 2 of 12)	12822435	12823667	1233	2	ENSG00000254688	ENST00000526953	67100
22	29709536	29711678	2143	*	H3K27ac_peak_4_58239	55.3424	2.75798	0.379003	2.8986e-14	1.99845e-12	2143	Intron (ENST00000416352/ENSG00000232396, intron 1 of 2)	29711820	29719714	7895	2	ENSG00000239446	ENST00000420180	8036
1	48681739	48684628	2890	*	H3K27ac_peak_3_3547	50.8163	2.90065	0.399062	2.91995e-14	2.01013e-12	2890	Intron (ENST00000371839/ENSG00000186094, intron 6 of 13)	48534173	48663244	129072	2	ENSG00000186094	ENST00000334103	-18495	AGBL4
11	115280512	115281260	749	*	H3K27ac_peak_3_18864	17.9921	4.00532	0.548283	2.91883e-14	2.01013e-12	749	Intron (ENST00000331581/ENSG00000182985, intron 1 of 11)	115229156	115287477	58322	2	ENSG00000182985	ENST00000543540	6217	CADM1
17	41894581	41897279	2699	*	H3K27ac_peak_7_37701	101.923	2.65337	0.363432	2.92745e-14	2.011e-12	2699	Exon (ENST00000590151/ENSG00000131473, exon 14 of 29)	41904440	41905641	1202	2	ENSG00000131473	ENST00000588547	8362	ACLY
20	6533348	6534733	1386	*	H3K27ac_peak_4_53455	72.1225	-2.96888	0.40965	2.92446e-14	2.011e-12	1386	Distal Intergenic	6446723	6528459	81737	1	ENSG00000229876	ENST00000415932	86625	CASC20
7	43448824	43449282	459	*	H3K27ac_peak_4_79371	31.1886	-3.68115	0.510373	2.92785e-14	2.011e-12	459	Intron (ENST00000453890/ENSG00000002746, intron 10 of 27)	43479608	43484615	5008	1	ENSG00000002746	ENST00000461842	-30326	HECW1
12	91578646	91579581	936	*	H3K27ac_peak_4_22176	22.16	3.96948	0.552271	2.95771e-14	2.02998e-12	936	Distal Intergenic	91632912	91633023	112	2	ENSG00000274647	ENST00000610536	53442
16	81591372	81593948	2577	*	H3K27ac_peak_7_34790	96.62	2.64124	0.362356	2.96534e-14	2.03368e-12	2577	Intron (ENST00000537098/ENSG00000153815, intron 1 of 20)	81606948	81711762	104815	1	ENSG00000153815	ENST00000621537	-13000	CMIP
12	9902382	9903081	700	*	H3K27ac_peak_4_20531	35.9945	-3.19174	0.432829	2.97467e-14	2.03855e-12	700	Intron (ENST00000339766/ENSG00000188393, intron 4 of 4)	9881489	9895833	14345	1	ENSG00000256797	ENST00000535540	20893	KLRF2
3	109137799	109138083	285	*	H3K27ac_peak_4_62994	30.4269	-5.14625	0.682065	2.98477e-14	2.04393e-12	285	Promoter (<=1kb)	109136844	109150126	13283	1	ENSG00000241224	ENST00000477643	955	C3orf85
20	59359770	59360938	1169	*	H3K27ac_peak_3_55527	24.2712	3.88711	0.539931	3.00278e-14	2.05471e-12	1169	Promoter (1-2kb)	59352195	59357774	5580	2	ENSG00000225129	ENST00000424662	-1996
7	155508218	155510604	2387	*	H3K27ac_peak_8_82304	189.675	-1.85257	0.251565	3.01282e-14	2.06003e-12	2387	Promoter (<=1kb)	155501129	155510162	9034	2	ENSG00000146910	ENST00000682997	0	CNPY1
2	177705680	177706415	736	*	H3K27ac_peak_3_51187	23.8038	4.67364	0.641115	3.01708e-14	2.0614e-12	736	Intron (ENST00000412133/ENSG00000229941, intron 3 of 3)	177698490	177723289	24800	1	ENSG00000229941	ENST00000450227	7190	PDE11A-AS1
10	54800708	54801579	872	*	H3K27ac_peak_4_11318	53.5968	-2.94705	0.406356	3.03833e-14	2.07436e-12	872	Promoter (<=1kb)	53802771	54801231	998461	2	ENSG00000150275	ENST00000644397	0	PCDH15
9	19986801	19987300	500	*	H3K27ac_peak_4_86667	28.4709	-4.72383	0.643519	3.05061e-14	2.08096e-12	500	Distal Intergenic	19967239	19967994	756	2	ENSG00000277711	ENST00000611241	-18807
9	38012466	38013966	1501	*	H3K27ac_peak_4_87155	47.3205	2.99075	0.412897	3.05257e-14	2.08096e-12	1501	Intron (ENST00000540557/ENSG00000255872, intron 3 of 11)	37588413	38068687	480275	2	ENSG00000255872	ENST00000540557	54721
10	6729562	6730645	1084	*	H3K27ac_peak_3_10349	16.311	4.53066	0.618724	3.072e-14	2.09212e-12	1084	Intron (ENST00000650342/ENSG00000285743, intron 3 of 6)	6734039	6738943	4905	1	ENSG00000223784	ENST00000649511	-3394	LINP1
7	70271629	70272099	471	*	H3K27ac_peak_3_79994	17.2415	4.65791	0.632962	3.07354e-14	2.09212e-12	471	Intron (ENST00000644939/ENSG00000158321, intron 4 of 18)	70316916	70437837	120922	1	ENSG00000158321	ENST00000475660	-44817	AUTS2
7	155448016	155451301	3286	*	H3K27ac_peak_4_82280	110.55	-2.55837	0.35228	3.08054e-14	2.09532e-12	3286	Exon (ENST00000419225/ENSG00000236544, exon 2 of 3)	155421206	155457099	35894	2	ENSG00000236544	ENST00000419225	5798
16	78523036	78524061	1026	*	H3K27ac_peak_6_34697	41.2407	2.99725	0.412711	3.11276e-14	2.11565e-12	1026	Promoter (2-3kb)	78525189	78526535	1347	2	ENSG00000279887	ENST00000623121	2474
17	16456528	16457642	1115	*	H3K27ac_peak_7_36620	58.3586	2.68531	0.36948	3.14021e-14	2.13272e-12	1115	Intron (ENST00000584177/ENSG00000175061, intron 4 of 4)	16441577	16448294	6718	2	ENSG00000181350	ENST00000409887	-8234	LRRC75A
1	213993951	213994570	620	*	H3K27ac_peak_4_8468	42.5095	-3.10395	0.432337	3.14861e-14	2.13683e-12	620	Intron (ENST00000471129/ENSG00000117707, intron 1 of 1)	213989718	213996964	7247	1	ENSG00000117707	ENST00000607425	4233	PROX1
1	117970227	117970784	558	*	H3K27ac_peak_7_5077	61.7003	-2.33411	0.31913	3.18363e-14	2.15596e-12	558	Promoter (<=1kb)	117953873	117970118	16246	2	ENSG00000155761	ENST00000469128	-109	SPAG17
12	57216915	57221819	4905	*	H3K27ac_peak_8_21681	178.45	2.17064	0.296113	3.18627e-14	2.15596e-12	4905	Promoter (<=1kb)	57219869	57225419	5551	1	ENSG00000182379	ENST00000555154	0	NXPH4
18	47381406	47382538	1133	*	H3K27ac_peak_3_41616	25.7269	3.12914	0.431556	3.17958e-14	2.15596e-12	1133	Promoter (<=1kb)	47380496	47380565	70	1	ENSG00000266582	ENST00000584505	910	MIR4527
6	76849246	76850392	1147	*	H3K27ac_peak_4_75584	41.7506	-3.08441	0.425244	3.18501e-14	2.15596e-12	1147	Intron (ENST00000669468/ENSG00000271945, intron 2 of 2)	76774990	77097788	322799	1	ENSG00000271945	ENST00000669724	74256
12	116851698	116852640	943	*	H3K27ac_peak_4_23102	27.456	2.93049	0.403127	3.19984e-14	2.16353e-12	943	3' UTR	116835997	116852945	16949	1	ENSG00000135119	ENST00000551251	15701	RNFT2
4	577013	578633	1621	*	H3K27ac_peak_5_65463	40.1422	2.41597	0.330749	3.23272e-14	2.18414e-12	1621	Promoter (<=1kb)	577168	584866	7699	1	ENSG00000283183	ENST00000637674	0
2	204081415	204082695	1281	*	H3K27ac_peak_4_51552	30.1007	3.46708	0.482021	3.28418e-14	2.21726e-12	1281	Distal Intergenic	204090457	204109849	19393	1	ENSG00000234714	ENST00000411436	-7762
10	97148950	97152608	3659	*	H3K27ac_peak_8_12819	191.168	1.93146	0.262852	3.35142e-14	2.26098e-12	3659	Promoter (2-3kb)	97153045	97155433	2389	2	ENSG00000269891	ENST00000475285	2825	ARHGAP19-SLIT1
10	116458496	116459182	687	*	H3K27ac_peak_4_13619	46.08	-3.68159	0.516572	3.42599e-14	2.30957e-12	687	Intron (ENST00000369230/ENSG00000203837, intron 5 of 11)	116439468	116440044	577	2	ENSG00000227096	ENST00000449709	-18452	HMGB3P8
11	42595986	42597278	1293	*	H3K27ac_peak_4_15949	29.6922	3.20273	0.444234	3.44762e-14	2.32243e-12	1293	Distal Intergenic	42226371	42253721	27351	2	ENSG00000255109	ENST00000662615	-342265	LINC02740
1	31238140	31240621	2482	*	H3K27ac_peak_8_2379	187.616	1.92737	0.262433	3.47239e-14	2.33739e-12	2482	Promoter (<=1kb)	31179745	31239887	60143	2	ENSG00000084628	ENST00000373736	0	NKAIN1
4	4418705	4419759	1055	*	H3K27ac_peak_4_65951	37.8032	2.80768	0.385568	3.48295e-14	2.34277e-12	1055	3' UTR	4420221	4423688	3468	2	ENSG00000168818	ENST00000510296	3929	STX18
14	104633490	104634831	1342	*	H3K27ac_peak_5_28585	61.7259	3.17928	0.43872	3.51432e-14	2.36038e-12	1342	Distal Intergenic	104653548	104655567	2020	2	ENSG00000258736	ENST00000553433	20736
3	181741499	181741872	374	*	H3K27ac_peak_4_64805	39.5949	-3.30062	0.457499	3.51341e-14	2.36038e-12	374	Exon (ENST00000660576/ENSG00000242808, exon 7 of 7)	181727718	181740681	12964	1	ENSG00000242808	ENST00000642823	13781	SOX2-OT
15	99421045	99421587	543	*	H3K27ac_peak_4_31675	28.2763	-4.01074	0.544328	3.52799e-14	2.36781e-12	543	Distal Intergenic	99416584	99417204	621	1	ENSG00000274294	ENST00000621331	4461
1	7020537	7021689	1153	*	H3K27ac_peak_4_580	30.4772	3.26541	0.448861	3.55452e-14	2.38105e-12	1153	Intron (ENST00000303635/ENSG00000171735, intron 3 of 22)	7008376	7014279	5904	2	ENSG00000237365	ENST00000456701	-6258
10	75639486	75640126	641	*	H3K27ac_peak_4_12046	26.9757	3.64668	0.507454	3.55366e-14	2.38105e-12	641	Promoter (2-3kb)	75642476	75643106	631	1	ENSG00000268659	ENST00000595383	-2350
15	74302302	74305399	3098	*	H3K27ac_peak_8_30602	183.713	2.1472	0.293567	3.55556e-14	2.38105e-12	3098	Promoter (<=1kb)	74303005	74304343	1339	1	ENSG00000261384	ENST00000562561	0
17	29240344	29240813	470	*	H3K27ac_peak_4_37170	28.6322	-4.33395	0.598625	3.57264e-14	2.39073e-12	470	Distal Intergenic	29246859	29254494	7636	1	ENSG00000108255	ENST00000225387	-6046	CRYBA1
5	168775518	168777086	1569	*	H3K27ac_peak_6_72539	48.0708	2.98634	0.413496	3.58803e-14	2.39926e-12	1569	Intron (ENST00000404867/ENSG00000184347, intron 8 of 31)	168768146	168768255	110	2	ENSG00000207739	ENST00000385006	-7263	MIR218-2
16	85495743	85496966	1224	*	H3K27ac_peak_8_35185	61.5643	2.47651	0.340028	3.60342e-14	2.40778e-12	1224	Intron (ENST00000637419/ENSG00000131149, intron 2 of 2)	85489813	85490831	1019	1	ENSG00000278716	ENST00000620845	5930
7	3174639	3176159	1521	*	H3K27ac_peak_5_78245	49.0674	2.8434	0.392848	3.64751e-14	2.43546e-12	1521	Promoter (<=1kb)	3146992	3174654	27663	2	ENSG00000217455	ENST00000404626	0
8	9182584	9183583	1000	*	H3K27ac_peak_4_82712	27.7646	3.19107	0.44094	3.65533e-14	2.43889e-12	1000	Promoter (<=1kb)	9180251	9182519	2269	2	ENSG00000253252	ENST00000521298	-65
17	301397	302673	1277	*	H3K27ac_peak_6_35756	50.2719	2.48535	0.341514	3.67541e-14	2.45049e-12	1277	Intron (ENST00000331302/ENSG00000181031, intron 5 of 9)	219697	306681	86985	2	ENSG00000181031	ENST00000570954	4008	RPH3AL
15	29870438	29872020	1583	*	H3K27ac_peak_6_28999	49.3471	2.75285	0.379556	3.68928e-14	2.45793e-12	1583	Intron (ENST00000356107/ENSG00000104067, intron 2 of 28)	29822631	29824081	1451	1	ENSG00000259523	ENST00000557989	47807
12	5271853	5272750	898	*	H3K27ac_peak_5_20342	29.345	2.96427	0.408828	3.70688e-14	2.46656e-12	898	Distal Intergenic	5290480	5378354	87875	1	ENSG00000256417	ENST00000537192	-17730
20	63497606	63498754	1149	*	H3K27ac_peak_7_56001	51.7734	2.42036	0.331594	3.70764e-14	2.46656e-12	1149	Promoter (<=1kb)	63490081	63498748	8668	2	ENSG00000101210	ENST00000645586	0	EEF1A2
1	200242184	200243494	1311	*	H3K27ac_peak_6_7140	75.71	-2.37472	0.326231	3.71833e-14	2.47186e-12	1311	Distal Intergenic	200213678	200214322	645	1	ENSG00000233827	ENST00000439056	28506	CCNQP1
7	105766108	105767884	1777	*	H3K27ac_peak_4_81151	47.1924	3.0803	0.42675	3.74203e-14	2.4858e-12	1777	Intron (ENST00000419735/ENSG00000146776, intron 3 of 11)	105819492	105820101	610	1	ENSG00000226624	ENST00000442083	-51608
13	107721030	107721875	846	*	H3K27ac_peak_3_25440	27.3664	4.1408	0.573586	3.7618e-14	2.49529e-12	846	Intron (ENST00000375915/ENSG00000204442, intron 1 of 2)	107788342	107835451	47110	2	ENSG00000227248	ENST00000449551	113576	FAM155A-IT1
14	89116439	89117797	1359	*	H3K27ac_peak_6_27483	43.3366	2.65575	0.365513	3.76069e-14	2.49529e-12	1359	Distal Intergenic	89110148	89111223	1076	2	ENSG00000258990	ENST00000557286	-5216	MPPE1P1
14	105100815	105101376	562	*	H3K27ac_peak_4_28690	28.4804	-4.92854	0.67374	3.7905e-14	2.51249e-12	562	Downstream (<1kb)	105095045	105096945	1901	2	ENSG00000286636	ENST00000671592	-3870
2	79801092	79801820	729	*	H3K27ac_peak_4_48747	32.5399	-3.76168	0.515885	3.79814e-14	2.51573e-12	729	Intron (ENST00000466387/ENSG00000066032, intron 7 of 21)	79866495	79866583	89	2	ENSG00000276917	ENST00000622224	64763	MIR8080
11	123186962	123189260	2299	*	H3K27ac_peak_8_19445	111.87	2.33661	0.320835	3.81997e-14	2.52835e-12	2299	Promoter (<=1kb)	123188802	123228502	39701	1	ENSG00000254710	ENST00000531681	0
13	71513534	71514000	467	*	H3K27ac_peak_3_24884	16.7569	5.13269	0.702032	3.83584e-14	2.537e-12	467	Intron (ENST00000611519/ENSG00000276644, intron 3 of 7)	71675067	71675469	403	1	ENSG00000236534	ENST00000440551	-161067	H3P36
5	67139828	67140649	822	*	H3K27ac_peak_3_70054	23.6449	3.28514	0.45672	3.84401e-14	2.54056e-12	822	Promoter (1-2kb)	67142164	67143020	857	1	ENSG00000069020	ENST00000485768	-1515	MAST4
10	17414180	17418444	4265	*	H3K27ac_peak_6_10632	81.6716	2.6572	0.366725	3.84729e-14	2.54089e-12	4265	Intron (ENST00000657045/ENSG00000204832, intron 3 of 6)	17403508	17403620	113	1	ENSG00000251803	ENST00000515994	10672
1	200473272	200474401	1130	*	H3K27ac_peak_5_7150	80.5584	-2.32425	0.319736	3.85985e-14	2.54733e-12	1130	Promoter (<=1kb)	200473920	200478293	4374	1	ENSG00000230623	ENST00000427825	0
20	24963774	24966209	2436	*	H3K27ac_peak_6_53806	74.3	2.98921	0.414728	3.88717e-14	2.5635e-12	2436	3' UTR	24974171	24974280	110	1	ENSG00000207355	ENST00000384625	-7962	RNU6-1257P
1	147621619	147622443	825	*	H3K27ac_peak_4_5182	24.6931	3.5311	0.493496	3.97896e-14	2.61874e-12	825	Exon (ENST00000683836/ENSG00000116128, exon 9 of 10)	147611590	147611796	207	1	ENSG00000288626	ENST00000675347	10029
13	91154470	91154864	395	*	H3K27ac_peak_4_25075	33.4204	-3.80407	0.515886	3.97982e-14	2.61874e-12	395	Distal Intergenic	91127613	91131407	3795	2	ENSG00000229557	ENST00000427717	-23063	LINC00379
2	234291558	234292471	914	*	H3K27ac_peak_4_52470	33.2661	3.12473	0.435333	3.98244e-14	2.61874e-12	914	Distal Intergenic	234329483	234329838	356	1	ENSG00000237784	ENST00000430199	-37012	RPS20P12
4	1793856	1795169	1314	*	H3K27ac_peak_4_65658	27.6284	2.96618	0.410504	3.97898e-14	2.61874e-12	1314	Promoter (<=1kb)	1793896	1807322	13427	1	ENSG00000068078	ENST00000352904	0	FGFR3
20	56512301	56514242	1942	*	H3K27ac_peak_6_55328	72.5558	2.4971	0.343115	4.06415e-14	2.67054e-12	1942	Promoter (<=1kb)	56513391	56518245	4855	1	ENSG00000022277	ENST00000477485	0	RTF2
7	135862630	135864261	1632	*	H3K27ac_peak_6_81734	45.4216	2.56198	0.353726	4.25626e-14	2.79476e-12	1632	Intron (ENST00000419211/ENSG00000224746, intron 1 of 2)	135774521	135932997	158477	1	ENSG00000224746	ENST00000419211	88109
2	5057726	5058606	881	*	H3K27ac_peak_3_46355	29.0044	2.95061	0.408074	4.2782e-14	2.80714e-12	881	Distal Intergenic	4945277	4945383	107	1	ENSG00000207192	ENST00000384463	112449	RNU6-649P
16	58031326	58034131	2806	*	H3K27ac_peak_8_33997	131.757	2.02128	0.276895	4.33192e-14	2.84034e-12	2806	Intron (ENST00000219271/ENSG00000102996, intron 1 of 9)	58025754	58046901	21148	1	ENSG00000102996	ENST00000219271	5572	MMP15
1	14282451	14283163	713	*	H3K27ac_peak_4_1092	18.3367	4.03237	0.562129	4.35768e-14	2.85517e-12	713	Exon (ENST00000449215/ENSG00000231606, exon 2 of 4)	14221891	14304445	82555	2	ENSG00000231606	ENST00000449215	21282
1	37309434	37311268	1835	*	H3K27ac_peak_5_2815	39.7193	2.58591	0.356672	4.36259e-14	2.85634e-12	1835	Intron (ENST00000655056/ENSG00000223944, intron 1 of 3)	37154763	37318643	163881	2	ENSG00000223944	ENST00000655056	7375
7	29193834	29195581	1748	*	H3K27ac_peak_8_78961	142.495	2.0268	0.277565	4.3959e-14	2.87608e-12	1748	Promoter (<=1kb)	28995637	29195276	199640	2	ENSG00000106066	ENST00000409850	0	CPVL
4	104235894	104236289	396	*	H3K27ac_peak_3_67647	18.1089	4.75027	0.658473	4.42086e-14	2.89033e-12	396	Promoter (2-3kb)	104233777	104336033	102257	1	ENSG00000251170	ENST00000505680	2117
9	91420758	91423544	2787	*	H3K27ac_peak_6_87693	88.587	2.08045	0.285456	4.47644e-14	2.92457e-12	2787	Promoter (<=1kb)	91409045	91423832	14788	2	ENSG00000165030	ENST00000297689	288	NFIL3
15	31016618	31017471	854	*	H3K27ac_peak_3_29011	18.8603	4.13503	0.572092	4.49987e-14	2.93776e-12	854	Intron (ENST00000665655/ENSG00000259720, intron 1 of 2)	31026206	31035970	9765	1	ENSG00000259720	ENST00000558755	-8735
5	140324035	140325454	1420	*	H3K27ac_peak_5_71673	64.0258	-2.99483	0.418681	4.53739e-14	2.96013e-12	1420	Distal Intergenic	140333524	140335130	1607	2	ENSG00000113070	ENST00000482211	9676	HBEGF
3	170330930	170331703	774	*	H3K27ac_peak_4_64601	37.3854	-3.22477	0.442554	4.54295e-14	2.96164e-12	774	Distal Intergenic	170345678	170353961	8284	1	ENSG00000239628	ENST00000466291	-13975
11	127935873	127937151	1279	*	H3K27ac_peak_4_19676	34.7958	-3.85631	0.545874	4.57001e-14	2.97715e-12	1279	Distal Intergenic	127940913	127941654	742	2	ENSG00000254612	ENST00000526843	4503	DNAJB6P1
19	2294821	2295624	804	*	H3K27ac_peak_5_42919	28.9271	2.88514	0.400123	4.61198e-14	3.00234e-12	804	Promoter (1-2kb)	2293173	2295781	2609	1	ENSG00000288156	ENST00000672226	1648
22	28920334	28921769	1436	*	H3K27ac_peak_4_58147	62.0899	-3.52868	0.499645	4.63033e-14	3.01213e-12	1436	Promoter (2-3kb)	28917389	29053685	136297	1	ENSG00000183579	ENST00000402174	2945	ZNRF3
X	7620129	7621166	1038	*	H3K27ac_peak_3_90923	30.3819	3.19519	0.444406	4.64016e-14	3.01637e-12	1038	Intron (ENST00000664306/ENSG00000101846, intron 11 of 12)	7489659	7491199	1541	1	ENSG00000279682	ENST00000625074	130470
15	74267922	74268807	886	*	H3K27ac_peak_4_30595	26.0943	4.1023	0.57538	4.64426e-14	3.01688e-12	886	Promoter (1-2kb)	74266718	74336472	69755	1	ENSG00000140481	ENST00000558659	1204	CCDC33
22	45600686	45601669	984	*	H3K27ac_peak_3_59738	22.0596	3.82293	0.533286	4.66924e-14	3.03094e-12	984	3' UTR	45604432	45605621	1190	2	ENSG00000238120	ENST00000422971	3952	LINC01589
9	8614450	8615348	899	*	H3K27ac_peak_4_86469	36.413	-3.49471	0.488292	4.68255e-14	3.03742e-12	899	Intron (ENST00000381196/ENSG00000153707, intron 14 of 45)	8524949	8633460	108512	2	ENSG00000153707	ENST00000488774	18112	PTPRD
9	20356371	20357119	749	*	H3K27ac_peak_4_86691	47.244	-2.92169	0.409649	4.72215e-14	3.06092e-12	749	Intron (ENST00000380338/ENSG00000171843, intron 8 of 10)	20346293	20363569	17277	2	ENSG00000171843	ENST00000469261	6450	MLLT3
10	126131019	126132342	1324	*	H3K27ac_peak_8_14045	68.8002	2.03902	0.279519	4.74539e-14	3.07379e-12	1324	Intron (ENST00000368679/ENSG00000148848, intron 5 of 22)	126145474	126145582	109	2	ENSG00000222740	ENST00000410808	13240	RNA5SP328
1	59238014	59239008	995	*	H3K27ac_peak_3_3972	19.4378	5.34321	0.735828	4.76162e-14	3.07992e-12	995	Intron (ENST00000625548/ENSG00000237352, intron 4 of 4)	59132376	59208121	75746	2	ENSG00000224609	ENST00000624265	-29893	FGGY-DT
10	11155778	11156479	702	*	H3K27ac_peak_4_10400	17.4724	4.69563	0.651636	4.76129e-14	3.07992e-12	702	Intron (ENST00000637215/ENSG00000048740, intron 2 of 14)	11165030	11334358	169329	1	ENSG00000048740	ENST00000399850	-8551	CELF2
9	68755575	68756202	628	*	H3K27ac_peak_4_87219	30.314	-4.2363	0.591914	4.78199e-14	3.0909e-12	628	Intron (ENST00000265382/ENSG00000107242, intron 2 of 15)	68742255	69009176	266922	1	ENSG00000107242	ENST00000478500	13320	PIP5K1B
2	207397351	207398488	1138	*	H3K27ac_peak_4_51654	45.0021	-3.1843	0.449704	4.87718e-14	3.14796e-12	1138	Intron (ENST00000412387/ENSG00000223725, intron 3 of 4)	207269275	207269424	150	2	ENSG00000221628	ENST00000408701	-127927	MIR1302-4
4	7900305	7903098	2794	*	H3K27ac_peak_7_66296	78.5118	2.37826	0.328578	4.87643e-14	3.14796e-12	2794	Intron (ENST00000420658/ENSG00000196526, intron 1 of 17)	7758928	7872294	113367	2	ENSG00000196526	ENST00000382543	-28011	AFAP1
1	66300383	66301051	669	*	H3K27ac_peak_3_4147	16.6931	4.59951	0.64191	4.89093e-14	3.1546e-12	669	Intron (ENST00000329654/ENSG00000184588, intron 7 of 16)	66330728	66363215	32488	1	ENSG00000184588	ENST00000528771	-29677	PDE4B
10	101303421	101306354	2934	*	H3K27ac_peak_5_13053	58.729	2.34337	0.323248	4.90009e-14	3.15774e-12	2934	Promoter (1-2kb)	101307529	101307718	190	1	ENSG00000222238	ENST00000410306	-1175	RNU2-43P
16	7544887	7545856	970	*	H3K27ac_peak_4_32512	46.5428	-3.0148	0.419198	4.90274e-14	3.15774e-12	970	Intron (ENST00000641259/ENSG00000078328, intron 8 of 19)	7510136	7713191	203056	1	ENSG00000078328	ENST00000570626	34751	RBFOX1
7	141389175	141390104	930	*	H3K27ac_peak_4_81894	19.7958	3.36613	0.465865	4.90974e-14	3.16001e-12	930	Intron (ENST00000565468/ENSG00000261115, intron 2 of 3)	141392155	141396517	4363	2	ENSG00000285841	ENST00000648190	6413
7	112131903	112132636	734	*	H3K27ac_peak_3_81251	20.1474	3.58992	0.494585	4.94405e-14	3.17985e-12	734	Intron (ENST00000428084/ENSG00000128512, intron 1 of 52)	111862883	112206394	343512	2	ENSG00000128512	ENST00000476846	73758	DOCK4
8	8871721	8874146	2426	*	H3K27ac_peak_7_82696	88.3018	2.51245	0.34745	4.97122e-14	3.19506e-12	2426	Intron (ENST00000276282/ENSG00000147324, intron 1 of 2)	8785759	8860031	74273	2	ENSG00000147324	ENST00000521881	-11690	MFHAS1
2	223620996	223622367	1372	*	H3K27ac_peak_5_52131	42.5005	2.73093	0.37942	5.00763e-14	3.21619e-12	1372	Distal Intergenic	223598906	223602361	3456	2	ENSG00000171951	ENST00000433889	-18635	SCG2
16	52707483	52708345	863	*	H3K27ac_peak_4_33681	21.5713	4.12628	0.581639	5.09541e-14	3.27026e-12	863	Distal Intergenic	52655307	52656045	739	1	ENSG00000234337	ENST00000567701	52176
9	92054731	92056604	1874	*	H3K27ac_peak_3_87715	39.232	3.55164	0.495944	5.16062e-14	3.30978e-12	1874	3' UTR	92032354	92038458	6105	2	ENSG00000090054	ENST00000469778	-16273	SPTLC1
8	135420528	135421083	556	*	H3K27ac_peak_3_85476	16.3384	5.48908	0.752734	5.20933e-14	3.33867e-12	556	Distal Intergenic	135455865	135456952	1088	2	ENSG00000254372	ENST00000518674	35869
1	19200939	19201738	800	*	H3K27ac_peak_3_1465	19.5293	4.16937	0.574721	5.3213e-14	3.40803e-12	800	Exon (ENST00000375254/ENSG00000127481, exon 2 of 106)	19074510	19210266	135757	2	ENSG00000127481	ENST00000375254	8528	UBR4
6	14235490	14236511	1022	*	H3K27ac_peak_4_73689	48.1278	-2.8693	0.400139	5.38549e-14	3.44671e-12	1022	Distal Intergenic	14229775	14231570	1796	2	ENSG00000230631	ENST00000455973	-3920
10	132175280	132178023	2744	*	H3K27ac_peak_8_14214	142.737	2.00033	0.274961	5.38956e-14	3.44689e-12	2744	Intron (ENST00000668452/ENSG00000188385, intron 23 of 23)	132181829	132184809	2981	1	ENSG00000188385	ENST00000654224	-3806	JAKMIP3
5	113084267	113085675	1409	*	H3K27ac_peak_4_70888	36.1451	2.72335	0.378764	5.43355e-14	3.47075e-12	1409	Exon (ENST00000302475/ENSG00000171444, exon 7 of 17)	113101543	113104625	3083	2	ENSG00000171444	ENST00000505604	18950	MCC
6	161199246	161201200	1955	*	H3K27ac_peak_3_77278	38.7018	3.27181	0.456153	5.43448e-14	3.47075e-12	1955	Intron (ENST00000320285/ENSG00000026652, intron 2 of 8)	161149205	161232236	83032	2	ENSG00000026652	ENST00000436279	31036	AGPAT4
11	126517548	126519487	1940	*	H3K27ac_peak_6_19631	44.0304	2.65852	0.369212	5.49455e-14	3.50665e-12	1940	Intron (ENST00000525144/ENSG00000149571, intron 4 of 16)	126543947	126610948	67002	1	ENSG00000257271	ENST00000548204	-24460	KIRREL3-AS1
14	100390415	100391912	1498	*	H3K27ac_peak_4_28112	38.2331	3.18418	0.447453	5.50359e-14	3.50995e-12	1498	Intron (ENST00000555775/ENSG00000176473, intron 1 of 5)	100382000	100530290	148291	1	ENSG00000176473	ENST00000542471	8415	WDR25
12	22458151	22458832	682	*	H3K27ac_peak_3_20750	18.9884	3.77109	0.528928	5.50762e-14	3.51007e-12	682	Promoter (<=1kb)	22456971	22458864	1894	2	ENSG00000111731	ENST00000543888	32	C2CD5
19	33434936	33436608	1673	*	H3K27ac_peak_4_44627	52.5338	3.34336	0.467031	5.51773e-14	3.51405e-12	1673	Intron (ENST00000244137/ENSG00000124299, intron 9 of 14)	33386955	33395148	8194	2	ENSG00000124299	ENST00000591968	-39788	PEPD
1	171506539	171507579	1041	*	H3K27ac_peak_4_6352	37.3726	-3.50033	0.496776	5.54658e-14	3.52995e-12	1041	Promoter (1-2kb)	171509560	171515796	6237	1	ENSG00000117523	ENST00000463586	-1981	PRRC2C
10	24856256	24857828	1573	*	H3K27ac_peak_8_10780	86.8557	2.25176	0.310891	5.56242e-14	3.53756e-12	1573	Exon (ENST00000320152/ENSG00000099256, exon 6 of 9)	24867645	24868190	546	1	ENSG00000228667	ENST00000446973	-9817
5	157525144	157526193	1050	*	H3K27ac_peak_4_72298	22.0826	3.5291	0.493036	5.59476e-14	3.55564e-12	1050	Intron (ENST00000517951/ENSG00000135074, intron 5 of 22)	157477304	157502822	25519	2	ENSG00000135074	ENST00000517374	-22322	ADAM19
11	113137621	113139222	1602	*	H3K27ac_peak_7_18736	52.3546	2.71992	0.378807	5.61174e-14	3.56395e-12	1602	Intron (ENST00000621518/ENSG00000149294, intron 2 of 19)	113132928	113275564	142637	1	ENSG00000149294	ENST00000611284	4693	NCAM1
6	139483080	139483778	699	*	H3K27ac_peak_4_76699	45.8455	-3.30486	0.466878	5.64171e-14	3.58048e-12	699	Promoter (2-3kb)	139486412	139507598	21187	1	ENSG00000226571	ENST00000647987	-2634
13	108450730	108451452	723	*	H3K27ac_peak_4_25450	19.3146	3.95425	0.553832	5.65528e-14	3.58659e-12	723	Downstream (2-3kb)	108480226	108481817	1592	1	ENSG00000232087	ENST00000392864	-28774	HCFC2P1
20	47741030	47742631	1602	*	H3K27ac_peak_5_54842	53.3483	2.65515	0.369072	5.66085e-14	3.58762e-12	1602	Intron (ENST00000359930/ENSG00000196562, intron 2 of 20)	47706513	47736943	30431	2	ENSG00000196562	ENST00000478766	-4087	SULF2
19	42149394	42157861	8468	*	H3K27ac_peak_8_45085	554.502	1.85601	0.254382	5.67579e-14	3.59459e-12	8468	Promoter (<=1kb)	42152569	42157523	4955	1	ENSG00000259436	ENST00000559786	0
18	32768762	32772509	3748	*	H3K27ac_peak_8_41273	203.661	-2.15408	0.297633	5.69518e-14	3.60436e-12	3748	Promoter (<=1kb)	32769991	32772167	2177	2	ENSG00000197705	ENST00000583263	0	KLHL14
8	6859974	6860659	686	*	H3K27ac_peak_4_82640	26.9117	-4.65208	0.638852	5.73717e-14	3.62841e-12	686	Intron (ENST00000657010/ENSG00000245857, intron 4 of 4)	6870592	6877936	7345	2	ENSG00000164825	ENST00000297439	17277	DEFB1
17	49469124	49471944	2821	*	H3K27ac_peak_7_38223	79.789	2.49957	0.346594	5.78971e-14	3.65656e-12	2821	Intron (ENST00000576461/ENSG00000262039, intron 2 of 2)	49457861	49461749	3889	2	ENSG00000249497	ENST00000509950	-7375	LINC02075
7	70376251	70377075	825	*	H3K27ac_peak_4_79996	29.8556	2.90208	0.404115	5.78597e-14	3.65656e-12	825	Intron (ENST00000644939/ENSG00000158321, intron 4 of 18)	70316916	70437837	120922	1	ENSG00000158321	ENST00000475660	59335	AUTS2
11	108897028	108897715	688	*	H3K27ac_peak_4_18606	33.2979	-5.71938	0.78063	5.81897e-14	3.67249e-12	688	Intron (ENST00000648124/ENSG00000178105, intron 18 of 19)	108868248	108940808	72561	1	ENSG00000178105	ENST00000524979	28780	DDX10
18	73896139	73897247	1109	*	H3K27ac_peak_4_42232	19.5755	4.2129	0.583876	5.84267e-14	3.68489e-12	1109	Distal Intergenic	73921939	73922631	693	2	ENSG00000278902	ENST00000623454	25384
12	111143264	111143982	719	*	H3K27ac_peak_4_22868	26.6192	3.42601	0.474473	5.87849e-14	3.70491e-12	719	Intron (ENST00000261726/ENSG00000111249, intron 1 of 21)	111099446	111295346	195901	1	ENSG00000111249	ENST00000397643	43818	CUX2
5	54748239	54749451	1213	*	H3K27ac_peak_3_69872	22.8911	3.61851	0.509125	5.89745e-14	3.71429e-12	1213	Distal Intergenic	54663327	54737057	73731	1	ENSG00000287367	ENST00000662448	84912
7	146960903	146962147	1245	*	H3K27ac_peak_3_81956	27.277	3.28877	0.459158	5.99593e-14	3.77371e-12	1245	Promoter (<=1kb)	146962892	148415768	1452877	1	ENSG00000174469	ENST00000636870	-745	CNTNAP2
10	97179582	97182767	3186	*	H3K27ac_peak_8_12825	146.2	2.39972	0.332664	6.07141e-14	3.81857e-12	3186	Promoter (2-3kb)	97037698	97185623	147926	2	ENSG00000187122	ENST00000314867	2856	SLIT1
17	73118612	73120152	1541	*	H3K27ac_peak_4_39137	41.4425	3.03504	0.423859	6.07841e-14	3.82033e-12	1541	Distal Intergenic	73084835	73092712	7878	2	ENSG00000133195	ENST00000579018	-25900	SLC39A11
3	32347323	32348052	730	*	H3K27ac_peak_4_61149	37.277	-3.85258	0.548506	6.11334e-14	3.83963e-12	730	Intron (ENST00000458535/ENSG00000170293, intron 1 of 2)	32391698	32454830	63133	1	ENSG00000153551	ENST00000349718	-43646	CMTM7
17	27530172	27531995	1824	*	H3K27ac_peak_5_37045	61.4456	2.46391	0.341885	6.11843e-14	3.84018e-12	1824	Promoter (2-3kb)	27526386	27527223	838	2	ENSG00000263368	ENST00000583159	-2949
7	128084672	128085622	951	*	H3K27ac_peak_6_81481	44.062	3.10238	0.432997	6.12552e-14	3.84198e-12	951	Promoter (<=1kb)	128086471	128092609	6139	1	ENSG00000197157	ENST00000489417	-849	SND1
6	24051996	24053548	1553	*	H3K27ac_peak_6_73966	53.7028	3.50503	0.489215	6.31157e-14	3.95595e-12	1553	Distal Intergenic	24001824	24002433	610	1	ENSG00000219582	ENST00000403629	50172	HNRNPA1P58
15	70493818	70495948	2131	*	H3K27ac_peak_4_30403	54.8614	2.70062	0.376821	6.35121e-14	3.97805e-12	2131	Distal Intergenic	70503907	70505928	2022	2	ENSG00000259473	ENST00000559752	9980	LINC02205
1	194073356	194074163	808	*	H3K27ac_peak_3_7052	15.2523	4.84529	0.667267	6.44596e-14	4.03462e-12	808	Intron (ENST00000656143/ENSG00000227240, intron 4 of 5)	194126140	194197587	71448	1	ENSG00000227240	ENST00000655677	-51977
4	83724329	83725211	883	*	H3K27ac_peak_3_67373	17.4874	4.02434	0.560464	6.45336e-14	4.03648e-12	883	Intron (ENST00000510169/ENSG00000249171, intron 1 of 3)	83668510	83731755	63246	2	ENSG00000249171	ENST00000510169	6544
15	74275971	74278985	3015	*	H3K27ac_peak_7_30598	89.3715	2.56696	0.356971	6.47254e-14	4.04292e-12	3015	Intron (ENST00000398814/ENSG00000140481, intron 7 of 18)	74266718	74336472	69755	1	ENSG00000140481	ENST00000558659	9253	CCDC33
2	16328673	16331361	2689	*	H3K27ac_peak_6_46984	105.419	-2.24762	0.312343	6.46918e-14	4.04292e-12	2689	Intron (ENST00000420404/ENSG00000228876, intron 3 of 3)	16316324	16319566	3243	2	ENSG00000232444	ENST00000420130	-9107
18	46699571	46700916	1346	*	H3K27ac_peak_4_41604	40.2158	2.99259	0.419638	6.48698e-14	4.04916e-12	1346	Intron (ENST00000538168/ENSG00000101638, intron 3 of 7)	46680368	46688981	8614	2	ENSG00000101638	ENST00000587428	-10590	ST8SIA5
3	185370314	185370988	675	*	H3K27ac_peak_4_64981	18.1705	4.35104	0.613215	6.51786e-14	4.06564e-12	675	Intron (ENST00000446828/ENSG00000073803, intron 2 of 12)	185363242	185482601	119360	1	ENSG00000073803	ENST00000438053	7072	MAP3K13
15	98854006	98856590	2585	*	H3K27ac_peak_8_31649	80.7136	2.48718	0.345657	6.52637e-14	4.06816e-12	2585	Intron (ENST00000649865/ENSG00000140443, intron 2 of 20)	98839292	98840147	856	2	ENSG00000287191	ENST00000670949	-13859
1	22341648	22343711	2064	*	H3K27ac_peak_8_1695	151.781	2.19839	0.304255	6.5855e-14	4.0994e-12	2064	Distal Intergenic	22322840	22323331	492	2	ENSG00000234397	ENST00000487348	-18317	PPIAP34
10	62627915	62628412	498	*	H3K27ac_peak_4_11413	34.3646	-3.13778	0.436844	6.58548e-14	4.0994e-12	498	Intron (ENST00000647733/ENSG00000285837, intron 5 of 7)	62643773	62670374	26602	1	ENSG00000285551	ENST00000344640	-15361
12	49902345	49904962	2618	*	H3K27ac_peak_8_21234	127.212	1.86961	0.257448	6.63337e-14	4.12638e-12	2618	Promoter (<=1kb)	49866896	49903900	37005	2	ENSG00000135472	ENST00000320634	0	FAIM2
6	99882204	99882579	376	*	H3K27ac_peak_4_75953	31.8447	-3.30412	0.454872	6.66115e-14	4.14083e-12	376	Distal Intergenic	99993934	100076413	82480	1	ENSG00000229315	ENST00000664329	-111355	MCHR2-AS1
1	155075094	155083705	8612	*	H3K27ac_peak_8_5574	688.949	1.73555	0.238068	6.67031e-14	4.142e-12	8612	Promoter (<=1kb)	155078837	155087538	8702	1	ENSG00000143590	ENST00000368408	0	EFNA3
8	9901183	9911323	10141	*	H3K27ac_peak_8_82731	600.609	1.82954	0.251409	6.67213e-14	4.142e-12	10141	Promoter (<=1kb)	9899871	9903398	3528	2	ENSG00000253230	ENST00000667273	0	MIR124-1HG
2	226738586	226739753	1168	*	H3K27ac_peak_4_52178	58.5361	-2.87086	0.401589	6.68891e-14	4.14959e-12	1168	Intron (ENST00000305123/ENSG00000169047, intron 1 of 1)	226792138	226795246	3109	2	ENSG00000169047	ENST00000498335	55493	IRS1
1	201685206	201687329	2124	*	H3K27ac_peak_3_7326	41.5163	2.92865	0.410285	6.69409e-14	4.14997e-12	2124	Intron (ENST00000367302/ENSG00000134369, intron 3 of 29)	201673105	201674144	1040	2	ENSG00000236390	ENST00000449492	-11062
1	201567020	201568065	1046	*	H3K27ac_peak_5_7305	45.6604	3.00754	0.421036	6.75477e-14	4.18474e-12	1046	Intron (ENST00000648727/ENSG00000223396, intron 1 of 1)	201520056	201520549	494	1	ENSG00000223396	ENST00000482594	46964	RPS10P7
5	88555700	88556742	1043	*	H3K27ac_peak_7_70431	57.6363	2.13538	0.295166	6.79489e-14	4.20673e-12	1043	Intron (ENST00000506978/ENSG00000245526, intron 3 of 6)	88602780	88603117	338	1	ENSG00000250705	ENST00000509149	-46038	H3P23
4	152604748	152607605	2858	*	H3K27ac_peak_7_68303	86.5871	2.63532	0.366998	6.81172e-14	4.21428e-12	2858	Distal Intergenic	152613875	152614333	459	2	ENSG00000240669	ENST00000496058	6728
18	52060497	52061473	977	*	H3K27ac_peak_3_41855	27.1382	3.62754	0.511904	6.83423e-14	4.22534e-12	977	Distal Intergenic	52223078	52223688	611	1	ENSG00000286283	ENST00000656225	-161605
4	110183671	110183975	305	*	H3K27ac_peak_4_67733	37.286	-3.68617	0.523804	6.92065e-14	4.27587e-12	305	Intron (ENST00000302274/ENSG00000170522, intron 1 of 3)	110197891	110198366	476	2	ENSG00000170522	ENST00000513003	14391	ELOVL6
6	11346165	11347159	995	*	H3K27ac_peak_4_73597	36.8523	-3.88022	0.544671	7.07549e-14	4.36856e-12	995	Intron (ENST00000448183/ENSG00000111859, intron 1 of 9)	11251264	11382272	131009	2	ENSG00000111859	ENST00000512665	35113	NEDD9
1	204286837	204288788	1952	*	H3K27ac_peak_8_7685	126.382	2.23007	0.309055	7.08983e-14	4.37445e-12	1952	Intron (ENST00000272203/ENSG00000143850, intron 1 of 22)	204259258	204278389	19132	2	ENSG00000143850	ENST00000672625	-8448	PLEKHA6
X	22367025	22367597	573	*	H3K27ac_peak_4_91349	19.7798	4.02789	0.563932	7.10269e-14	4.37941e-12	573	Intron (ENST00000683289/ENSG00000102174, intron 10 of 13)	22428132	22494713	66582	1	ENSG00000102174	ENST00000456621	-60535	PHEX
2	6236738	6237767	1030	*	H3K27ac_peak_4_46409	39.61	-3.19745	0.445688	7.13486e-14	4.39627e-12	1030	Distal Intergenic	6302314	6314880	12567	2	ENSG00000234275	ENST00000660708	77113
13	96473390	96474306	917	*	H3K27ac_peak_5_25152	35.353	2.63744	0.368261	7.21285e-14	4.44132e-12	917	Intron (ENST00000376705/ENSG00000185352, intron 1 of 1)	96427229	96427292	64	1	ENSG00000283487	ENST00000635771	46161	MIR4501
7	130315997	130316491	495	*	H3K27ac_peak_4_81611	14.2356	4.57844	0.635015	7.46853e-14	4.59564e-12	495	Intron (ENST00000445470/ENSG00000128510, intron 9 of 9)	130308132	130312122	3991	1	ENSG00000128510	ENST00000488025	7865	CPA4
14	32426651	32428578	1928	*	H3K27ac_peak_6_26123	63.1128	2.80559	0.392436	7.69731e-14	4.73322e-12	1928	Intron (ENST00000280979/ENSG00000151320, intron 1 of 13)	32433164	32439032	5869	1	ENSG00000151320	ENST00000554449	-4586	AKAP6
1	53249327	53250430	1104	*	H3K27ac_peak_4_3661	33.5375	3.12357	0.439185	7.84848e-14	4.82292e-12	1104	3' UTR	53246710	53257291	10582	2	ENSG00000157193	ENST00000654947	6861	LRP8
12	48182428	48186593	4166	*	H3K27ac_peak_8_21111	356.133	1.6514	0.22693	7.8887e-14	4.84437e-12	4166	Promoter (<=1kb)	48183644	48185926	2283	1	ENSG00000177875	ENST00000316554	0	CCDC184
11	46914401	46914756	356	*	H3K27ac_peak_4_16282	28.8929	-3.82574	0.536216	7.95635e-14	4.88261e-12	356	Intron (ENST00000378623/ENSG00000134569, intron 1 of 37)	46856717	46918550	61834	2	ENSG00000134569	ENST00000378623	3794	LRP4
7	14420767	14421328	562	*	H3K27ac_peak_4_78612	28.252	-4.35189	0.605746	8.20931e-14	5.03445e-12	562	Intron (ENST00000399322/ENSG00000136267, intron 20 of 24)	14149157	14269201	120045	2	ENSG00000136267	ENST00000493142	-151566	DGKB
2	36820429	36821750	1322	*	H3K27ac_peak_4_47702	43.3207	-2.6944	0.3774	8.2356e-14	5.04476e-12	1322	Distal Intergenic	36839922	36842539	2618	2	ENSG00000279519	ENST00000624376	20789
6	35056480	35061663	5184	*	H3K27ac_peak_8_74544	290.381	2.23629	0.310739	8.23721e-14	5.04476e-12	5184	Promoter (<=1kb)	35058248	35081053	22806	1	ENSG00000064999	ENST00000470698	0	ANKS1A
X	107541136	107543334	2199	*	H3K27ac_peak_7_92514	81.7763	2.53646	0.355023	8.33371e-14	5.10043e-12	2199	Promoter (1-2kb)	107544583	107555197	10615	1	ENSG00000147234	ENST00000477796	-1249	FRMPD3
11	133173657	133174267	611	*	H3K27ac_peak_4_19912	17.1494	4.52107	0.626467	8.37895e-14	5.12467e-12	611	Intron (ENST00000524381/ENSG00000183715, intron 1 of 7)	133064697	133068129	3433	1	ENSG00000279711	ENST00000623990	108960
14	77000115	77002123	2009	*	H3K27ac_peak_8_27280	207.629	1.77509	0.244866	8.39694e-14	5.13223e-12	2009	Promoter (<=1kb)	76958098	77000609	42512	2	ENSG00000285966	ENST00000647580	0
17	18027396	18029112	1717	*	H3K27ac_peak_7_36820	71.8796	2.83194	0.397302	8.4101e-14	5.13682e-12	1717	Promoter (<=1kb)	18026072	18026771	700	2	ENSG00000280198	ENST00000624345	-625
17	57544108	57547627	3520	*	H3K27ac_peak_8_38532	165.261	2.25558	0.314008	8.46863e-14	5.1691e-12	3520	Intron (ENST00000416426/ENSG00000153944, intron 7 of 13)	57531769	57532355	587	1	ENSG00000280028	ENST00000623221	12339
5	127622869	127623399	531	*	H3K27ac_peak_4_71193	39.1001	-6.36472	0.860985	8.5263e-14	5.20081e-12	531	Distal Intergenic	127649044	127658630	9587	1	ENSG00000205279	ENST00000379445	-25645	CTXN3
10	84542487	84544507	2021	*	H3K27ac_peak_4_12518	45.4678	2.80092	0.393213	8.58736e-14	5.23455e-12	2021	Distal Intergenic	84560443	84561263	821	1	ENSG00000178429	ENST00000389400	-15936	RPS3AP5
17	17366889	17368392	1504	*	H3K27ac_peak_4_36686	51.3454	2.85486	0.399532	8.62847e-14	5.25609e-12	1504	Distal Intergenic	17383377	17384012	636	2	ENSG00000215030	ENST00000392730	15620	RPL13P12
X	110431727	110433685	1959	*	H3K27ac_peak_5_92595	67.9878	2.7704	0.388244	8.65089e-14	5.26622e-12	1959	Intron (ENST00000520821/ENSG00000243978, intron 1 of 2)	110196410	110440233	243824	2	ENSG00000101935	ENST00000372057	6548	AMMECR1
4	139900968	139903088	2121	*	H3K27ac_peak_5_68099	74.1513	2.26224	0.315575	8.74135e-14	5.31773e-12	2121	Intron (ENST00000509479/ENSG00000196782, intron 1 of 4)	139889183	139890052	870	2	ENSG00000196782	ENST00000398940	-10916	MAML3
2	158191666	158192835	1170	*	H3K27ac_peak_4_50737	28.458	-4.60221	0.631797	8.7653e-14	5.32874e-12	1170	Intron (ENST00000412781/ENSG00000227480, intron 3 of 4)	158166650	158236169	69520	1	ENSG00000227480	ENST00000412781	25016	CCDC148-AS1
7	155531405	155532649	1245	*	H3K27ac_peak_5_82312	91.2881	-2.6974	0.380731	8.921e-14	5.41977e-12	1245	Promoter (1-2kb)	155474206	155533838	59633	2	ENSG00000146910	ENST00000406197	1189	CNPY1
X	23840646	23841439	794	*	H3K27ac_peak_4_91370	30.5554	-3.99916	0.545227	8.94196e-14	5.42888e-12	794	Promoter (<=1kb)	23833424	23840836	7413	2	ENSG00000184831	ENST00000633609	0	APOO
15	78633781	78635834	2054	*	H3K27ac_peak_5_30959	43.5047	3.01744	0.42423	9.0139e-14	5.46892e-12	2054	3' UTR	78624111	78641210	17100	2	ENSG00000117971	ENST00000261751	5376	CHRNB4
20	53193334	53195215	1882	*	H3K27ac_peak_4_55262	48.5042	3.28749	0.464604	9.23169e-14	5.59732e-12	1882	Intron (ENST00000371497/ENSG00000182463, intron 1 of 2)	53185646	53256560	70915	1	ENSG00000182463	ENST00000329613	7688	TSHZ2
12	113064845	113065911	1067	*	H3K27ac_peak_4_22949	32.5212	2.87127	0.402543	9.25258e-14	5.60625e-12	1067	Intron (ENST00000257600/ENSG00000135144, intron 1 of 8)	113057690	113098028	40339	1	ENSG00000135144	ENST00000257600	7155	DTX1
12	102956144	102959236	3093	*	H3K27ac_peak_7_22392	100.595	2.31867	0.323418	9.27801e-14	5.61792e-12	3093	Promoter (<=1kb)	102957674	102960513	2840	1	ENSG00000139352	ENST00000266744	0	ASCL1
17	17943220	17945298	2079	*	H3K27ac_peak_7_36811	82.637	2.35532	0.329376	9.30117e-14	5.6282e-12	2079	Intron (ENST00000379504/ENSG00000175662, intron 1 of 14)	17846849	17972397	125549	2	ENSG00000175662	ENST00000318094	27099	TOM1L2
18	44937622	44939256	1635	*	H3K27ac_peak_4_41522	52.6421	2.83155	0.398819	9.37368e-14	5.66831e-12	1635	Intron (ENST00000677068/ENSG00000152217, intron 3 of 5)	44970082	44970166	85	2	ENSG00000265957	ENST00000577285	30910	MIR4319
10	16441458	16441860	403	*	H3K27ac_peak_3_10601	17.4248	4.17813	0.586792	9.72367e-14	5.87604e-12	403	Intron (ENST00000423462/ENSG00000165983, intron 1 of 3)	16437010	16513745	76736	1	ENSG00000165983	ENST00000535784	4448	PTER
14	62304260	62304788	529	*	H3K27ac_peak_4_26600	16.9914	3.96949	0.557469	9.76014e-14	5.89416e-12	529	Distal Intergenic	62150656	62152258	1603	2	ENSG00000270852	ENST00000604527	-152002
13	40589710	40590006	297	*	H3K27ac_peak_4_24494	30.204	-3.9578	0.551335	9.78592e-14	5.90582e-12	297	Intron (ENST00000636651/ENSG00000288542, intron 1 of 3)	40469955	40611127	141173	2	ENSG00000288542	ENST00000636651	21121
1	207991220	207991982	763	*	H3K27ac_peak_4_8127	32.3904	3.41674	0.482375	9.81536e-14	5.91966e-12	763	Distal Intergenic	207959292	207969329	10038	1	ENSG00000284237	ENST00000638446	31928	LINC02767
16	73328768	73330633	1866	*	H3K27ac_peak_5_34567	57.9349	3.02309	0.423901	9.97998e-14	6.01494e-12	1866	Intron (ENST00000641206/ENSG00000140836, intron 3 of 17)	73293866	73294296	431	2	ENSG00000279120	ENST00000624279	-34472
2	197092250	197092839	590	*	H3K27ac_peak_4_51390	17.738	3.72733	0.520648	9.98657e-14	6.01494e-12	590	Intron (ENST00000424317/ENSG00000065413, intron 4 of 21)	197081691	197088875	7185	2	ENSG00000065413	ENST00000477852	-3375	ANKRD44
9	94909105	94911692	2588	*	H3K27ac_peak_5_87880	61.7673	2.76587	0.389673	1.03074e-13	6.20405e-12	2588	Intron (ENST00000375315/ENSG00000148120, intron 5 of 16)	94920215	94935356	15142	1	ENSG00000148120	ENST00000488186	-8523	AOPEP
12	22309783	22310935	1153	*	H3K27ac_peak_4_20744	26.8727	3.49155	0.496028	1.03276e-13	6.21211e-12	1153	Intron (ENST00000396037/ENSG00000111728, intron 1 of 4)	22107275	22287194	179920	2	ENSG00000111728	ENST00000545524	-22589	ST8SIA1
1	14689321	14690876	1556	*	H3K27ac_peak_3_1102	33.5967	2.8972	0.408306	1.0374e-13	6.23592e-12	1556	Promoter (1-2kb)	14692129	14692613	485	2	ENSG00000235829	ENST00000416175	1737	TBCAP2
17	17181761	17183135	1375	*	H3K27ac_peak_5_36663	74.8286	-2.25211	0.314688	1.04746e-13	6.29225e-12	1375	Promoter (<=1kb)	17181504	17183257	1754	1	ENSG00000278864	ENST00000624039	257
11	57337541	57341900	4360	*	H3K27ac_peak_8_16442	363.897	1.81742	0.252004	1.06858e-13	6.41487e-12	4360	Promoter (<=1kb)	57338352	57372396	34045	1	ENSG00000109991	ENST00000263314	0	P2RX3
2	218307395	218308242	848	*	H3K27ac_peak_4_51958	26.3016	2.99315	0.420408	1.08477e-13	6.50779e-12	848	Intron (ENST00000273077/ENSG00000127838, intron 2 of 9)	218316728	218318008	1281	1	ENSG00000127838	ENST00000494954	-8486	PNKD
1	208551002	208551585	584	*	H3K27ac_peak_4_8219	39.3208	-3.0767	0.437059	1.08932e-13	6.53074e-12	584	Distal Intergenic	208606564	208614295	7732	2	ENSG00000261453	ENST00000568112	62710	LINC01735
1	110170867	110172530	1664	*	H3K27ac_peak_5_4834	58.2838	2.93408	0.414508	1.09123e-13	6.53788e-12	1664	Promoter (<=1kb)	110166807	110172489	5683	2	ENSG00000227091	ENST00000443008	0	SLC6A17-AS1
6	64589945	64590471	527	*	H3K27ac_peak_4_75481	27.6698	-4.24223	0.573257	1.09969e-13	6.58426e-12	527	Exon (ENST00000503581/ENSG00000188107, exon 26 of 43)	64631205	64631682	478	2	ENSG00000217811	ENST00000406475	41211	HNRNPDP2
3	78085244	78086154	911	*	H3K27ac_peak_4_62780	27.7502	-4.51833	0.628906	1.10447e-13	6.60851e-12	911	Promoter (1-2kb)	78087404	78092270	4867	1	ENSG00000240573	ENST00000461186	-1250
14	51138962	51139739	778	*	H3K27ac_peak_5_26365	45.7189	-2.67151	0.372562	1.10692e-13	6.61881e-12	778	Distal Intergenic	50975262	51096061	120800	2	ENSG00000100505	ENST00000298355	-42901	TRIM9
1	206058457	206060037	1581	*	H3K27ac_peak_5_8013	70.0163	-2.63225	0.37325	1.11314e-13	6.64731e-12	1581	Promoter (1-2kb)	206061158	206061913	756	1	ENSG00000285417	ENST00000577298	-1121
20	37669547	37671156	1610	*	H3K27ac_peak_6_54419	58.281	2.57565	0.362037	1.11258e-13	6.64731e-12	1610	Distal Intergenic	37676889	37682207	5319	1	ENSG00000204117	ENST00000655861	-5733
17	6478934	6480591	1658	*	H3K27ac_peak_6_36278	38.6472	2.77661	0.391805	1.1202e-13	6.68505e-12	1658	Promoter (1-2kb)	6455400	6481829	26430	2	ENSG00000091622	ENST00000572795	1238	PITPNM3
2	191441356	191442056	701	*	H3K27ac_peak_4_51343	25.625	3.5694	0.503964	1.12988e-13	6.7384e-12	701	Distal Intergenic	191411065	191416511	5447	1	ENSG00000128641	ENST00000427152	30291	MYO1B
15	53535789	53537088	1300	*	H3K27ac_peak_4_29614	36.4867	-3.00907	0.425181	1.13128e-13	6.74234e-12	1300	Intron (ENST00000567224/ENSG00000166415, intron 1 of 2)	53513742	53541080	27339	2	ENSG00000166415	ENST00000614174	3992	WDR72
15	73366116	73369613	3498	*	H3K27ac_peak_8_30491	171.929	1.73505	0.24062	1.13763e-13	6.77216e-12	3498	Promoter (<=1kb)	73319859	73368958	49100	2	ENSG00000138622	ENST00000261917	0	HCN4
19	47676829	47677289	461	*	H3K27ac_peak_3_45503	18.5348	3.6447	0.515293	1.13777e-13	6.77216e-12	461	Promoter (1-2kb)	47678962	47703222	24261	1	ENSG00000063169	ENST00000614245	-1673	BICRA
1	233253442	233254192	751	*	H3K27ac_peak_4_9519	37.3845	-3.29903	0.466375	1.14356e-13	6.80215e-12	751	Promoter (<=1kb)	233201492	233252687	51196	2	ENSG00000135749	ENST00000324142	-755	PCNX2
15	63323613	63324761	1149	*	H3K27ac_peak_4_29887	53.7956	3.3321	0.471386	1.16122e-13	6.90269e-12	1149	3' UTR	63325980	63331813	5834	2	ENSG00000074410	ENST00000560666	7052	CA12
8	106205896	106206962	1067	*	H3K27ac_peak_3_84925	26.3017	3.87816	0.555682	1.16604e-13	6.92682e-12	1067	Distal Intergenic	106215763	106217218	1456	1	ENSG00000213708	ENST00000506846	-8801	SLC16A14P1
20	38665720	38666835	1116	*	H3K27ac_peak_7_54506	56.421	2.25625	0.315854	1.16878e-13	6.93856e-12	1116	Distal Intergenic	38647063	38651035	3973	1	ENSG00000124143	ENST00000414158	18657	ARHGAP40
11	12983425	12984339	915	*	H3K27ac_peak_4_15316	43.0757	-2.83201	0.395791	1.17243e-13	6.95573e-12	915	Promoter (<=1kb)	12980487	12984292	3806	2	ENSG00000251381	ENST00000529328	0	LINC00958
4	108166270	108168419	2150	*	H3K27ac_peak_5_67693	71.8125	-2.40159	0.336931	1.17598e-13	6.97222e-12	2150	Promoter (<=1kb)	108048417	108167798	119382	2	ENSG00000138795	ENST00000438313	0	LEF1
1	44602110	44604981	2872	*	H3K27ac_peak_8_3315	130.94	2.12872	0.29776	1.19461e-13	7.07807e-12	2872	Intron (ENST00000355387/ENSG00000187147, intron 2 of 14)	44614265	44627057	12793	1	ENSG00000187147	ENST00000496262	-9284	RNF220
17	74049164	74050804	1641	*	H3K27ac_peak_6_39290	48.6758	2.27445	0.319048	1.25875e-13	7.45324e-12	1641	Intron (ENST00000581028/ENSG00000266357, intron 3 of 3)	74043452	74112899	69448	2	ENSG00000266357	ENST00000581028	62095	LINC02074
22	29096794	29097471	678	*	H3K27ac_peak_4_58176	28.9137	-3.91055	0.555562	1.26204e-13	7.46788e-12	678	Intron (ENST00000400335/ENSG00000183762, intron 2 of 8)	29099041	29111683	12643	2	ENSG00000226772	ENST00000456740	14212
8	61123650	61124016	367	*	H3K27ac_peak_4_84157	32.4868	-5.75968	0.781933	1.26971e-13	7.50837e-12	367	Intron (ENST00000522621/ENSG00000177182, intron 1 of 2)	61057158	61300064	242907	1	ENSG00000177182	ENST00000522621	66492	CLVS1
1	38561614	38562394	781	*	H3K27ac_peak_8_2906	56.9522	2.15299	0.300797	1.27648e-13	7.54351e-12	781	Distal Intergenic	38474917	38496029	21113	1	ENSG00000238063	ENST00000634298	86697	LINC01685
2	232446781	232448683	1903	*	H3K27ac_peak_8_52371	65.1318	2.11114	0.295583	1.28403e-13	7.58322e-12	1903	Exon (ENST00000509197/ENSG00000223788, exon 5 of 5)	232442034	232447418	5385	1	ENSG00000223788	ENST00000509197	4747	DIS3L2P1
13	40161885	40162406	522	*	H3K27ac_peak_4_24474	29.7391	-3.62428	0.515479	1.29693e-13	7.65444e-12	522	Intron (ENST00000615947/ENSG00000215483, intron 2 of 3)	40081112	40171207	90096	2	ENSG00000215483	ENST00000653296	8801	LINC00598
20	61090562	61091409	848	*	H3K27ac_peak_4_55547	28.3759	-4.0582	0.572144	1.3028e-13	7.68405e-12	848	Distal Intergenic	61079140	61080179	1040	1	ENSG00000229606	ENST00000441660	11422	LINC01718
4	61210207	61210822	616	*	H3K27ac_peak_5_67083	51.9638	-2.76236	0.388931	1.34551e-13	7.93082e-12	616	Promoter (<=1kb)	61211652	61212203	552	1	ENSG00000241261	ENST00000489069	-830	RPL17P19
7	10618861	10619431	571	*	H3K27ac_peak_4_78545	38.6366	-3.22388	0.460088	1.34702e-13	7.93462e-12	571	Intron (ENST00000634803/ENSG00000283117, intron 1 of 2)	10702676	10707406	4731	1	ENSG00000236414	ENST00000422697	-83245
8	128815007	128815961	955	*	H3K27ac_peak_3_85381	22.8277	3.48853	0.492482	1.35082e-13	7.95186e-12	955	Intron (ENST00000643616/ENSG00000229140, intron 2 of 3)	128634199	128966001	331803	2	ENSG00000229140	ENST00000643616	150040	CCDC26
X	17654867	17657192	2326	*	H3K27ac_peak_8_91221	123.309	2.13567	0.299345	1.36396e-13	8.02401e-12	2326	Promoter (<=1kb)	17656139	17687894	31756	1	ENSG00000188158	ENST00000648929	0	NHS
17	17602984	17604498	1515	*	H3K27ac_peak_8_36729	67.5175	2.19051	0.307522	1.37026e-13	8.05583e-12	1515	Intron (ENST00000583662/ENSG00000264666, intron 1 of 1)	17505565	17591708	86144	2	ENSG00000133027	ENST00000395781	-11276	PEMT
X	152810165	152811126	962	*	H3K27ac_peak_8_93219	68.1842	2.31904	0.326781	1.37243e-13	8.06341e-12	962	Distal Intergenic	152827810	152829697	1888	2	ENSG00000147400	ENST00000493482	18571	CETN2
4	81652082	81652459	378	*	H3K27ac_peak_4_67317	38.2604	-6.33414	0.86639	1.37416e-13	8.06836e-12	378	Intron (ENST00000638048/ENSG00000138670, intron 3 of 16)	81733385	81734207	823	2	ENSG00000248282	ENST00000514835	81748	MTCYBP44
1	21689554	21690154	601	*	H3K27ac_peak_3_1618	15.2874	4.39631	0.620682	1.3776e-13	8.07819e-12	601	Exon (ENST00000308271/ENSG00000090686, exon 24 of 27)	21679199	21681252	2054	2	ENSG00000090686	ENST00000479177	-8302	USP48
13	44052582	44053206	625	*	H3K27ac_peak_5_24556	52.3313	-2.52201	0.354754	1.3784e-13	8.07819e-12	625	Distal Intergenic	44025319	44029937	4619	1	ENSG00000233725	ENST00000423211	27263	NRAD1
3	185399811	185400638	828	*	H3K27ac_peak_3_64984	23.2523	3.56679	0.508676	1.3785e-13	8.07819e-12	828	Intron (ENST00000446828/ENSG00000073803, intron 2 of 12)	185417495	185418778	1284	2	ENSG00000229638	ENST00000422486	18140	RPL4P4
1	3691111	3693156	2046	*	H3K27ac_peak_7_433	87.8198	2.41666	0.340173	1.38328e-13	8.101e-12	2046	Promoter (<=1kb)	3690707	3729751	39045	1	ENSG00000078900	ENST00000603364	404	TP73
11	131446911	131449795	2885	*	H3K27ac_peak_4_19813	52.1295	2.79303	0.39547	1.38564e-13	8.10437e-12	2885	Intron (ENST00000374791/ENSG00000182667, intron 1 of 7)	131455463	132307763	852301	1	ENSG00000182667	ENST00000550167	-5668	NTM
5	16807101	16808039	939	*	H3K27ac_peak_4_69493	30.5778	-3.39296	0.477697	1.3852e-13	8.10437e-12	939	Intron (ENST00000513610/ENSG00000145555, intron 3 of 40)	16853994	16854114	121	1	ENSG00000253093	ENST00000517284	-45955	RNA5SP179
17	64342952	64345062	2111	*	H3K27ac_peak_7_38866	74.2895	2.27623	0.319769	1.39752e-13	8.16865e-12	2111	Intron (ENST00000563924/ENSG00000261371, intron 13 of 15)	64363286	64370245	6960	2	ENSG00000261371	ENST00000568702	25183	PECAM1
5	158937335	158938769	1435	*	H3K27ac_peak_4_72339	42.8964	3.33409	0.477984	1.40793e-13	8.22421e-12	1435	Intron (ENST00000519890/ENSG00000164330, intron 2 of 11)	158983006	158984789	1784	1	ENSG00000253811	ENST00000522582	-44237
16	15517697	15519930	2234	*	H3K27ac_peak_8_32833	106.842	2.70777	0.382304	1.41923e-13	8.2849e-12	2234	Promoter (2-3kb)	15515343	15584182	68840	1	ENSG00000166780	ENST00000561692	2354	BMERB1
6	7150643	7151109	467	*	H3K27ac_peak_5_73525	42.0491	-2.82957	0.39561	1.43321e-13	8.36111e-12	467	Intron (ENST00000379933/ENSG00000124782, intron 1 of 11)	7139245	7230433	91189	1	ENSG00000124782	ENST00000483150	11398	RREB1
3	62602204	62603180	977	*	H3K27ac_peak_4_62409	19.5123	3.86382	0.552512	1.43824e-13	8.38508e-12	977	Intron (ENST00000612439/ENSG00000163618, intron 6 of 27)	62533022	62585246	52225	2	ENSG00000163618	ENST00000542833	-16958	CADPS
2	216765553	216766459	907	*	H3K27ac_peak_5_51844	92.2531	-2.19239	0.305338	1.44074e-13	8.3943e-12	907	Intron (ENST00000447289/ENSG00000236886, intron 3 of 3)	216785774	216786144	371	2	ENSG00000237930	ENST00000433233	19685	RPL31P14
3	51801642	51802756	1115	*	H3K27ac_peak_5_61977	46.6091	2.73982	0.387432	1.44852e-13	8.43424e-12	1115	Promoter (2-3kb)	51798803	51830545	31743	1	ENSG00000285749	ENST00000650142	2839
1	224873201	224873966	766	*	H3K27ac_peak_4_8807	30.1527	-3.29014	0.463797	1.45593e-13	8.47196e-12	766	Intron (ENST00000657178/ENSG00000286719, intron 1 of 3)	224802959	224881355	78397	2	ENSG00000286719	ENST00000657178	7389
19	55178878	55180840	1963	*	H3K27ac_peak_8_45927	128.68	1.82066	0.253877	1.47275e-13	8.56432e-12	1963	Promoter (<=1kb)	55171196	55180289	9094	2	ENSG00000129990	ENST00000354308	0	SYT5
10	26407429	26407796	368	*	H3K27ac_peak_4_10822	32.6226	-5.77613	0.785218	1.47577e-13	8.5764e-12	368	Distal Intergenic	26379034	26387374	8341	2	ENSG00000284951	ENST00000646813	-20055
6	15411712	15412326	615	*	H3K27ac_peak_4_73760	31.03	-3.29437	0.467173	1.4809e-13	8.60076e-12	615	Intron (ENST00000341776/ENSG00000008083, intron 3 of 17)	15324367	15324472	106	2	ENSG00000201519	ENST00000364649	-87240	RNU6-645P
17	36653028	36654296	1269	*	H3K27ac_peak_4_37378	25.8477	3.44935	0.488369	1.49168e-13	8.6578e-12	1269	Distal Intergenic	36634069	36634698	630	1	ENSG00000275720	ENST00000618067	18959
11	20770291	20771542	1252	*	H3K27ac_peak_4_15609	39.4017	2.85285	0.40543	1.49408e-13	8.66625e-12	1252	Promoter (<=1kb)	20770820	20919302	148483	1	ENSG00000165973	ENST00000527873	0	NELL1
3	36733044	36733600	557	*	H3K27ac_peak_4_61215	23.8729	3.44969	0.490885	1.49934e-13	8.69123e-12	557	Intron (ENST00000416516/ENSG00000163673, intron 2 of 4)	36718093	36729795	11703	2	ENSG00000163673	ENST00000498047	-3249	DCLK3
2	168736463	168737288	826	*	H3K27ac_peak_4_50926	30.1452	2.94719	0.419637	1.50763e-13	8.73368e-12	826	Intron (ENST00000392687/ENSG00000172292, intron 8 of 10)	168771951	168784056	12106	2	ENSG00000227617	ENST00000669918	46768	CERS6-AS1
7	24842354	24843523	1170	*	H3K27ac_peak_8_78792	91.3238	-2.14749	0.301984	1.52847e-13	8.84881e-12	1170	Exon (ENST00000313367/ENSG00000070882, exon 13 of 23)	24842376	24849336	6961	2	ENSG00000070882	ENST00000461835	5813	OSBPL3
3	111957011	111957815	805	*	H3K27ac_peak_5_63042	64.1418	-2.33502	0.328354	1.53257e-13	8.86691e-12	805	Promoter (<=1kb)	111957486	111976209	18724	1	ENSG00000144824	ENST00000640181	0	PHLDB2
3	32869585	32870034	450	*	H3K27ac_peak_4_61176	41.9674	-2.75919	0.38991	1.53799e-13	8.89262e-12	450	Intron (ENST00000383763/ENSG00000206557, intron 1 of 3)	32817997	32897824	79828	1	ENSG00000206557	ENST00000383763	51588	TRIM71
3	113169620	113170522	903	*	H3K27ac_peak_4_63083	43.3942	-3.10663	0.444611	1.53912e-13	8.89348e-12	903	Promoter (1-2kb)	113142350	113167819	25470	2	ENSG00000243795	ENST00000490139	-1801	LINC02044
10	452515	454173	1659	*	H3K27ac_peak_7_10092	75.6742	2.71093	0.384072	1.54019e-13	8.894e-12	1659	Intron (ENST00000381496/ENSG00000151240, intron 2 of 35)	437561	441170	3610	1	ENSG00000233021	ENST00000425723	14954
14	25836139	25837037	899	*	H3K27ac_peak_4_26049	20.3443	3.75968	0.537393	1.56282e-13	9.01899e-12	899	Intron (ENST00000546412/ENSG00000257986, intron 4 of 9)	25820366	25822741	2376	1	ENSG00000279521	ENST00000623151	15773
18	39685261	39685852	592	*	H3K27ac_peak_4_41445	27.2154	-4.98869	0.680522	1.56868e-13	9.04704e-12	592	Intron (ENST00000669399/ENSG00000267374, intron 1 of 3)	39678520	39678622	103	2	ENSG00000212354	ENST00000391052	-6639	RNU6-1242P
5	139524650	139526762	2113	*	H3K27ac_peak_5_71618	85.8766	-2.33709	0.331109	1.58027e-13	9.10813e-12	2113	Promoter (<=1kb)	139526431	139626855	100425	1	ENSG00000131508	ENST00000511725	0	UBE2D2
17	13544326	13545748	1423	*	H3K27ac_peak_3_36556	35.9344	2.91271	0.415459	1.58318e-13	9.1191e-12	1423	Promoter (<=1kb)	13543529	13543646	118	2	ENSG00000221698	ENST00000408771	-680	MIR548H3
4	38109455	38110448	994	*	H3K27ac_peak_6_66764	91.1089	-2.39232	0.338063	1.62368e-13	9.34648e-12	994	Promoter (<=1kb)	38110181	38137544	27364	1	ENSG00000065882	ENST00000401554	0	TBC1D1
9	84989897	84992160	2264	*	H3K27ac_peak_6_87491	94.0363	3.01506	0.428235	1.62556e-13	9.35141e-12	2264	Intron (ENST00000376213/ENSG00000148053, intron 16 of 17)	85159682	85159950	269	1	ENSG00000226590	ENST00000414685	-167522	UBE2V1P10
6	22145772	22148765	2994	*	H3K27ac_peak_7_73939	104.513	2.16314	0.304355	1.6536e-13	9.50671e-12	2994	Promoter (<=1kb)	22133205	22147193	13989	2	ENSG00000260455	ENST00000566912	0	NBAT1
6	52325419	52327008	1590	*	H3K27ac_peak_4_75369	53.864	-2.75047	0.3928	1.65578e-13	9.51321e-12	1590	Distal Intergenic	52361421	52403549	42129	1	ENSG00000170915	ENST00000512121	-34413	PAQR8
3	115254444	115255447	1004	*	H3K27ac_peak_7_63158	80.0358	-2.44847	0.345617	1.66808e-13	9.57782e-12	1004	Intron (ENST00000653398/ENSG00000242880, intron 5 of 6)	115239879	115285347	45469	1	ENSG00000242880	ENST00000459855	14565
11	61552404	61556146	3743	*	H3K27ac_peak_5_16607	95.7844	2.1847	0.307953	1.688e-13	9.68609e-12	3743	Exon (ENST00000539008/ENSG00000011347, exon 2 of 13)	61539516	61542259	2744	2	ENSG00000256443	ENST00000540906	-10145
1	164669216	164673231	4016	*	H3K27ac_peak_8_6118	215.73	2.27474	0.320834	1.71686e-13	9.84551e-12	4016	Intron (ENST00000420696/ENSG00000185630, intron 2 of 8)	164680085	164680799	715	1	ENSG00000269887	ENST00000602747	-6854
7	87472856	87473733	878	*	H3K27ac_peak_4_80500	29.4164	-3.83947	0.547145	1.72141e-13	9.86539e-12	878	Promoter (1-2kb)	87423849	87475408	51560	2	ENSG00000005471	ENST00000643670	1675	ABCB4
22	38190599	38192565	1967	*	H3K27ac_peak_5_58853	35.5977	2.59204	0.366081	1.72492e-13	9.87926e-12	1967	Promoter (<=1kb)	38145606	38192100	46495	2	ENSG00000184381	ENST00000417303	0	PLA2G6
18	48538136	48541875	3740	*	H3K27ac_peak_8_41681	372.289	1.69419	0.23652	1.72898e-13	9.89009e-12	3740	Promoter (<=1kb)	48539031	48863217	324187	1	ENSG00000134030	ENST00000256413	0	CTIF
22	43326226	43327235	1010	*	H3K27ac_peak_8_59431	67.3623	2.11533	0.297991	1.72872e-13	9.89009e-12	1010	Intron (ENST00000360835/ENSG00000159307, intron 2 of 21)	43316958	43320065	3108	2	ENSG00000159307	ENST00000480833	-6161	SCUBE1
20	31487898	31488856	959	*	H3K27ac_peak_4_53906	27.8658	3.61998	0.522381	1.7329e-13	9.90628e-12	959	Promoter (2-3kb)	31485778	31487574	1797	1	ENSG00000233354	ENST00000435497	2120	LINC00028
12	47807150	47809290	2141	*	H3K27ac_peak_8_21081	117.619	2.45618	0.347436	1.73629e-13	9.91944e-12	2141	Intron (ENST00000354334/ENSG00000061273, intron 1 of 24)	47797107	47813051	15945	2	ENSG00000061273	ENST00000422254	3761	HDAC7
13	71797406	71797919	514	*	H3K27ac_peak_3_24893	20.6068	3.66078	0.523858	1.73859e-13	9.92632e-12	514	Intron (ENST00000611519/ENSG00000276644, intron 1 of 7)	71845981	71846317	337	1	ENSG00000233460	ENST00000418340	-48062	RPL35AP31
20	61499222	61501690	2469	*	H3K27ac_peak_5_55586	63.645	2.70445	0.384425	1.74332e-13	9.94708e-12	2469	Intron (ENST00000614565/ENSG00000179242, intron 2 of 15)	61432983	61437630	4648	2	ENSG00000277270	ENST00000662116	-61592
5	139689333	139691607	2275	*	H3K27ac_peak_8_71637	238.838	1.87636	0.263115	1.77819e-13	1.01397e-11	2275	Intron (ENST00000515296/ENSG00000249526, intron 2 of 5)	139684645	139745010	60366	1	ENSG00000249526	ENST00000515296	4688
8	121344764	121345345	582	*	H3K27ac_peak_4_85114	37.5662	-3.51763	0.509815	1.7938e-13	1.02223e-11	582	Distal Intergenic	121380137	121380465	329	2	ENSG00000239872	ENST00000469425	35120	RPL35AP19
3	157249533	157250307	775	*	H3K27ac_peak_4_64463	39.8707	-3.26937	0.461562	1.83958e-13	1.04713e-11	775	Intron (ENST00000654819/ENSG00000243176, intron 2 of 2)	157234580	157235149	570	2	ENSG00000286361	ENST00000657907	-14384
5	138647619	138650159	2541	*	H3K27ac_peak_7_71563	108.428	2.46003	0.348291	1.83979e-13	1.04713e-11	2541	Intron (ENST00000517980/ENSG00000044115, intron 1 of 5)	138663837	138783353	119517	1	ENSG00000044115	ENST00000524127	-13678	CTNNA1
18	44845088	44846119	1032	*	H3K27ac_peak_7_41517	47.5208	3.11022	0.446365	1.85016e-13	1.05237e-11	1032	Intron (ENST00000426838/ENSG00000152217, intron 2 of 3)	44732575	44733315	741	1	ENSG00000280365	ENST00000624404	112513
7	138396280	138396724	445	*	H3K27ac_peak_4_81780	30.2122	-3.38309	0.478491	1.87628e-13	1.06656e-11	445	Distal Intergenic	138404195	138404523	329	2	ENSG00000213237	ENST00000421078	7799	PTMAP10
17	54626113	54626626	514	*	H3K27ac_peak_4_38414	30.4232	-4.09182	0.577145	1.88301e-13	1.06933e-11	514	Intron (ENST00000654899/ENSG00000288036, intron 1 of 1)	54609249	54670420	61172	2	ENSG00000288036	ENST00000654899	43794
2	74384874	74386141	1268	*	H3K27ac_peak_7_48674	42.5852	2.48041	0.350705	1.8835e-13	1.06933e-11	1268	Promoter (<=1kb)	74378187	74385441	7255	2	ENSG00000204843	ENST00000449655	0	DCTN1
7	148275943	148277566	1624	*	H3K27ac_peak_4_81964	45.7457	2.64669	0.37611	1.88911e-13	1.07118e-11	1624	Intron (ENST00000361727/ENSG00000174469, intron 21 of 23)	148263055	148420920	157866	1	ENSG00000174469	ENST00000636242	12888	CNTNAP2
X	97639354	97640132	779	*	H3K27ac_peak_5_92349	60.144	-2.72439	0.387938	1.88872e-13	1.07118e-11	779	Promoter (2-3kb)	97602830	97642589	39760	2	ENSG00000236256	ENST00000542084	2457	DIAPH2-AS1
14	104156599	104160746	4148	*	H3K27ac_peak_8_28489	245.972	2.15483	0.303857	1.89039e-13	1.07124e-11	4148	Exon (ENST00000423312/ENSG00000066735, exon 4 of 15)	104139040	104180894	41855	1	ENSG00000066735	ENST00000315264	17559	KIF26A
22	20217614	20218850	1237	*	H3K27ac_peak_5_57464	46.026	2.67124	0.380457	1.89507e-13	1.07322e-11	1237	Distal Intergenic	20206577	20207183	607	1	ENSG00000236499	ENST00000423736	11037	LINC00896
15	69875918	69877077	1160	*	H3K27ac_peak_3_30310	26.4746	3.87675	0.55394	1.92139e-13	1.08745e-11	1160	Distal Intergenic	69835215	69842967	7753	1	ENSG00000245750	ENST00000674476	40703	DRAIC
3	73228263	73230381	2119	*	H3K27ac_peak_7_62737	69.0611	2.5765	0.365809	1.97173e-13	1.11525e-11	2119	Distal Intergenic	73241789	73241896	108	2	ENSG00000252937	ENST00000517128	11515	RNU6-1270P
10	23112474	23113382	909	*	H3K27ac_peak_4_10746	27.0579	-4.32816	0.592249	1.98278e-13	1.1208e-11	909	Intron (ENST00000376510/ENSG00000148450, intron 3 of 4)	23119144	23120893	1750	1	ENSG00000148450	ENST00000468633	-5762	MSRB2
1	179866917	179867954	1038	*	H3K27ac_peak_5_6629	32.1418	2.78533	0.398137	1.98527e-13	1.12151e-11	1038	Exon (ENST00000474318/ENSG00000169905, exon 2 of 2)	179873706	179877772	4067	2	ENSG00000169905	ENST00000483123	9818	TOR1AIP2
5	71905946	71907373	1428	*	H3K27ac_peak_7_70110	53.0071	2.67272	0.381759	1.99557e-13	1.12663e-11	1428	Distal Intergenic	71754378	71756301	1924	2	ENSG00000278824	ENST00000614164	-149645
11	87639841	87640415	575	*	H3K27ac_peak_4_18342	39.8519	-3.01942	0.432576	2.00215e-13	1.12941e-11	575	Distal Intergenic	87648489	87648549	61	2	ENSG00000283412	ENST00000637085	8134
2	48873356	48874269	914	*	H3K27ac_peak_4_48091	30.3702	-3.56452	0.510913	2.00298e-13	1.12941e-11	914	Intron (ENST00000634588/ENSG00000282890, intron 1 of 4)	48915267	48916530	1264	2	ENSG00000214602	ENST00000454986	42261	CTBP2P5
3	194749559	194751250	1692	*	H3K27ac_peak_6_65255	111.227	-2.29768	0.327149	2.00897e-13	1.13209e-11	1692	Exon (ENST00000658471/ENSG00000237222, exon 7 of 7)	194755589	194757422	1834	1	ENSG00000234805	ENST00000430515	-4339
8	3102390	3103104	715	*	H3K27ac_peak_4_82569	36.6606	-3.11018	0.445656	2.01102e-13	1.13254e-11	715	Intron (ENST00000335551/ENSG00000183117, intron 34 of 55)	3096902	3107155	10254	2	ENSG00000183117	ENST00000523062	4051	CSMD1
1	36874468	36875567	1100	*	H3K27ac_peak_4_2759	18.4134	3.72826	0.527863	2.01983e-13	1.1347e-11	1100	Intron (ENST00000373091/ENSG00000163873, intron 3 of 15)	36849674	36859136	9463	2	ENSG00000163873	ENST00000462621	-15332	GRIK3
1	40652643	40655570	2928	*	H3K27ac_peak_8_3013	143.437	2.34473	0.332367	2.01671e-13	1.1347e-11	2928	Intron (ENST00000372684/ENSG00000117016, intron 1 of 7)	40659848	40667480	7633	1	ENSG00000287743	ENST00000658681	-4278
1	208510498	208511776	1279	*	H3K27ac_peak_4_8207	34.8847	3.02618	0.433528	2.01885e-13	1.1347e-11	1279	Distal Intergenic	208606564	208614295	7732	2	ENSG00000261453	ENST00000568112	102519	LINC01735
X	111366007	111367722	1716	*	H3K27ac_peak_3_92619	35.3426	2.93061	0.417486	2.01898e-13	1.1347e-11	1716	Intron (ENST00000371993/ENSG00000077279, intron 2 of 4)	111293779	111410420	116642	2	ENSG00000077279	ENST00000371993	42698	DCX
8	79159317	79159977	661	*	H3K27ac_peak_4_84449	19.9253	3.69601	0.528959	2.02406e-13	1.13637e-11	661	Distal Intergenic	79259402	79314796	55395	1	ENSG00000253659	ENST00000654804	-99425
2	2325944	2326681	738	*	H3K27ac_peak_3_46194	16	5.64923	0.800735	2.03395e-13	1.14122e-11	738	Promoter (<=1kb)	1789113	2326210	537098	2	ENSG00000186487	ENST00000647755	0	MYT1L
12	5922073	5924136	2064	*	H3K27ac_peak_3_20362	36.0581	3.0581	0.436047	2.04483e-13	1.14662e-11	2064	Exon (ENST00000546188/ENSG00000047617, exon 2 of 25)	5562654	5945228	382575	2	ENSG00000047617	ENST00000650848	21092	ANO2
1	31750396	31751563	1168	*	H3K27ac_peak_5_2427	38.0512	2.74796	0.392944	2.05222e-13	1.15005e-11	1168	Intron (ENST00000398556/ENSG00000121753, intron 2 of 28)	31739515	31756264	16750	2	ENSG00000121753	ENST00000530134	4701	ADGRB2
15	52527761	52530169	2409	*	H3K27ac_peak_8_29569	194.017	1.70534	0.238914	2.05858e-13	1.15149e-11	2409	Promoter (<=1kb)	52307283	52528880	221598	2	ENSG00000197535	ENST00000399233	0	MYO5A
20	48807681	48808798	1118	*	H3K27ac_peak_5_54973	35.8118	2.60299	0.371083	2.05822e-13	1.15149e-11	1118	Intron (ENST00000371941/ENSG00000124126, intron 1 of 39)	48624252	48827999	203748	2	ENSG00000124126	ENST00000371941	19201	PREX1
4	72945650	72946281	632	*	H3K27ac_peak_4_67156	26.6269	-3.83209	0.545056	2.05732e-13	1.15149e-11	632	Distal Intergenic	72965178	72965303	126	1	ENSG00000252955	ENST00000517146	-18897	RNU4ATAC9P
15	65208274	65209271	998	*	H3K27ac_peak_4_29992	29.6971	3.2348	0.465717	2.06723e-13	1.15491e-11	998	Promoter (2-3kb)	65194760	65211473	16714	2	ENSG00000138615	ENST00000261883	2202	CILP
5	107567940	107568651	712	*	H3K27ac_peak_4_70757	35.2686	-3.30093	0.477746	2.06606e-13	1.15491e-11	712	Intron (ENST00000333274/ENSG00000184349, intron 1 of 4)	107427217	107506191	78975	2	ENSG00000184349	ENST00000505499	-61749	EFNA5
17	74970572	74973076	2505	*	H3K27ac_peak_8_39397	102.776	1.97692	0.278843	2.1309e-13	1.18975e-11	2505	Promoter (<=1kb)	74950742	74972759	22018	2	ENSG00000167861	ENST00000425042	0	HID1
10	101650005	101652519	2515	*	H3K27ac_peak_8_13075	142.269	-2.31121	0.329101	2.14013e-13	1.19417e-11	2515	Intron (ENST00000331272/ENSG00000107829, intron 5 of 8)	101610664	101626899	16236	2	ENSG00000107829	ENST00000470093	-23106	FBXW4
4	152993424	152994490	1067	*	H3K27ac_peak_4_68310	28.1919	3.24607	0.466005	2.17062e-13	1.21044e-11	1067	Distal Intergenic	153034211	153091165	56955	1	ENSG00000249022	ENST00000515232	-39721
3	49931005	49931473	469	*	H3K27ac_peak_4_61804	30.3221	-3.31026	0.469715	2.17482e-13	1.21204e-11	469	Promoter (<=1kb)	49908873	49930173	21301	2	ENSG00000164077	ENST00000417270	-832	MON1A
3	144127445	144128905	1461	*	H3K27ac_peak_4_64278	29.2769	3.74353	0.539766	2.18094e-13	1.21471e-11	1461	Distal Intergenic	144186905	144187020	116	2	ENSG00000222778	ENST00000410846	58115	RNA5SP144
15	55267105	55267858	754	*	H3K27ac_peak_4_29635	19.4114	3.44599	0.492862	2.20759e-13	1.2288e-11	754	Promoter (2-3kb)	55230425	55270256	39832	2	ENSG00000069974	ENST00000568803	2398	RAB27A
2	46861273	46862898	1626	*	H3K27ac_peak_3_47982	31.4697	3.40165	0.487916	2.20947e-13	1.22909e-11	1626	Downstream (2-3kb)	46855688	46858579	2892	1	ENSG00000239332	ENST00000495449	5585	LINC01119
1	54680569	54682303	1735	*	H3K27ac_peak_6_3855	54.8463	2.28797	0.323915	2.21118e-13	1.22929e-11	1735	Intron (ENST00000339553/ENSG00000184313, intron 13 of 18)	54686265	54695782	9518	1	ENSG00000184313	ENST00000493533	-3962	MROH7
4	139784721	139787316	2596	*	H3K27ac_peak_7_68080	103.049	2.31951	0.329319	2.21462e-13	1.23045e-11	2596	Intron (ENST00000509479/ENSG00000196782, intron 2 of 4)	139794125	139794433	309	2	ENSG00000252233	ENST00000516424	7117	RN7SKP253
11	34288237	34289787	1551	*	H3K27ac_peak_8_15827	73.0043	2.16709	0.307281	2.22096e-13	1.23322e-11	1551	Intron (ENST00000435224/ENSG00000166016, intron 1 of 16)	34173174	34242545	69372	2	ENSG00000166016	ENST00000530814	-45692	ABTB2
14	68473165	68473540	376	*	H3K27ac_peak_4_26788	26.4549	-4.20486	0.601905	2.24253e-13	1.24444e-11	376	Promoter (1-2kb)	68472033	68478101	6069	1	ENSG00000182185	ENST00000555782	1132	RAD51B
X	17024863	17025231	369	*	H3K27ac_peak_4_91196	46.938	-2.64064	0.377023	2.26375e-13	1.25545e-11	369	Exon (ENST00000357277/ENSG00000169891, exon 4 of 18)	17044380	17044511	132	2	ENSG00000201467	ENST00000364597	19280
1	935065	938833	3769	*	H3K27ac_peak_7_11	88.1688	2.1865	0.310098	2.27169e-13	1.25908e-11	3769	Promoter (<=1kb)	939275	944259	4985	1	ENSG00000187634	ENST00000455979	-442	SAMD11
2	169225286	169225777	492	*	H3K27ac_peak_4_50932	34.786	-3.44962	0.499384	2.28264e-13	1.26439e-11	492	Exon (ENST00000649046/ENSG00000081479, exon 33 of 79)	169128436	169188197	59762	2	ENSG00000081479	ENST00000649153	-37089	LRP2
20	64091426	64093406	1981	*	H3K27ac_peak_8_56106	128.481	2.10052	0.297151	2.28844e-13	1.26683e-11	1981	Promoter (<=1kb)	64091966	64100633	8668	1	ENSG00000125510	ENST00000672146	0	OPRL1
1	18548686	18549990	1305	*	H3K27ac_peak_3_1439	20.7324	3.67164	0.52526	2.30022e-13	1.27257e-11	1305	Distal Intergenic	18513118	18513383	266	1	ENSG00000235282	ENST00000596113	35568	DYNLL1P3
16	88148256	88149993	1738	*	H3K27ac_peak_4_35370	41.902	2.92127	0.417446	2.30485e-13	1.27436e-11	1738	Distal Intergenic	88177289	88178646	1358	1	ENSG00000260162	ENST00000563521	-27296
2	9706284	9709980	3697	*	H3K27ac_peak_8_46595	86.3654	2.20778	0.313266	2.31439e-13	1.27886e-11	3697	Exon (ENST00000483023/ENSG00000244260, exon 5 of 5)	9740643	9740783	141	2	ENSG00000200034	ENST00000363164	30803	RNU4-73P
12	41605929	41607112	1184	*	H3K27ac_peak_3_20990	23.2768	3.4676	0.497727	2.33598e-13	1.2897e-11	1184	Distal Intergenic	41658676	41658793	118	1	ENSG00000252364	ENST00000516555	-51564	RNA5SP360
5	80191894	80192382	489	*	H3K27ac_peak_4_70341	40.8303	-2.76527	0.395285	2.33684e-13	1.2897e-11	489	Intron (ENST00000509193/ENSG00000164300, intron 2 of 12)	80156994	80167180	10187	2	ENSG00000164300	ENST00000502747	-24714	SERINC5
2	234789230	234793574	4345	*	H3K27ac_peak_8_52512	123.556	2.38833	0.339668	2.34586e-13	1.29389e-11	4345	Distal Intergenic	234743542	234745606	2065	2	ENSG00000278593	ENST00000611658	-43624
12	123947088	123951271	4184	*	H3K27ac_peak_8_23521	183.889	2.18438	0.309706	2.34737e-13	1.29394e-11	4184	Promoter (<=1kb)	123936417	123946773	10357	2	ENSG00000119242	ENST00000545135	-315	CCDC92
1	206055735	206056549	815	*	H3K27ac_peak_4_8011	42.9091	-3.18351	0.460556	2.35637e-13	1.29714e-11	815	Promoter (<=1kb)	206056371	206061924	5554	1	ENSG00000285417	ENST00000584198	0
16	89135239	89137183	1945	*	H3K27ac_peak_4_35579	55.5121	2.42588	0.345692	2.35674e-13	1.29714e-11	1945	Promoter (<=1kb)	89136548	89155846	19299	1	ENSG00000176715	ENST00000537116	0	ACSF3
3	135130796	135132172	1377	*	H3K27ac_peak_3_64037	26.6236	3.40067	0.490707	2.35745e-13	1.29714e-11	1377	Promoter (<=1kb)	135132792	135154402	21611	1	ENSG00000154928	ENST00000488992	-620	EPHB1
16	88375575	88377645	2071	*	H3K27ac_peak_8_35383	87.3077	2.10388	0.298095	2.36513e-13	1.30058e-11	2071	Distal Intergenic	88382959	88440753	57795	1	ENSG00000225614	ENST00000565624	-5314	ZNF469
20	64196454	64197186	733	*	H3K27ac_peak_3_56122	14.709	5.62075	0.782881	2.38425e-13	1.3103e-11	733	Intron (ENST00000644172/ENSG00000196132, intron 2 of 2)	64164612	64191884	27273	1	ENSG00000196132	ENST00000610671	31842	MYT1
13	74289968	74290688	721	*	H3K27ac_peak_5_24923	35.7347	2.90962	0.415934	2.43106e-13	1.33492e-11	721	Promoter (<=1kb)	74289100	74289214	115	2	ENSG00000206617	ENST00000383890	-754	RNY1P5
15	26049308	26052630	3323	*	H3K27ac_peak_7_28859	90.2373	2.65052	0.378363	2.43198e-13	1.33492e-11	3323	Promoter (<=1kb)	26051227	26053122	1896	1	ENSG00000206187	ENST00000662457	0	LINC02346
10	92757056	92757610	555	*	H3K27ac_peak_4_12693	28.6563	-5.19293	0.732122	2.48201e-13	1.36074e-11	555	Distal Intergenic	92710499	92710608	110	2	ENSG00000201412	ENST00000364542	-46448
15	37038157	37039269	1113	*	H3K27ac_peak_4_29158	34.6657	2.73076	0.391243	2.48176e-13	1.36074e-11	1113	Intron (ENST00000561208/ENSG00000134138, intron 7 of 11)	37050828	37050930	103	2	ENSG00000206676	ENST00000383949	11661
16	68420190	68422026	1837	*	H3K27ac_peak_5_34322	45.3514	2.81407	0.402928	2.49268e-13	1.36577e-11	1837	Intron (ENST00000219334/ENSG00000103056, intron 1 of 8)	68370974	68448442	77469	2	ENSG00000103056	ENST00000566723	26416	SMPD3
20	15875468	15875849	382	*	H3K27ac_peak_4_53601	36.5832	-3.11323	0.442446	2.50054e-13	1.36925e-11	382	Intron (ENST00000217246/ENSG00000172264, intron 9 of 16)	15862743	16053197	190455	1	ENSG00000172264	ENST00000378058	12725	MACROD2
2	224875814	224876169	356	*	H3K27ac_peak_4_52152	27.003	-3.95684	0.566951	2.50767e-13	1.37233e-11	356	3' UTR	224874700	224886254	11555	2	ENSG00000135905	ENST00000543715	10085	DOCK10
10	133323880	133326495	2616	*	H3K27ac_peak_8_14443	136.972	1.896	0.267764	2.51897e-13	1.37768e-11	2616	Promoter (<=1kb)	133325428	133326175	748	2	ENSG00000130643	ENST00000467433	0	CALY
11	11095619	11096875	1257	*	H3K27ac_peak_5_15199	31.0156	3.29927	0.470721	2.54114e-13	1.38897e-11	1257	Intron (ENST00000647635/ENSG00000254401, intron 1 of 6)	11117854	11183611	65758	1	ENSG00000254401	ENST00000525758	-20979	LINC02752
8	64553226	64553513	288	*	H3K27ac_peak_4_84231	30.258	-3.63523	0.525073	2.55533e-13	1.39589e-11	288	Promoter (<=1kb)	64554236	64554475	240	2	ENSG00000253750	ENST00000520009	962
10	84171006	84173267	2262	*	H3K27ac_peak_8_12497	146.33	-1.938	0.274624	2.57549e-13	1.40606e-11	2262	Promoter (<=1kb)	84167228	84172093	4866	2	ENSG00000285972	ENST00000647830	0	CERNA2
9	118669966	118670810	845	*	H3K27ac_peak_5_88597	38.5176	3.09899	0.448336	2.58921e-13	1.4127e-11	845	Distal Intergenic	118687752	118705960	18209	2	ENSG00000225050	ENST00000450292	35150
11	36120863	36121825	963	*	H3K27ac_peak_3_15875	28.9887	3.42901	0.491351	2.60137e-13	1.41848e-11	963	Intron (ENST00000524419/ENSG00000179241, intron 4 of 5)	36109925	36229211	119287	1	ENSG00000179241	ENST00000534091	10938	LDLRAD3
1	198678279	198679450	1172	*	H3K27ac_peak_6_7110	99.856	-2.16165	0.30767	2.60514e-13	1.41969e-11	1172	Promoter (<=1kb)	198679139	198680033	895	2	ENSG00000236278	ENST00000455475	583	PEBP1P3
1	7557685	7560104	2420	*	H3K27ac_peak_8_634	96.6486	1.99361	0.282199	2.63665e-13	1.436e-11	2420	Intron (ENST00000303635/ENSG00000171735, intron 6 of 22)	7441096	7441554	459	2	ENSG00000225126	ENST00000440032	-116131	CAMTA1-AS1
8	10302298	10303366	1069	*	H3K27ac_peak_5_82753	32.4823	3.18066	0.458728	2.65752e-13	1.44651e-11	1069	Promoter (<=1kb)	10301535	10353963	52429	1	ENSG00000175806	ENST00000521686	763	MSRA
22	28923770	28924561	792	*	H3K27ac_peak_4_58149	50.6428	-2.65537	0.380314	2.67808e-13	1.45683e-11	792	Intron (ENST00000544604/ENSG00000183579, intron 1 of 8)	28917389	29053685	136297	1	ENSG00000183579	ENST00000402174	6381	ZNRF3
12	111062548	111063694	1147	*	H3K27ac_peak_7_22863	34.2772	2.7216	0.390667	2.68284e-13	1.45854e-11	1147	Intron (ENST00000261726/ENSG00000111249, intron 1 of 21)	111034165	111350554	316390	1	ENSG00000111249	ENST00000261726	28383	CUX2
3	174310137	174310614	478	*	H3K27ac_peak_4_64692	14.4437	5.28547	0.750047	2.69693e-13	1.46533e-11	478	Distal Intergenic	174302944	174303287	344	2	ENSG00000232601	ENST00000411665	-6850	ANAPC15P2
10	116464310	116465140	831	*	H3K27ac_peak_5_13621	47.7488	-3.5595	0.523663	2.71458e-13	1.47404e-11	831	Intron (ENST00000369230/ENSG00000203837, intron 7 of 11)	116439468	116440044	577	2	ENSG00000227096	ENST00000449709	-24266	HMGB3P8
16	53744740	53746005	1266	*	H3K27ac_peak_4_33707	31.2808	3.39611	0.490068	2.7379e-13	1.48581e-11	1266	Intron (ENST00000636491/ENSG00000140718, intron 2 of 9)	53704185	53844241	140057	1	ENSG00000140718	ENST00000640179	40555	FTO
2	20172215	20173843	1629	*	H3K27ac_peak_4_47082	66.899	-2.29721	0.328619	2.76078e-13	1.49734e-11	1629	Promoter (1-2kb)	20175346	20175639	294	1	ENSG00000266059	ENST00000581321	-1503	RN7SL140P
5	126870371	126871603	1233	*	H3K27ac_peak_4_71158	34.6229	-2.95836	0.42655	2.79413e-13	1.51452e-11	1233	3' UTR	126870191	126878397	8207	2	ENSG00000173926	ENST00000506088	6794	MARCHF3
12	57237063	57244255	7193	*	H3K27ac_peak_8_21686	478.15	1.64306	0.23125	2.80518e-13	1.5196e-11	7193	Promoter (<=1kb)	57234903	57237338	2436	2	ENSG00000185633	ENST00000554503	0	NDUFA4L2
18	23422299	23423582	1284	*	H3K27ac_peak_5_41099	36.7618	2.83877	0.406831	2.80922e-13	1.52089e-11	1284	Intron (ENST00000581444/ENSG00000134490, intron 2 of 15)	23356630	23437853	81224	2	ENSG00000134490	ENST00000577531	14271	TMEM241
12	102960890	102962351	1462	*	H3K27ac_peak_8_22393	77.8539	2.16233	0.307612	2.82157e-13	1.52667e-11	1462	Promoter (2-3kb)	102916573	102958410	41838	2	ENSG00000171759	ENST00000547319	-2480	PAH
16	78641202	78641904	703	*	H3K27ac_peak_3_34702	16.2683	5.54573	0.774422	2.8405e-13	1.53599e-11	703	Intron (ENST00000683929/ENSG00000186153, intron 8 of 10)	78550739	78553296	2558	2	ENSG00000279129	ENST00000624947	-87906
20	49432581	49433592	1012	*	H3K27ac_peak_4_55001	17.5423	3.99693	0.574805	2.84342e-13	1.53666e-11	1012	Intron (ENST00000637341/ENSG00000283529, intron 6 of 7)	49374800	49387005	12206	2	ENSG00000158445	ENST00000635210	-45576	KCNB1
1	43557327	43560261	2935	*	H3K27ac_peak_8_3215	124.758	2.08881	0.296642	2.84582e-13	1.53705e-11	2935	Intron (ENST00000617451/ENSG00000142949, intron 5 of 7)	43545076	43579284	34209	1	ENSG00000142949	ENST00000437607	12251	PTPRF
1	180424293	180427086	2794	*	H3K27ac_peak_7_6667	108.753	2.74899	0.394213	2.87085e-13	1.54965e-11	2794	Intron (ENST00000642319/ENSG00000230124, intron 4 of 13)	180275380	180430262	154883	2	ENSG00000230124	ENST00000496993	3176	ACBD6
7	132133148	132134387	1240	*	H3K27ac_peak_3_81684	19.228	4.12217	0.593975	2.87352e-13	1.55017e-11	1240	Exon (ENST00000321063/ENSG00000221866, exon 31 of 32)	132140604	132145507	4904	2	ENSG00000221866	ENST00000496550	11120	PLXNA4
15	88470605	88471618	1014	*	H3K27ac_peak_4_31268	28.7242	3.43294	0.497888	2.88649e-13	1.55624e-11	1014	Promoter (<=1kb)	88472507	88478267	5761	1	ENSG00000181991	ENST00000558548	-889	MRPS11
5	3996428	3997250	823	*	H3K27ac_peak_3_69186	16.9707	3.7311	0.535873	2.89459e-13	1.55968e-11	823	Distal Intergenic	4012708	4013649	942	2	ENSG00000248962	ENST00000513859	16399
3	171295112	171296163	1052	*	H3K27ac_peak_4_64622	22.255	3.76705	0.542598	2.89815e-13	1.56068e-11	1052	Intron (ENST00000436636/ENSG00000154310, intron 2 of 32)	171157551	171225711	68161	2	ENSG00000154310	ENST00000468757	-69401	TNIK
11	80084484	80085393	910	*	H3K27ac_peak_4_18213	21.1847	3.54099	0.511243	2.90284e-13	1.56228e-11	910	Distal Intergenic	79987513	79989630	2118	1	ENSG00000254471	ENST00000528393	96971
20	58604371	58605017	647	*	H3K27ac_peak_3_55491	17.9798	3.99587	0.577795	2.9282e-13	1.575e-11	647	Intron (ENST00000427140/ENSG00000231290, intron 6 of 6)	58594417	58603973	9557	1	ENSG00000254620	ENST00000525424	9954
4	81874031	81875635	1605	*	H3K27ac_peak_3_67324	23.446	3.90901	0.561708	2.9532e-13	1.5875e-11	1605	Intron (ENST00000638048/ENSG00000138670, intron 2 of 16)	81919995	81920387	393	2	ENSG00000248448	ENST00000507622	44752	COX5BP1
18	1013920	1015191	1272	*	H3K27ac_peak_5_40694	30.9181	3.06694	0.439526	2.95791e-13	1.58816e-11	1272	Intron (ENST00000577719/ENSG00000263551, intron 1 of 3)	962592	976883	14292	2	ENSG00000272461	ENST00000606879	-37037
8	35336393	35336687	295	*	H3K27ac_peak_4_83519	28.0361	-4.57116	0.643255	2.9572e-13	1.58816e-11	295	Intron (ENST00000404895/ENSG00000156687, intron 1 of 16)	35254344	35256605	2262	1	ENSG00000279099	ENST00000623193	82049
11	112776620	112778484	1865	*	H3K27ac_peak_5_18716	64.2206	2.74605	0.394415	2.96339e-13	1.59017e-11	1865	Distal Intergenic	112787304	112795854	8551	1	ENSG00000254626	ENST00000524772	-8820
21	38937649	38939262	1614	*	H3K27ac_peak_6_56523	45.1358	2.38439	0.33981	2.96619e-13	1.59073e-11	1614	Promoter (<=1kb)	38876087	38938429	62343	2	ENSG00000205622	ENST00000380931	0
5	31119912	31121206	1295	*	H3K27ac_peak_4_69604	38.6131	-3.08457	0.438224	3.03115e-13	1.62461e-11	1295	Intron (ENST00000523584/ENSG00000254138, intron 1 of 4)	31065970	31066132	163	2	ENSG00000253940	ENST00000519101	-53780
2	9229284	9231193	1910	*	H3K27ac_peak_8_46556	89.1254	2.01926	0.287084	3.04674e-13	1.632e-11	1910	Intron (ENST00000315273/ENSG00000151693, intron 1 of 26)	9206812	9405678	198867	1	ENSG00000151693	ENST00000281419	22472	ASAP2
14	74194432	74195340	909	*	H3K27ac_peak_4_27077	27.0563	2.90203	0.417556	3.05675e-13	1.6364e-11	909	Promoter (1-2kb)	74192589	74192823	235	1	ENSG00000258513	ENST00000555526	1843
10	75770904	75771475	572	*	H3K27ac_peak_4_12056	15.2165	4.14677	0.588459	3.07836e-13	1.647e-11	572	Intron (ENST00000611255/ENSG00000148655, intron 2 of 6)	75782761	76557375	774615	1	ENSG00000148655	ENST00000372499	-11286	LRMDA
12	113794146	113797637	3492	*	H3K27ac_peak_7_23027	103.227	2.33148	0.33323	3.09446e-13	1.65465e-11	3492	Distal Intergenic	113789542	113789807	266	2	ENSG00000257231	ENST00000549314	-4339	DYNLL1P4
8	20976358	20977741	1384	*	H3K27ac_peak_3_83013	32.6847	3.21711	0.465353	3.13348e-13	1.67453e-11	1384	Promoter (1-2kb)	20974384	20975029	646	1	ENSG00000253199	ENST00000660936	1974	LINC02153
5	96805631	96806748	1118	*	H3K27ac_peak_4_70601	36.655	-3.43546	0.501327	3.13802e-13	1.67597e-11	1118	Promoter (<=1kb)	96805667	96806105	439	1	ENSG00000272109	ENST00000606346	0
X	40473286	40475500	2215	*	H3K27ac_peak_8_91599	133.661	1.91661	0.272159	3.14479e-13	1.6786e-11	2215	Distal Intergenic	40492844	40492941	98	1	ENSG00000206677	ENST00000383950	-17344
6	168395756	168397568	1813	*	H3K27ac_peak_3_77661	33.7433	2.91483	0.419868	3.1976e-13	1.70579e-11	1813	Distal Intergenic	168374697	168375355	659	1	ENSG00000260771	ENST00000568306	21059
2	30229804	30233239	3436	*	H3K27ac_peak_8_47639	292.639	1.56554	0.220596	3.22294e-13	1.7183e-11	3436	Promoter (<=1kb)	30231534	30260028	28495	1	ENSG00000213626	ENST00000395323	0	LBH
19	4013832	4017561	3730	*	H3K27ac_peak_8_43087	286.389	1.96765	0.279551	3.27826e-13	1.74677e-11	3730	Promoter (<=1kb)	4018435	4028786	10352	1	ENSG00000105229	ENST00000596144	-874	PIAS4
1	113043591	113044168	578	*	H3K27ac_peak_6_4948	48.9176	-3.07097	0.44473	3.28592e-13	1.74983e-11	578	Intron (ENST00000627431/ENSG00000226419, intron 5 of 5)	113033673	113047055	13383	1	ENSG00000226419	ENST00000451149	9918	SLC16A1-AS1
6	142373921	142374730	810	*	H3K27ac_peak_5_76754	55.5393	-2.39069	0.341414	3.29301e-13	1.75257e-11	810	Intron (ENST00000230173/ENSG00000112414, intron 4 of 25)	142390312	142400776	10465	1	ENSG00000112414	ENST00000508295	-15582	ADGRG6
11	80562473	80562983	511	*	H3K27ac_peak_3_18217	15.9669	6.03554	0.841165	3.29966e-13	1.75509e-11	511	Distal Intergenic	80527960	80528066	107	1	ENSG00000200146	ENST00000363276	34513	RNU6-544P
10	86795435	86795698	264	*	H3K27ac_peak_4_12595	28.9717	-4.31637	0.625269	3.32398e-13	1.76699e-11	264	Intron (ENST00000638429/ENSG00000107779, intron 1 of 13)	86756619	86927969	171351	1	ENSG00000107779	ENST00000372037	38816	BMPR1A
6	89555556	89556454	899	*	H3K27ac_peak_4_75751	26.378	3.28685	0.473902	3.32715e-13	1.76764e-11	899	Intron (ENST00000339746/ENSG00000135299, intron 1 of 15)	89562401	89631336	68936	1	ENSG00000135299	ENST00000522441	-5947	ANKRD6
17	17786498	17795038	8541	*	H3K27ac_peak_8_36763	413.242	1.9123	0.271537	3.363e-13	1.78565e-11	8541	Promoter (<=1kb)	17792949	17798513	5565	1	ENSG00000108557	ENST00000640861	0	RAI1
17	77656885	77657632	748	*	H3K27ac_peak_4_39771	19.9468	3.41505	0.49381	3.36821e-13	1.78737e-11	748	Intron (ENST00000649512/ENSG00000285535, intron 3 of 4)	77592001	77617601	25601	1	ENSG00000285535	ENST00000662088	64884
17	57635646	57638464	2819	*	H3K27ac_peak_6_38552	105.692	2.31209	0.330949	3.38983e-13	1.7978e-11	2819	Intron (ENST00000416426/ENSG00000153944, intron 10 of 13)	57626915	57631949	5035	1	ENSG00000153944	ENST00000583821	8731	MSI2
7	25494508	25495881	1374	*	H3K27ac_peak_7_78818	60.1427	2.28773	0.327198	3.39318e-13	1.79852e-11	1374	Intron (ENST00000650415/ENSG00000285960, intron 2 of 2)	25547762	25551062	3301	2	ENSG00000227386	ENST00000412197	55181
12	23705214	23706085	872	*	H3K27ac_peak_4_20761	44.3428	-2.82517	0.40646	3.4062e-13	1.80438e-11	872	Intron (ENST00000451604/ENSG00000134532, intron 6 of 14)	23603921	23734715	130795	2	ENSG00000134532	ENST00000536911	28630	SOX5
14	66442946	66443647	702	*	H3K27ac_peak_4_26712	16.8002	3.81344	0.553079	3.45677e-13	1.8301e-11	702	Intron (ENST00000641761/ENSG00000196553, intron 2 of 9)	66460360	66498677	38318	1	ENSG00000196553	ENST00000641281	-16713	CCDC196
2	21392601	21393358	758	*	H3K27ac_peak_3_47182	18.7342	3.40628	0.490708	3.47156e-13	1.83686e-11	758	Promoter (2-3kb)	21396076	21403174	7099	1	ENSG00000231204	ENST00000451511	-2718
3	7947977	7948553	577	*	H3K27ac_peak_4_60254	36.41	-6.81005	1.00634	3.48706e-13	1.84399e-11	577	Distal Intergenic	7952805	8016307	63503	2	ENSG00000227110	ENST00000441861	67754	LMCD1-AS1
21	45533047	45535415	2369	*	H3K27ac_peak_8_57077	112.78	2.29932	0.329196	3.5193e-13	1.85996e-11	2369	Promoter (<=1kb)	45515518	45534706	19189	2	ENSG00000173638	ENST00000485649	0	SLC19A1
18	64752737	64753088	352	*	H3K27ac_peak_4_42156	30.9785	-3.50483	0.49698	3.56491e-13	1.88297e-11	352	Distal Intergenic	64677796	64677993	198	2	ENSG00000275448	ENST00000621395	-74744
2	136015352	136016745	1394	*	H3K27ac_peak_6_50414	53.0121	2.49935	0.359996	3.59656e-13	1.89858e-11	1394	Promoter (2-3kb)	136012850	136016684	3835	1	ENSG00000231890	ENST00000627442	2502	DARS1-AS1
1	203400873	203402099	1227	*	H3K27ac_peak_8_7561	91.5142	2.4963	0.359233	3.6172e-13	1.90837e-11	1227	Promoter (<=1kb)	203400266	203400581	316	2	ENSG00000271588	ENST00000605576	-292	LARP7P1
12	66627616	66628482	867	*	H3K27ac_peak_4_21903	26.3821	2.89242	0.417752	3.62092e-13	1.90923e-11	867	Intron (ENST00000398016/ENSG00000155974, intron 1 of 23)	66515727	66647349	131623	2	ENSG00000155974	ENST00000542309	18867	GRIP1
5	157344913	157346228	1316	*	H3K27ac_peak_6_72288	51.9863	2.73268	0.394263	3.62584e-13	1.91071e-11	1316	Promoter (<=1kb)	157341598	157345677	4080	2	ENSG00000172568	ENST00000312349	0	FNDC9
5	58717158	58718013	856	*	H3K27ac_peak_3_69927	18.5023	3.53888	0.511192	3.66893e-13	1.9323e-11	856	Intron (ENST00000282878/ENSG00000152932, intron 2 of 4)	58741581	58784779	43199	2	ENSG00000248475	ENST00000504240	66766
4	3833939	3838130	4192	*	H3K27ac_peak_5_65925	194.08	-2.6298	0.379077	3.67149e-13	1.93253e-11	4192	Distal Intergenic	3889356	3890249	894	2	ENSG00000251166	ENST00000505943	52119	OR7E163P
3	53511186	53511824	639	*	H3K27ac_peak_6_62167	61.542	-2.53891	0.36631	3.67743e-13	1.93454e-11	639	Intron (ENST00000637424/ENSG00000157388, intron 3 of 46)	53495194	53791742	296549	1	ENSG00000157388	ENST00000640483	15992	CACNA1D
X	16185481	16186141	661	*	H3K27ac_peak_4_91180	20.338	3.19445	0.459238	3.69052e-13	1.9403e-11	661	Distal Intergenic	16198428	16199289	862	2	ENSG00000215313	ENST00000443382	13148	RPL6P30
2	219308305	219309551	1247	*	H3K27ac_peak_5_52019	41.2639	2.40604	0.34535	3.71611e-13	1.95263e-11	1247	Promoter (<=1kb)	219289623	219309401	19779	2	ENSG00000054356	ENST00000295718	0	PTPRN
15	74127452	74131227	3776	*	H3K27ac_peak_8_30557	158.006	1.98272	0.282702	3.72265e-13	1.95494e-11	3776	Promoter (<=1kb)	74128126	74133022	4897	1	ENSG00000167178	ENST00000569886	0	ISLR2
1	109845553	109846558	1006	*	H3K27ac_peak_4_4807	30.8167	-3.91584	0.575616	3.80648e-13	1.99781e-11	1006	Intron (ENST00000453347/ENSG00000228420, intron 3 of 3)	109828355	109871436	43082	1	ENSG00000228420	ENST00000453347	17198	LINC01768
15	37879809	37880965	1157	*	H3K27ac_peak_5_29172	54.1746	2.51171	0.361737	3.81931e-13	2.00339e-11	1157	Distal Intergenic	37921939	37936918	14980	1	ENSG00000166069	ENST00000560841	-40974	TMCO5A
8	29749395	29750337	943	*	H3K27ac_peak_5_83406	32.4567	3.10035	0.44939	3.86825e-13	2.02789e-11	943	Promoter (1-2kb)	29748350	29798492	50143	1	ENSG00000253490	ENST00000517491	1045	LINC02099
14	96054748	96057496	2749	*	H3K27ac_peak_6_27870	57.9126	2.65575	0.382171	3.90988e-13	2.04853e-11	2749	Intron (ENST00000553764/ENSG00000227051, intron 2 of 2)	96039384	96086809	47426	1	ENSG00000227051	ENST00000553782	15364	C14orf132
22	33852994	33854253	1260	*	H3K27ac_peak_4_58477	24.7119	3.46188	0.500766	3.91665e-13	2.0509e-11	1260	Intron (ENST00000397394/ENSG00000133424, intron 1 of 14)	33273077	33861611	588535	2	ENSG00000133424	ENST00000676132	7358	LARGE1
17	48194156	48195069	914	*	H3K27ac_peak_4_38173	26.6363	-4.70977	0.661375	3.93657e-13	2.06015e-11	914	Promoter (1-2kb)	48196680	48196786	107	2	ENSG00000207306	ENST00000384576	1717	RNU6-1152P
3	13071727	13074672	2946	*	H3K27ac_peak_8_60577	152.61	1.9275	0.274949	3.96183e-13	2.07218e-11	2946	Promoter (<=1kb)	12897043	13073429	176387	2	ENSG00000144711	ENST00000613206	0	IQSEC1
8	139835102	139835921	820	*	H3K27ac_peak_3_85506	18.1242	3.24242	0.468503	3.99113e-13	2.0863e-11	820	Intron (ENST00000438773/ENSG00000167632, intron 21 of 22)	139731006	139806233	75228	2	ENSG00000167632	ENST00000521700	-28869	TRAPPC9
18	78304044	78305254	1211	*	H3K27ac_peak_4_42433	30.9551	3.12309	0.454186	4.08332e-13	2.13327e-11	1211	Distal Intergenic	78137223	78140887	3665	1	ENSG00000266213	ENST00000577382	166821
3	23035800	23036516	717	*	H3K27ac_peak_4_60994	39.2602	-3.44277	0.506185	4.14229e-13	2.16283e-11	717	Distal Intergenic	22989823	22991582	1760	1	ENSG00000231915	ENST00000419001	45977	SALL4P5
3	37892902	37893264	363	*	H3K27ac_peak_4_61253	28.0359	-3.71357	0.533949	4.19924e-13	2.19131e-11	363	Intron (ENST00000273179/ENSG00000144677, intron 1 of 7)	37862178	37947171	84994	1	ENSG00000144677	ENST00000435525	30724	CTDSPL
1	164702833	164704165	1333	*	H3K27ac_peak_6_6122	43.8343	2.60584	0.374969	4.23457e-13	2.20848e-11	1333	Promoter (<=1kb)	164703026	164703309	284	2	ENSG00000276359	ENST00000619303	0
17	75345312	75346278	967	*	H3K27ac_peak_4_39432	33.6208	-3.01882	0.436742	4.25107e-13	2.21582e-11	967	Promoter (<=1kb)	75344405	75373662	29258	1	ENSG00000265987	ENST00000585081	907
9	93437987	93438353	367	*	H3K27ac_peak_4_87828	27.177	-3.51455	0.501989	4.25613e-13	2.21718e-11	367	Promoter (<=1kb)	93435332	93437121	1790	2	ENSG00000188938	ENST00000445280	-866	FAM120AOS
15	29067950	29073199	5250	*	H3K27ac_peak_8_28956	287.811	1.90043	0.271169	4.27442e-13	2.22404e-11	5250	Promoter (<=1kb)	29070658	29102759	32102	1	ENSG00000034053	ENST00000382938	0	APBA2
2	80454246	80455384	1139	*	H3K27ac_peak_4_48755	39.1769	3.68653	0.542266	4.27662e-13	2.22404e-11	1139	Intron (ENST00000466387/ENSG00000066032, intron 13 of 21)	80378687	80546054	167368	1	ENSG00000066032	ENST00000465616	75559	CTNNA2
8	142596916	142603174	6259	*	H3K27ac_peak_8_85965	382.827	1.7661	0.251285	4.27487e-13	2.22404e-11	6259	Distal Intergenic	142612065	142612702	638	2	ENSG00000198576	ENST00000581404	9528	ARC
16	53726503	53726963	461	*	H3K27ac_peak_4_33706	27.6808	-3.39972	0.489523	4.31096e-13	2.24062e-11	461	Intron (ENST00000636491/ENSG00000140718, intron 2 of 9)	53704185	53844241	140057	1	ENSG00000140718	ENST00000640179	22318	FTO
1	41713782	41716944	3163	*	H3K27ac_peak_6_3107	79.104	2.48827	0.359245	4.31754e-13	2.24148e-11	3163	Intron (ENST00000372584/ENSG00000127124, intron 1 of 7)	41506365	41662325	155961	2	ENSG00000127124	ENST00000643665	-51457	HIVEP3
15	60251187	60251727	541	*	H3K27ac_peak_4_29817	29.5753	2.98745	0.432904	4.31718e-13	2.24148e-11	541	Distal Intergenic	60215537	60223272	7736	2	ENSG00000287915	ENST00000662300	-27915
22	23769172	23769900	729	*	H3K27ac_peak_5_57723	46.6177	-2.50647	0.361696	4.35792e-13	2.26115e-11	729	Promoter (<=1kb)	23768660	23780666	12007	1	ENSG00000099953	ENST00000489582	512	MMP11
10	83928854	83929958	1105	*	H3K27ac_peak_4_12491	39.9495	2.82603	0.409126	4.37524e-13	2.26884e-11	1105	Distal Intergenic	83911654	83912922	1269	2	ENSG00000233258	ENST00000432108	-15932
5	152332147	152333571	1425	*	H3K27ac_peak_4_72180	35.5206	3.70421	0.541586	4.38232e-13	2.27122e-11	1425	Distal Intergenic	152374998	152725271	350274	1	ENSG00000286749	ENST00000663460	-41427
2	202014297	202015459	1163	*	H3K27ac_peak_6_51507	34.7039	2.6452	0.38265	4.40883e-13	2.28366e-11	1163	Distal Intergenic	202032770	202033537	768	2	ENSG00000273209	ENST00000608741	18078
X	53260353	53264599	4247	*	H3K27ac_peak_8_91902	116.073	1.99132	0.285252	4.47019e-13	2.31412e-11	4247	Intron (ENST00000640694/ENSG00000124313, intron 2 of 13)	53228823	53250527	21705	2	ENSG00000124313	ENST00000638521	-9826	IQSEC2
12	92574307	92575476	1170	*	H3K27ac_peak_4_22211	54.7286	-2.71783	0.391324	4.48991e-13	2.32301e-11	1170	Distal Intergenic	92530460	92531324	865	1	ENSG00000258262	ENST00000552900	43847
X	18026230	18027910	1681	*	H3K27ac_peak_5_91243	47.4366	3.04435	0.443613	4.49797e-13	2.32586e-11	1681	Intron (ENST00000453902/ENSG00000225882, intron 1 of 4)	17970197	18104644	134448	2	ENSG00000225882	ENST00000453902	76734	LINC01456
16	81563557	81566360	2804	*	H3K27ac_peak_6_34784	95.7873	2.49396	0.360564	4.50819e-13	2.3285e-11	2804	Intron (ENST00000537098/ENSG00000153815, intron 1 of 20)	81533902	81533966	65	1	ENSG00000277255	ENST00000620068	29655	MIR7854
X	53328083	53329133	1051	*	H3K27ac_peak_4_91913	25.9914	-3.93495	0.567269	4.50772e-13	2.3285e-11	1051	Distal Intergenic	53324562	53324674	113	1	ENSG00000207408	ENST00000384677	3521
10	75645615	75647390	1776	*	H3K27ac_peak_3_12047	30.2471	3.87536	0.570283	4.51487e-13	2.33063e-11	1776	Promoter (<=1kb)	75647509	76557377	909869	1	ENSG00000148655	ENST00000593699	-119	LRMDA
18	3665630	3666914	1285	*	H3K27ac_peak_7_40755	87.0191	-2.07614	0.298254	4.57625e-13	2.36097e-11	1285	Intron (ENST00000400147/ENSG00000170579, intron 4 of 9)	3653410	3656282	2873	1	ENSG00000266401	ENST00000577848	12220
5	126043286	126044705	1420	*	H3K27ac_peak_5_71139	37.2382	3.15431	0.459599	4.58639e-13	2.36486e-11	1420	Intron (ENST00000651847/ENSG00000248752, intron 3 of 15)	125966777	125968085	1309	2	ENSG00000241888	ENST00000470913	-75201	RPSAP37
20	24578578	24579467	890	*	H3K27ac_peak_4_53794	22.3974	3.20461	0.463831	4.63414e-13	2.38813e-11	890	Intron (ENST00000376862/ENSG00000101463, intron 2 of 3)	24584902	24597153	12252	1	ENSG00000101463	ENST00000482637	-5435	SYNDIG1
18	46711537	46712068	532	*	H3K27ac_peak_4_41606	18.6001	3.81661	0.557164	4.64926e-13	2.39457e-11	532	Intron (ENST00000538168/ENSG00000101638, intron 2 of 7)	46722975	46723223	249	1	ENSG00000240983	ENST00000490739	-10907
7	122041710	122042187	478	*	H3K27ac_peak_4_81391	26.5303	-4.30392	0.632544	4.65209e-13	2.39467e-11	478	Intron (ENST00000651065/ENSG00000106278, intron 21 of 30)	122034013	122039584	5572	1	ENSG00000106278	ENST00000470504	7697	PTPRZ1
2	185689851	185690670	820	*	H3K27ac_peak_4_51266	25.3454	-4.05711	0.582212	4.70276e-13	2.41938e-11	820	Intron (ENST00000667756/ENSG00000231646, intron 1 of 1)	185661774	185661906	133	1	ENSG00000212581	ENST00000391279	28077
10	128693521	128695311	1791	*	H3K27ac_peak_4_14137	38.3942	3.41743	0.501255	4.72194e-13	2.42721e-11	1791	Distal Intergenic	128912810	128916429	3620	1	ENSG00000224190	ENST00000667048	-217499	LINC02667
16	71402049	71402608	560	*	H3K27ac_peak_4_34466	19.9095	3.13077	0.453317	4.72331e-13	2.42721e-11	560	Intron (ENST00000567469/ENSG00000261348, intron 3 of 5)	71385343	71389866	4524	1	ENSG00000172137	ENST00000467817	16706	CALB2
10	115456781	115457491	711	*	H3K27ac_peak_5_13597	36.2932	-3.42557	0.482198	4.73928e-13	2.43404e-11	711	Intron (ENST00000355044/ENSG00000107518, intron 21 of 28)	115467174	115597982	130809	1	ENSG00000107518	ENST00000424738	-9683	ATRNL1
1	201730368	201732055	1688	*	H3K27ac_peak_7_7335	80.5641	2.75557	0.399496	4.74783e-13	2.43706e-11	1688	Promoter (1-2kb)	201733406	201733505	100	1	ENSG00000200942	ENST00000364072	-1351	RNU6-501P
2	177753237	177754939	1703	*	H3K27ac_peak_6_51191	55.7742	2.33384	0.336881	4.7595e-13	2.44167e-11	1703	Intron (ENST00000286063/ENSG00000128655, intron 10 of 19)	177698490	177723289	24800	1	ENSG00000229941	ENST00000450227	54747	PDE11A-AS1
7	157548411	157551116	2706	*	H3K27ac_peak_7_82385	73.5862	2.66834	0.386453	4.76736e-13	2.44432e-11	2706	Exon (ENST00000389413/ENSG00000155093, exon 21 of 22)	157525783	157527325	1543	1	ENSG00000280266	ENST00000624122	22628
X	130999254	131000001	748	*	H3K27ac_peak_3_92909	14.3584	4.29933	0.621816	4.8001e-13	2.45973e-11	748	Intron (ENST00000451431/ENSG00000228659, intron 1 of 1)	130981590	131039846	58257	2	ENSG00000228659	ENST00000451431	39845	LINC01201
4	14716572	14717110	539	*	H3K27ac_peak_3_66511	14.9142	4.29879	0.627994	4.8152e-13	2.46501e-11	539	Promoter (<=1kb)	14628756	14716595	87840	2	ENSG00000248360	ENST00000506292	0	LINC00504
7	105606491	105607549	1059	*	H3K27ac_peak_4_81135	40.8121	3.01541	0.439174	4.81582e-13	2.46501e-11	1059	3' UTR	105567102	105600875	33774	2	ENSG00000185055	ENST00000490493	-5616	EFCAB10
3	170642857	170643563	707	*	H3K27ac_peak_4_64612	27.5686	-3.61313	0.526859	4.82617e-13	2.46891e-11	707	Intron (ENST00000486975/ENSG00000285218, intron 2 of 3)	170653846	170654259	414	2	ENSG00000213174	ENST00000398900	10696
7	94417250	94418256	1007	*	H3K27ac_peak_4_80602	32.6544	2.95373	0.430827	4.84795e-13	2.47866e-11	1007	Promoter (<=1kb)	94417464	94423118	5655	1	ENSG00000164692	ENST00000497316	0	COL1A2
1	164841092	164842553	1462	*	H3K27ac_peak_4_6134	35.1225	3.57416	0.525696	4.87398e-13	2.49057e-11	1462	Intron (ENST00000420696/ENSG00000185630, intron 8 of 8)	164854231	164854332	102	1	ENSG00000201987	ENST00000365117	-11678
7	55099493	55101312	1820	*	H3K27ac_peak_6_79792	62.9238	2.75953	0.399718	4.87795e-13	2.4912e-11	1820	Intron (ENST00000344576/ENSG00000146648, intron 1 of 15)	55109723	55146724	37002	1	ENSG00000146648	ENST00000450046	-8411	EGFR
10	78248571	78249652	1082	*	H3K27ac_peak_5_12184	39.2087	2.60784	0.377586	4.91924e-13	2.51088e-11	1082	Promoter (<=1kb)	78248601	78396894	148294	1	ENSG00000230417	ENST00000670962	0	LINC00595
10	78248571	78249652	1082	*	H3K27ac_peak_5_12184	39.2087	2.60784	0.377586	4.91924e-13	2.51088e-11	1082	Promoter (<=1kb)	78248601	78396894	148294	1	ENSG00000230417	ENST00000670962	0	LINC00856
1	229863871	229865761	1891	*	H3K27ac_peak_4_9254	49.0018	2.73815	0.397464	4.93528e-13	2.51765e-11	1891	Intron (ENST00000650825/ENSG00000227043, intron 3 of 8)	229871965	229892002	20038	2	ENSG00000227043	ENST00000669450	26241	LINC01682
19	38307132	38308462	1331	*	H3K27ac_peak_7_44831	72.9539	2.94801	0.429402	4.94284e-13	2.5201e-11	1331	Promoter (<=1kb)	38305362	38307635	2274	2	ENSG00000167645	ENST00000589151	0	YIF1B
15	39139937	39140686	750	*	H3K27ac_peak_3_29194	27.9302	2.987	0.434934	4.96676e-13	2.53088e-11	750	Intron (ENST00000644461/ENSG00000175779, intron 2 of 4)	38865322	39118713	253392	2	ENSG00000259345	ENST00000560197	-21224
1	97740654	97742475	1822	*	H3K27ac_peak_6_4609	121.656	-2.21725	0.320308	4.98781e-13	2.54018e-11	1822	Intron (ENST00000370192/ENSG00000188641, intron 3 of 22)	97691207	97721654	30448	2	ENSG00000188641	ENST00000474241	-19000	DPYD
13	109362605	109363195	591	*	H3K27ac_peak_3_25459	15.1101	4.25779	0.61737	5.07018e-13	2.58069e-11	591	Distal Intergenic	109400696	109401641	946	1	ENSG00000229792	ENST00000439008	-37501	LINC00399
1	14597483	14600055	2573	*	H3K27ac_peak_8_1098	197.935	1.73502	0.247705	5.07569e-13	2.58205e-11	2573	Promoter (<=1kb)	14598685	15118043	519359	1	ENSG00000189337	ENST00000376030	0	KAZN
16	55189637	55190408	772	*	H3K27ac_peak_3_33750	16.7217	4.06315	0.587093	5.08003e-13	2.58281e-11	772	Distal Intergenic	55291379	55291675	297	2	ENSG00000239555	ENST00000470547	101267	RN7SL841P
15	78680764	78683136	2373	*	H3K27ac_peak_7_30965	58.2807	2.51697	0.364261	5.08775e-13	2.58529e-11	2373	Intron (ENST00000569846/ENSG00000261303, intron 2 of 3)	78661047	78661576	530	2	ENSG00000213307	ENST00000494933	-19188	RPL18P11
16	87345687	87346336	650	*	H3K27ac_peak_5_35268	51.5555	-2.60928	0.381494	5.12756e-13	2.60407e-11	650	Intron (ENST00000311635/ENSG00000103264, intron 3 of 8)	87302876	87334273	31398	2	ENSG00000131152	ENST00000568879	-11414
2	2523627	2524556	930	*	H3K27ac_peak_4_46199	17.5981	3.56553	0.515892	5.14054e-13	2.6092e-11	930	Distal Intergenic	2641989	2656630	14642	2	ENSG00000234929	ENST00000414065	132074
1	111960783	111961904	1122	*	H3K27ac_peak_4_4916	30.3167	3.11164	0.454113	5.14581e-13	2.61042e-11	1122	Intron (ENST00000369697/ENSG00000171385, intron 1 of 5)	111770662	111982796	212135	2	ENSG00000171385	ENST00000369697	20892	KCND3
1	22351072	22351982	911	*	H3K27ac_peak_4_1698	25.247	2.87882	0.418582	5.16609e-13	2.61925e-11	911	Distal Intergenic	22364630	22366482	1853	2	ENSG00000279625	ENST00000624125	14500
6	38149217	38151247	2031	*	H3K27ac_peak_5_74816	50.0377	2.63303	0.38227	5.17796e-13	2.62381e-11	2031	Intron (ENST00000287218/ENSG00000156639, intron 5 of 5)	38142997	38152995	9999	1	ENSG00000156639	ENST00000463847	6220	ZFAND3
2	107384497	107386353	1857	*	H3K27ac_peak_5_49371	44.7532	2.81473	0.411117	5.2085e-13	2.63781e-11	1857	Exon (ENST00000414300/ENSG00000237880, exon 5 of 6)	107381192	107400686	19495	1	ENSG00000225588	ENST00000443833	3305
X	132819430	132820927	1498	*	H3K27ac_peak_5_92935	55.7386	-2.34053	0.337265	5.21786e-13	2.64109e-11	1498	Intron (ENST00000370836/ENSG00000171004, intron 3 of 3)	132735084	132758332	23249	2	ENSG00000171004	ENST00000602570	-61098	HS6ST2
13	42883533	42884217	685	*	H3K27ac_peak_4_24530	27.8725	3.12847	0.453317	5.27835e-13	2.67022e-11	685	Distal Intergenic	42842414	42842887	474	2	ENSG00000229546	ENST00000415620	-40646	LINC00428
5	76091002	76091763	762	*	H3K27ac_peak_4_70237	24.2889	3.10214	0.453254	5.32787e-13	2.69377e-11	762	Promoter (<=1kb)	76091708	76091801	94	2	ENSG00000252833	ENST00000517024	38	RNA5SP186
7	55488651	55490518	1868	*	H3K27ac_peak_6_79819	40.9979	2.63052	0.382101	5.3975e-13	2.72746e-11	1868	Intron (ENST00000462326/ENSG00000154978, intron 4 of 4)	55472754	55516077	43324	2	ENSG00000154978	ENST00000453256	25559	VOPP1
18	37367154	37369210	2057	*	H3K27ac_peak_4_41388	44.6312	2.94568	0.427902	5.46911e-13	2.76058e-11	2057	Intron (ENST00000420428/ENSG00000101489, intron 2 of 12)	37305295	37306333	1039	2	ENSG00000279678	ENST00000623010	-60821
5	6601358	6602446	1089	*	H3K27ac_peak_5_69260	29.1289	2.79408	0.405785	5.46736e-13	2.76058e-11	1089	Promoter (2-3kb)	6603869	6604708	840	2	ENSG00000037474	ENST00000502932	2262	NSUN2
7	131537272	131539235	1964	*	H3K27ac_peak_8_81663	79.1694	2.48938	0.361174	5.47761e-13	2.76334e-11	1964	Intron (ENST00000446198/ENSG00000128567, intron 1 of 6)	131520137	131520503	367	1	ENSG00000224545	ENST00000447612	17135
4	96248127	96249028	902	*	H3K27ac_peak_3_67547	14.9075	4.5257	0.651481	5.50732e-13	2.77679e-11	902	Distal Intergenic	96212279	96213100	822	1	ENSG00000250655	ENST00000515870	35848
3	62587323	62588374	1052	*	H3K27ac_peak_3_62408	34.3297	3.41078	0.495892	5.58134e-13	2.81255e-11	1052	Promoter (2-3kb)	62533022	62585246	52225	2	ENSG00000163618	ENST00000542833	-2077	CADPS
14	69249479	69250673	1195	*	H3K27ac_peak_4_26880	29.5677	3.12531	0.456315	5.61599e-13	2.82844e-11	1195	Intron (ENST00000556316/ENSG00000258520, intron 2 of 2)	69259277	69260337	1061	1	ENSG00000100626	ENST00000554858	-8604	GALNT16
11	60942033	60942907	875	*	H3K27ac_peak_7_16533	46.8915	2.39265	0.346729	5.62698e-13	2.83241e-11	875	Promoter (<=1kb)	60937091	60943619	6529	2	ENSG00000110446	ENST00000543406	712	SLC15A3
14	96088229	96091643	3415	*	H3K27ac_peak_6_27873	100.567	2.52564	0.366389	5.63699e-13	2.83588e-11	3415	3' UTR	96039384	96086809	47426	1	ENSG00000227051	ENST00000553782	48845	C14orf132
2	120293991	120294284	294	*	H3K27ac_peak_4_49762	29.0084	-4.42491	0.635808	5.65319e-13	2.84089e-11	294	3' UTR	120319007	120326298	7292	1	ENSG00000235840	ENST00000437837	-24723
4	56106088	56107396	1309	*	H3K27ac_peak_4_67026	50.9953	2.94051	0.429399	5.65046e-13	2.84089e-11	1309	Intron (ENST00000629263/ENSG00000109265, intron 1 of 4)	56097390	56097504	115	1	ENSG00000200741	ENST00000363871	8698	RNA5SP161
5	114726978	114727694	717	*	H3K27ac_peak_3_70909	32.5233	3.41826	0.499666	5.70184e-13	2.86376e-11	717	Distal Intergenic	114475339	114668410	193072	2	ENSG00000246316	ENST00000514115	-58568
19	33431956	33433152	1197	*	H3K27ac_peak_4_44626	29.4649	3.18909	0.467257	5.71347e-13	2.86643e-11	1197	Intron (ENST00000244137/ENSG00000124299, intron 9 of 14)	33386955	33395148	8194	2	ENSG00000124299	ENST00000591968	-36808	PEPD
5	122942369	122943734	1366	*	H3K27ac_peak_3_71003	38.4029	3.6845	0.539146	5.71161e-13	2.86643e-11	1366	Promoter (2-3kb)	122946055	123029350	83296	1	ENSG00000064652	ENST00000510914	-2321	SNX24
18	52728333	52728987	655	*	H3K27ac_peak_3_41867	14.9785	5.30918	0.76922	5.73586e-13	2.87608e-11	655	Intron (ENST00000442544/ENSG00000187323, intron 1 of 28)	52752032	53535903	783872	1	ENSG00000187323	ENST00000412726	-23045	DCC
19	39497587	39499744	2158	*	H3K27ac_peak_8_44943	132.22	1.84078	0.264209	5.77967e-13	2.89645e-11	2158	Promoter (<=1kb)	39498895	39505653	6759	1	ENSG00000090932	ENST00000600437	0	DLL3
17	77699058	77700738	1681	*	H3K27ac_peak_7_39773	49.2217	2.68173	0.39016	5.79165e-13	2.90086e-11	1681	Distal Intergenic	77722872	77728559	5688	2	ENSG00000267790	ENST00000593118	27821	LINC01987
11	113129132	113130100	969	*	H3K27ac_peak_3_18733	21.0093	3.64765	0.536604	5.85536e-13	2.93116e-11	969	Promoter (<=1kb)	113130694	113205666	74973	1	ENSG00000149294	ENST00000525973	-594	NCAM1
11	75665113	75666579	1467	*	H3K27ac_peak_4_17962	35.9574	3.42374	0.503757	5.87494e-13	2.93934e-11	1467	Promoter (1-2kb)	75602860	75668434	65575	2	ENSG00000171533	ENST00000434603	1855	MAP6
18	44864047	44865355	1309	*	H3K27ac_peak_6_41520	36.9484	2.77047	0.402534	5.88956e-13	2.94504e-11	1309	Intron (ENST00000426838/ENSG00000152217, intron 2 of 3)	44970082	44970166	85	2	ENSG00000265957	ENST00000577285	104811	MIR4319
6	34025031	34027916	2886	*	H3K27ac_peak_8_74445	126.062	2.37848	0.344741	6.05477e-13	3.02599e-11	2886	Intron (ENST00000538487/ENSG00000124493, intron 10 of 10)	33999972	34000051	80	2	ENSG00000221697	ENST00000408770	-24980	MIR1275
1	61319736	61320339	604	*	H3K27ac_peak_4_4020	39.42	-3.12382	0.459739	6.10968e-13	3.05176e-11	604	Intron (ENST00000371191/ENSG00000162599, intron 3 of 10)	61352450	61404226	51777	1	ENSG00000162599	ENST00000482020	-32111	NFIA
10	60353079	60354123	1045	*	H3K27ac_peak_8_11375	35.6448	2.36647	0.342537	6.13405e-13	3.06225e-11	1045	Intron (ENST00000280772/ENSG00000151150, intron 1 of 43)	60026298	60389875	363578	2	ENSG00000151150	ENST00000280772	35752	ANK3
1	17001307	17002296	990	*	H3K27ac_peak_4_1344	40.6615	-2.80214	0.410017	6.18793e-13	3.08745e-11	990	Promoter (<=1kb)	16995487	17000847	5361	2	ENSG00000159363	ENST00000463860	-460	ATP13A2
5	17215716	17221020	5305	*	H3K27ac_peak_8_69534	358.882	1.75824	0.25202	6.21741e-13	3.10046e-11	5305	Promoter (<=1kb)	17216823	17276843	60021	1	ENSG00000176788	ENST00000616743	0	BASP1
20	64111444	64114041	2598	*	H3K27ac_peak_6_56110	82.8399	2.38224	0.345158	6.22523e-13	3.10176e-11	2598	Intron (ENST00000644172/ENSG00000196132, intron 1 of 2)	64103802	64107565	3764	2	ENSG00000125522	ENST00000684052	-3879	NPBWR2
4	6519958	6521513	1556	*	H3K27ac_peak_5_66050	33.9033	3.23254	0.475342	6.22683e-13	3.10176e-11	1556	Promoter (2-3kb)	6347926	6523547	175622	2	ENSG00000074211	ENST00000314348	2034	PPP2R2C
1	201925748	201926762	1015	*	H3K27ac_peak_3_7349	32.9375	2.81166	0.411374	6.23457e-13	3.10392e-11	1015	Intron (ENST00000367288/ENSG00000163431, intron 1 of 2)	201896456	201946548	50093	2	ENSG00000163431	ENST00000367288	19786	LMOD1
9	113963233	113964625	1393	*	H3K27ac_peak_7_88425	48.8565	2.55277	0.372005	6.25524e-13	3.1125e-11	1393	Intron (ENST00000374126/ENSG00000157657, intron 1 of 14)	114027921	114050221	22301	1	ENSG00000157657	ENST00000470105	-63296	ZNF618
16	27778551	27781553	3003	*	H3K27ac_peak_7_33102	104.455	2.06242	0.297819	6.27888e-13	3.12256e-11	3003	Promoter (1-2kb)	27776866	27778729	1864	1	ENSG00000047578	ENST00000568622	1685	KATNIP
11	129972607	129972975	369	*	H3K27ac_peak_4_19752	37.389	-2.75106	0.399512	6.29609e-13	3.12941e-11	369	Intron (ENST00000358825/ENSG00000170325, intron 1 of 21)	129899717	129947622	47906	2	ENSG00000170325	ENST00000423662	-24985	PRDM10
1	32357356	32358388	1033	*	H3K27ac_peak_7_2477	47.4581	2.52491	0.367147	6.31588e-13	3.13753e-11	1033	Intron (ENST00000574315/ENSG00000162526, intron 1 of 1)	32361298	32361824	527	2	ENSG00000225828	ENST00000428500	3436	FAM229A
12	9910484	9911449	966	*	H3K27ac_peak_4_20532	57.7513	-2.36659	0.344389	6.33521e-13	3.14542e-11	966	Intron (ENST00000339766/ENSG00000188393, intron 4 of 4)	9898673	9932347	33675	2	ENSG00000188393	ENST00000339766	20898	CLEC2A
1	102092162	102093052	891	*	H3K27ac_peak_4_4677	34.8308	-6.73377	1.00814	6.35441e-13	3.15323e-11	891	Distal Intergenic	101802560	101996926	194367	2	ENSG00000118733	ENST00000370103	-95236	OLFM3
19	13865544	13866840	1297	*	H3K27ac_peak_5_43860	42.5521	2.35636	0.340949	6.38044e-13	3.16442e-11	1297	Promoter (<=1kb)	13865417	13880757	15341	1	ENSG00000187556	ENST00000591161	127	NANOS3
6	86609615	86610344	730	*	H3K27ac_peak_4_75688	24.9475	-4.11626	0.586082	6.46742e-13	3.20581e-11	730	Distal Intergenic	86729708	86730108	401	2	ENSG00000218561	ENST00000407695	119764
12	131766139	131766858	720	*	H3K27ac_peak_4_23816	34.8172	-3.58593	0.521748	6.52661e-13	3.23339e-11	720	3' UTR	131756966	131758047	1082	2	ENSG00000255933	ENST00000537032	-8092
14	104506464	104508159	1696	*	H3K27ac_peak_3_28562	43.8837	3.4818	0.508864	6.53078e-13	3.2337e-11	1696	Intron (ENST00000415614/ENSG00000258986, intron 3 of 3)	104450979	104451433	455	1	ENSG00000213159	ENST00000451006	55485	CEND1P1
5	71903636	71904596	961	*	H3K27ac_peak_3_70109	14.3551	4.37598	0.642309	6.54102e-13	3.23701e-11	961	Distal Intergenic	71754378	71756301	1924	2	ENSG00000278824	ENST00000614164	-147335
2	75374225	75374878	654	*	H3K27ac_peak_4_48708	32.3466	-3.25323	0.473294	6.60047e-13	3.26465e-11	654	Distal Intergenic	75455994	75456578	585	2	ENSG00000236167	ENST00000424400	81700	GAPDHP57
10	114350456	114351329	874	*	H3K27ac_peak_4_13569	36.7084	-2.75214	0.398852	6.72939e-13	3.3248e-11	874	Intron (ENST00000304129/ENSG00000169129, intron 1 of 18)	114300516	114305133	4618	2	ENSG00000169129	ENST00000486300	-45323	AFAP1L2
20	670155	677490	7336	*	H3K27ac_peak_8_53244	318.52	2.14693	0.310406	6.72648e-13	3.3248e-11	7336	Promoter (<=1kb)	661596	675802	14207	2	ENSG00000215397	ENST00000246104	0	SCRT2
14	50335048	50336710	1663	*	H3K27ac_peak_8_26331	140.551	1.81067	0.26015	6.74941e-13	3.33288e-11	1663	Promoter (2-3kb)	50330112	50339029	8918	2	ENSG00000100490	ENST00000525911	2319	CDKL1
11	86486440	86488004	1565	*	H3K27ac_peak_6_18320	53.6824	2.96292	0.434186	6.77116e-13	3.34181e-11	1565	Exon (ENST00000393324/ENSG00000151376, exon 6 of 14)	86457579	86498124	40546	2	ENSG00000151376	ENST00000525957	10120	ME3
13	33761047	33762156	1110	*	H3K27ac_peak_6_24370	73.9879	-2.50395	0.364494	6.83625e-13	3.3721e-11	1110	Distal Intergenic	33800138	33802853	2716	1	ENSG00000286779	ENST00000667510	-37982
11	110530873	110531814	942	*	H3K27ac_peak_4_18646	41.6926	2.87583	0.421452	6.86751e-13	3.38569e-11	942	Distal Intergenic	110577043	110589685	12643	2	ENSG00000137727	ENST00000529591	57871	ARHGAP20
20	19735082	19736223	1142	*	H3K27ac_peak_3_53681	23.6311	3.11189	0.45513	6.87336e-13	3.38674e-11	1142	Distal Intergenic	19757606	19890334	132729	1	ENSG00000132669	ENST00000432334	-21383	RIN2
18	44847810	44849728	1919	*	H3K27ac_peak_5_41518	48.4725	2.50904	0.365445	6.89105e-13	3.39211e-11	1919	Intron (ENST00000426838/ENSG00000152217, intron 2 of 3)	44732575	44733315	741	1	ENSG00000280365	ENST00000624404	115235
9	126335465	126340364	4900	*	H3K27ac_peak_8_89017	135.754	2.61353	0.381048	6.89172e-13	3.39211e-11	4900	Promoter (<=1kb)	126335219	126395697	60479	1	ENSG00000196814	ENST00000402437	246	MVB12B
3	59801776	59803062	1287	*	H3K27ac_peak_3_62376	26.3639	3.48989	0.507436	6.90676e-13	3.39768e-11	1287	Intron (ENST00000492590/ENSG00000189283, intron 8 of 9)	59809269	59811310	2042	1	ENSG00000287649	ENST00000655190	-6207
6	62766235	62766998	764	*	H3K27ac_peak_4_75465	30.2509	-3.58361	0.524714	6.91065e-13	3.39775e-11	764	Distal Intergenic	62611153	62611327	175	2	ENSG00000262566	ENST00000574825	-154908
20	14716026	14716834	809	*	H3K27ac_peak_4_53588	39.4443	-2.72224	0.398617	6.9204e-13	3.40071e-11	809	Intron (ENST00000217246/ENSG00000172264, intron 5 of 16)	14757563	14758056	494	1	ENSG00000213950	ENST00000430953	-40729	RPS10P2
18	40576541	40578577	2037	*	H3K27ac_peak_4_41461	46.5318	2.61436	0.381405	6.9789e-13	3.42761e-11	2037	Distal Intergenic	40245879	40247367	1489	1	ENSG00000286844	ENST00000667705	330662
1	41631352	41632401	1050	*	H3K27ac_peak_4_3101	33.3511	3.28526	0.483958	6.99453e-13	3.43241e-11	1050	Promoter (2-3kb)	41585306	41628816	43511	2	ENSG00000284895	ENST00000646142	-2536
11	19406335	19408404	2070	*	H3K27ac_peak_5_15528	60.7359	2.99921	0.438655	6.99622e-13	3.43241e-11	2070	Intron (ENST00000360655/ENSG00000166833, intron 1 of 37)	19401872	19401981	110	2	ENSG00000200687	ENST00000363817	-4354	RNA5SP335
10	75377777	75378801	1025	*	H3K27ac_peak_3_12026	22.8798	3.16995	0.465709	7.02391e-13	3.44414e-11	1025	Intron (ENST00000418818/ENSG00000270087, intron 1 of 3)	75382393	75382844	452	2	ENSG00000236797	ENST00000416656	4043	SPA17P1
16	83345887	83346562	676	*	H3K27ac_peak_4_34856	23.7264	3.27509	0.477469	7.13443e-13	3.49645e-11	676	Intron (ENST00000268613/ENSG00000140945, intron 7 of 14)	83383007	83397987	14981	2	ENSG00000261410	ENST00000564635	51425
8	8617967	8619095	1129	*	H3K27ac_peak_4_82672	49.8134	3.06451	0.451172	7.19517e-13	3.52432e-11	1129	Distal Intergenic	8582352	8582655	304	2	ENSG00000263616	ENST00000582930	-35312	RN7SL178P
8	27050801	27051368	568	*	H3K27ac_peak_3_83304	14.6148	5.86877	0.839152	7.24181e-13	3.54525e-11	568	Promoter (1-2kb)	27048853	27048963	111	2	ENSG00000221616	ENST00000408689	-1838	MIR548H4
3	50474606	50475944	1339	*	H3K27ac_peak_4_61909	34.6854	2.74721	0.401499	7.25169e-13	3.54818e-11	1339	Intron (ENST00000424201/ENSG00000007402, intron 2 of 37)	50362799	50503423	140625	2	ENSG00000007402	ENST00000423994	27479	CACNA2D2
3	141218902	141219563	662	*	H3K27ac_peak_4_64195	17.6175	3.50188	0.513916	7.31296e-13	3.57624e-11	662	Distal Intergenic	141228726	141287385	58660	1	ENSG00000155893	ENST00000505013	-9163	PXYLP1
12	89343774	89345164	1391	*	H3K27ac_peak_4_22157	28.8108	-3.78224	0.557025	7.33953e-13	3.5856e-11	1391	Distal Intergenic	89351015	89353271	2257	1	ENSG00000274021	ENST00000611513	-5851
3	113248000	113250176	2177	*	H3K27ac_peak_5_63093	66.5506	2.62705	0.384393	7.33998e-13	3.5856e-11	2177	5' UTR	113261698	113270944	9247	1	ENSG00000144857	ENST00000477178	-11522	BOC
8	52337459	52338016	558	*	H3K27ac_peak_4_83915	27.8558	-3.85477	0.548221	7.38445e-13	3.60539e-11	558	Intron (ENST00000276480/ENSG00000147488, intron 2 of 25)	52313154	52313500	347	2	ENSG00000240534	ENST00000472160	-23959	RPL34P17
7	39430404	39431667	1264	*	H3K27ac_peak_5_79293	48.4481	3.0546	0.449193	7.41631e-13	3.619e-11	1264	Intron (ENST00000518318/ENSG00000106536, intron 6 of 9)	39406618	39464710	58093	1	ENSG00000106536	ENST00000416452	23786	POU6F2
7	43362409	43364707	2299	*	H3K27ac_peak_6_79367	70.8096	2.10603	0.304849	7.42988e-13	3.62368e-11	2299	Intron (ENST00000453890/ENSG00000002746, intron 5 of 27)	43377778	43407731	29954	1	ENSG00000002746	ENST00000481031	-13071	HECW1
11	45410259	45412970	2712	*	H3K27ac_peak_8_16147	125.148	2.30639	0.335496	7.51712e-13	3.66426e-11	2712	Promoter (<=1kb)	45397590	45412745	15156	2	ENSG00000286418	ENST00000669753	0
8	18947138	18948049	912	*	H3K27ac_peak_4_82959	27.5313	3.37251	0.497428	7.58943e-13	3.69753e-11	912	Intron (ENST00000440756/ENSG00000156011, intron 1 of 15)	18924533	18940452	15920	2	ENSG00000156011	ENST00000520789	-6686	PSD3
10	13489077	13489501	425	*	H3K27ac_peak_4_10506	46.9646	-2.64779	0.389295	7.61427e-13	3.70765e-11	425	Intron (ENST00000341083/ENSG00000165626, intron 5 of 8)	13492692	13496929	4238	2	ENSG00000165626	ENST00000492675	7428	BEND7
2	123717395	123718643	1249	*	H3K27ac_peak_6_49969	34.832	2.53342	0.369443	7.6466e-13	3.71941e-11	1249	Distal Intergenic	123695302	123697396	2095	1	ENSG00000235640	ENST00000431242	22093	ELOAP1
3	77116330	77116973	644	*	H3K27ac_peak_3_62771	14.3082	4.34361	0.630038	7.64489e-13	3.71941e-11	644	Intron (ENST00000487694/ENSG00000185008, intron 3 of 26)	77092057	77092163	107	1	ENSG00000199520	ENST00000362650	24273	RNU6-386P
5	66772617	66773943	1327	*	H3K27ac_peak_3_70044	19.899	3.70333	0.544352	7.71489e-13	3.75063e-11	1327	Intron (ENST00000403625/ENSG00000069020, intron 2 of 28)	66759730	66986523	226794	1	ENSG00000069020	ENST00000432817	12887	MAST4
8	136573719	136574709	991	*	H3K27ac_peak_5_85482	25.7427	3.02233	0.444141	7.72889e-13	3.75542e-11	991	Intron (ENST00000650445/ENSG00000254101, intron 6 of 7)	136536976	136798234	261259	1	ENSG00000254101	ENST00000517345	36743	LINC02055
4	146326083	146326598	516	*	H3K27ac_peak_4_68217	16.3205	4.34984	0.649242	7.75094e-13	3.76413e-11	516	Intron (ENST00000432059/ENSG00000120519, intron 4 of 10)	146408583	146408688	106	1	ENSG00000278438	ENST00000619235	-81985	MIR7849
10	75366210	75368210	2001	*	H3K27ac_peak_5_12025	63.6594	2.45365	0.358711	7.77091e-13	3.77181e-11	2001	Intron (ENST00000531808/ENSG00000226051, intron 2 of 2)	75382393	75382844	452	2	ENSG00000236797	ENST00000416656	14634	SPA17P1
15	71611200	71612874	1675	*	H3K27ac_peak_4_30433	69.1982	-2.35838	0.345789	7.8299e-13	3.79842e-11	1675	Intron (ENST00000355327/ENSG00000187720, intron 7 of 17)	71660455	71767651	107197	1	ENSG00000187720	ENST00000567838	-47581	THSD4
13	45882550	45883167	618	*	H3K27ac_peak_4_24635	28.4829	-3.33123	0.487536	7.87953e-13	3.82046e-11	618	Distal Intergenic	45777242	45851753	74512	2	ENSG00000215475	ENST00000400405	-30797	SIAH3
4	1241780	1250729	8950	*	H3K27ac_peak_8_65561	452.708	1.70542	0.245293	7.89142e-13	3.82419e-11	8950	Promoter (<=1kb)	1211445	1249130	37686	2	ENSG00000159692	ENST00000382952	0	CTBP1
3	113575241	113575564	324	*	H3K27ac_peak_4_63108	40.3854	-2.64517	0.387779	7.92439e-13	3.83812e-11	324	Intron (ENST00000491730/ENSG00000072858, intron 3 of 5)	113584682	113602009	17328	1	ENSG00000072858	ENST00000488390	-9118	SIDT1
12	113259441	113260014	574	*	H3K27ac_peak_5_22978	49.8681	-2.57104	0.373448	7.94288e-13	3.84503e-11	574	Promoter (<=1kb)	113260302	113268852	8551	1	ENSG00000186815	ENST00000548465	-288	TPCN1
2	104888817	104889665	849	*	H3K27ac_peak_4_49316	26.3844	-3.55502	0.52277	8.02878e-13	3.88455e-11	849	Intron (ENST00000598623/ENSG00000269707, intron 2 of 2)	104869846	104872595	2750	2	ENSG00000229743	ENST00000434764	-16222	LINC01159
12	3247573	3248411	839	*	H3K27ac_peak_4_20211	24.7594	3.18881	0.468427	8.05058e-13	3.89302e-11	839	Intron (ENST00000537971/ENSG00000011105, intron 2 of 7)	3272912	3280471	7560	1	ENSG00000011105	ENST00000492305	-24501	TSPAN9
4	23835873	23836773	901	*	H3K27ac_peak_3_66615	14.8928	4.10946	0.595283	8.14746e-13	3.93778e-11	901	Intron (ENST00000509702/ENSG00000109819, intron 1 of 14)	23828490	23829671	1182	2	ENSG00000109819	ENST00000514479	-6202	PPARGC1A
4	170416270	170416632	363	*	H3K27ac_peak_4_68550	31.2421	-7.40672	1.31762	8.16035e-13	3.94192e-11	363	Distal Intergenic	170481695	170482195	501	2	ENSG00000250082	ENST00000511259	65563
15	66264670	66265739	1070	*	H3K27ac_peak_5_30074	35.2841	3.10559	0.459818	8.16481e-13	3.94198e-11	1070	Distal Intergenic	65895299	66253750	358452	2	ENSG00000157890	ENST00000395614	-10920	MEGF11
11	22466815	22467788	974	*	H3K27ac_peak_6_15625	44.4	2.42152	0.353265	8.19567e-13	3.95478e-11	974	Intron (ENST00000534135/ENSG00000255323, intron 3 of 4)	22445673	22492047	46375	2	ENSG00000255323	ENST00000534135	24259	LINC01495
10	78370756	78372206	1451	*	H3K27ac_peak_6_12200	46.9128	2.54827	0.37318	8.2259e-13	3.96727e-11	1451	Intron (ENST00000634930/ENSG00000282863, intron 1 of 3)	78367507	78367623	117	1	ENSG00000201393	ENST00000364523	3249
14	61125439	61127510	2072	*	H3K27ac_peak_3_26576	56.4851	3.16381	0.464366	8.34281e-13	4.02152e-11	2072	Distal Intergenic	61187559	61530584	343026	1	ENSG00000027075	ENST00000555185	-60049	PRKCH
17	79517805	79522110	4306	*	H3K27ac_peak_8_40015	184.362	2.13551	0.310343	8.39394e-13	4.04402e-11	4306	Promoter (1-2kb)	79090816	79516148	425333	2	ENSG00000167281	ENST00000580155	-1657	RBFOX3
19	30684781	30687645	2865	*	H3K27ac_peak_4_44538	65.8167	2.64043	0.386753	8.42863e-13	4.05858e-11	2865	Intron (ENST00000592773/ENSG00000198597, intron 1 of 1)	30665274	30668647	3374	2	ENSG00000267760	ENST00000593140	-16134
16	85709463	85711041	1579	*	H3K27ac_peak_8_35230	91.1225	2.15185	0.313345	8.44318e-13	4.06344e-11	1579	Promoter (<=1kb)	85707517	85710850	3334	2	ENSG00000154102	ENST00000602583	0	C16orf74
2	128715167	128716517	1351	*	H3K27ac_peak_4_50175	25.27	3.05291	0.449592	8.52925e-13	4.1027e-11	1351	Distal Intergenic	128580491	128581576	1086	2	ENSG00000237532	ENST00000412312	-133591
14	77066131	77067636	1506	*	H3K27ac_peak_5_27295	54.8094	2.72883	0.401277	8.54856e-13	4.10981e-11	1506	Exon (ENST00000500215/ENSG00000246548, exon 3 of 4)	77074542	77076142	1601	2	ENSG00000258819	ENST00000556781	8506	LINC02289
7	155470608	155472300	1693	*	H3K27ac_peak_4_82294	61.1428	-2.5173	0.371958	8.64219e-13	4.15263e-11	1693	Distal Intergenic	155477591	155483288	5698	2	ENSG00000283128	ENST00000655408	10988
8	30011653	30012816	1164	*	H3K27ac_peak_4_83429	48.8685	-2.35273	0.344028	8.68958e-13	4.1732e-11	1164	Distal Intergenic	30027713	30028900	1188	1	ENSG00000254013	ENST00000519737	-14897	MAP2K1P1
17	36813588	36815419	1832	*	H3K27ac_peak_4_37393	33.4501	3.10622	0.456855	8.72078e-13	4.18598e-11	1832	Distal Intergenic	36722503	36726295	3793	1	ENSG00000275613	ENST00000662436	91085
5	107653197	107653601	405	*	H3K27ac_peak_4_70763	39.6725	-2.98283	0.43889	8.77357e-13	4.20909e-11	405	Intron (ENST00000333274/ENSG00000184349, intron 1 of 4)	107381238	107670627	289390	2	ENSG00000184349	ENST00000509503	17026	EFNA5
8	67824038	67824393	356	*	H3K27ac_peak_4_84300	25.0304	-4.30258	0.611916	8.81333e-13	4.22594e-11	356	Distal Intergenic	67849044	67849338	295	1	ENSG00000255531	ENST00000529136	-24651	NDUFS5P6
4	69050984	69051933	950	*	H3K27ac_peak_4_67121	35.652	-2.97481	0.440186	8.87998e-13	4.25566e-11	950	Promoter (<=1kb)	69051363	69108227	56865	1	ENSG00000171234	ENST00000502942	0	UGT2B7
2	175490359	175490731	373	*	H3K27ac_peak_3_51122	15.4046	4.28246	0.628657	8.89178e-13	4.25907e-11	373	Distal Intergenic	175257362	175463180	205819	1	ENSG00000229066	ENST00000653625	232997
5	127375643	127376175	533	*	H3K27ac_peak_3_71175	17.2268	3.30364	0.486146	8.99815e-13	4.30775e-11	533	Intron (ENST00000503335/ENSG00000145794, intron 5 of 24)	127409592	127417669	8078	1	ENSG00000145794	ENST00000515002	-33417	MEGF10
2	238119970	238121556	1587	*	H3K27ac_peak_8_52763	154.244	1.94378	0.282102	9.04238e-13	4.32665e-11	1587	Intron (ENST00000343063/ENSG00000144488, intron 5 of 8)	238127390	238133287	5898	1	ENSG00000144488	ENST00000409506	-5834	ESPNL
6	155519054	155519612	559	*	H3K27ac_peak_4_77062	41.961	-2.65567	0.386871	9.10009e-13	4.35198e-11	559	Distal Intergenic	155395368	155455839	60472	2	ENSG00000074771	ENST00000159060	-63215	NOX3
1	18917095	18920089	2995	*	H3K27ac_peak_8_1450	96.3472	2.62663	0.385375	9.19762e-13	4.39631e-11	2995	Exon (ENST00000455833/ENSG00000169991, exon 3 of 9)	18908291	18911992	3702	2	ENSG00000169991	ENST00000355609	-5103	IFFO2
5	120355539	120355887	349	*	H3K27ac_peak_4_70978	24.5478	-4.16971	0.605016	9.22737e-13	4.40821e-11	349	Intron (ENST00000569928/ENSG00000261036, intron 1 of 1)	120337549	120337653	105	2	ENSG00000251975	ENST00000516166	-17886	RNU6-718P
8	143870455	143874689	4235	*	H3K27ac_peak_4_86156	76.194	2.22013	0.323904	9.23858e-13	4.41125e-11	4235	Promoter (<=1kb)	143857737	143873266	15530	2	ENSG00000261150	ENST00000568225	0	EPPK1
11	133046920	133048702	1783	*	H3K27ac_peak_7_19905	53.3679	2.4983	0.365737	9.25204e-13	4.41536e-11	1783	Intron (ENST00000524381/ENSG00000183715, intron 1 of 7)	133064697	133068129	3433	1	ENSG00000279711	ENST00000623990	-15995
18	70277171	70277840	670	*	H3K27ac_peak_4_42194	27.4302	-3.6233	0.533761	9.39447e-13	4.48099e-11	670	Distal Intergenic	70289045	70330199	41155	1	ENSG00000170677	ENST00000397942	-11205	SOCS6
7	70530035	70530836	802	*	H3K27ac_peak_3_80009	20.4753	3.42462	0.502351	9.40661e-13	4.48442e-11	802	Intron (ENST00000644939/ENSG00000158321, intron 5 of 18)	70596085	70792485	196401	1	ENSG00000158321	ENST00000644506	-65249	AUTS2
2	45242437	45243380	944	*	H3K27ac_peak_6_47936	25.5617	2.85871	0.419062	9.44056e-13	4.4959e-11	944	Intron (ENST00000427020/ENSG00000205054, intron 2 of 7)	45174344	45254941	80598	2	ENSG00000205054	ENST00000378479	11561	LINC01121
21	42221391	42222743	1353	*	H3K27ac_peak_7_56672	65.3797	2.33608	0.341307	9.43918e-13	4.4959e-11	1353	Promoter (<=1kb)	42221173	42221286	114	1	ENSG00000223262	ENST00000411330	218	RNA5SP492
5	6606997	6607704	708	*	H3K27ac_peak_3_69261	16.4793	4.76334	0.699122	9.47822e-13	4.51147e-11	708	Promoter (<=1kb)	6600030	6607257	7228	2	ENSG00000037474	ENST00000514127	0	NSUN2
1	118074160	118074755	596	*	H3K27ac_peak_4_5078	28.3853	-3.43674	0.497528	9.51126e-13	4.52483e-11	596	Exon (ENST00000336338/ENSG00000155761, exon 16 of 49)	118073941	118081296	7356	2	ENSG00000155761	ENST00000473472	6541	SPAG17
20	10523652	10525019	1368	*	H3K27ac_peak_5_53509	58.0611	2.58899	0.380731	9.55711e-13	4.54427e-11	1368	Intron (ENST00000334534/ENSG00000149346, intron 2 of 7)	10598675	10636829	38155	1	ENSG00000149346	ENST00000488816	-73656	SLX4IP
7	70432174	70433260	1087	*	H3K27ac_peak_5_80001	32.8285	2.75244	0.40443	9.56245e-13	4.54443e-11	1087	Intron (ENST00000644939/ENSG00000158321, intron 4 of 18)	70316916	70437837	120922	1	ENSG00000158321	ENST00000475660	115258	AUTS2
4	182549100	182549822	723	*	H3K27ac_peak_4_68658	28.7153	-3.59447	0.537374	9.59537e-13	4.5577e-11	723	Promoter (<=1kb)	182548659	182548779	121	1	ENSG00000252343	ENST00000516534	441	RNU2-34P
1	87200463	87201482	1020	*	H3K27ac_peak_5_4399	40.8183	3.04265	0.450267	9.67934e-13	4.59519e-11	1020	Distal Intergenic	87212669	87251331	38663	1	ENSG00000284240	ENST00000640491	-11187	LINC02801
9	68577167	68578063	897	*	H3K27ac_peak_4_87215	30.5684	-4.3934	0.651221	9.7439e-13	4.62342e-11	897	Intron (ENST00000413269/ENSG00000226337, intron 2 of 4)	68543541	68546589	3049	2	ENSG00000234506	ENST00000446290	-30578	LINC01506
7	76193276	76194614	1339	*	H3K27ac_peak_8_80335	64.1161	2.34437	0.343255	9.82162e-13	4.65787e-11	1339	Distal Intergenic	76201896	76287287	85392	1	ENSG00000177679	ENST00000611745	-7282	SRRM3
17	74833237	74835993	2757	*	H3K27ac_peak_8_39386	158.015	1.90657	0.276988	9.93306e-13	4.70827e-11	2757	Promoter (1-2kb)	74837099	74837908	810	1	ENSG00000109066	ENST00000584171	-1106	TMEM104
5	92674390	92674663	274	*	H3K27ac_peak_4_70484	35.0429	-3.44184	0.50194	1.00488e-12	4.76065e-11	274	Intron (ENST00000513812/ENSG00000249169, intron 1 of 1)	92669870	92679141	9272	1	ENSG00000249169	ENST00000513812	4520
11	8018477	8020068	1592	*	H3K27ac_peak_8_15047	83.4372	1.82951	0.265391	1.00587e-12	4.76285e-11	1592	Promoter (<=1kb)	8019244	8101780	82537	1	ENSG00000166402	ENST00000534099	0	TUB
10	85995342	85996064	723	*	H3K27ac_peak_4_12542	32.3207	-3.07378	0.446672	1.00865e-12	4.77355e-11	723	Intron (ENST00000327946/ENSG00000182771, intron 4 of 15)	86052448	86052566	119	1	ENSG00000200487	ENST00000363617	-56384	RNA5SP322
20	59322310	59323307	998	*	H3K27ac_peak_3_55525	19.6977	4.12435	0.602548	1.01096e-12	4.78197e-11	998	3' UTR	59301521	59324572	23052	1	ENSG00000124205	ENST00000672969	20789	EDN3
1	180218825	180221131	2307	*	H3K27ac_peak_7_6650	77.1189	2.48682	0.364813	1.01205e-12	4.78466e-11	2307	Distal Intergenic	180230264	180278984	48721	1	ENSG00000121454	ENST00000263726	-9133	LHX4
[truncated: 89,103 more rows]

## Sheet: 2025-01-14_res_ZFHX4_mDANs_smNP
chr	start	end	width	strand	peakid	baseMean	log2FoldChange	lfcSE	pvalue	padj	Length	annotation	geneStart	geneEnd	geneLength	geneStrand	geneId	transcriptId	distanceToTSS	hgnc_symbol
[truncated: 43,418 more rows]
