# Supplementary material for: ZFHX4 is necessary for dopaminergic neuron differentiation and controls cell cycle by regulating LIN28A
Source: Stem Cell Reports. 2026 May 28;21(6):102930. doi: 10.1016/j.stemcr.2026.102930 (PMC13261933; doi:10.1016/j.stemcr.2026.102930)
Supplement: Table S4. List of 1,952 primary targets identified from the intersection between 14,451 ZFHX4-bound targets annotated to promoter regions (±3 kb from the TSS) and 2,520 DEGs (FDR <0.05), related to Figure 4 [file mmc5.xlsx]

## Sheet: primary_targets_promoter
...1	GeneID	baseMean	log2FoldChange	lfcSE	pvalue	padj	gene_name	Log2Foldchange
1000	ENSG00000146674	316.049	3.34523	0.280383	4.51e-34	4.27e-30	IGFBP3	0.242624
2485	ENSG00000128274	63.1357	3.09227	0.57123	3.21e-09	3.29e-07	A4GALT	0.643124
611	ENSG00000173083	51.9231	2.94754	0.688629	8.16e-07	3.98e-05	HPSE	0.00593824
40	ENSG00000131914	8635.46	2.94388	0.197737	2.02e-51	3.83e-47	LIN28A	0.471888
1963	ENSG00000172183	24.2865	2.92378	0.636342	2.55e-07	1.45e-05	ISG20	0.0606711
901	ENSG00000112246	109.112	2.57672	0.497845	1.01e-08	8.78e-07	SIM1	0.198594
2102	ENSG00000184185	646.058	2.45453	0.339462	2.41e-14	1.12e-11	KCNJ12	0.452901
1263	ENSG00000187955	67.7647	2.4078	0.402791	1.22e-10	1.98e-08	COL14A1	-0.113528
1369	ENSG00000167244	17.8796	2.37647	0.64912	1.35e-05	0.000407014	IGF2	0.459347
8	ENSG00000189409	12.4827	2.28161	0.827507	0.000262671	0.00430658	MMP23B	0.334474
1371	ENSG00000181649	40.5431	2.25636	0.432047	1.01e-08	8.78e-07	PHLDA2	0.505454
300	ENSG00000184261	96.8928	2.17449	0.482504	3.21e-07	1.78e-05	KCNK12	1.21767
370	ENSG00000144355	40.9947	2.07821	0.495895	1.42e-06	6.25e-05	DLX1	1.14741
617	ENSG00000138722	545.766	1.99599	0.254246	2.33e-16	2.01e-13	MMRN1	-2.10931
491	ENSG00000010319	28.5858	1.87966	0.513697	1.23e-05	0.000378696	SEMA3G	0.561908
511	ENSG00000184307	26.7701	1.86502	0.548704	3.22e-05	0.000818802	ZDHHC23	0.678164
1918	ENSG00000166450	6767.95	1.85679	0.197546	3.84e-22	9.1e-19	PRTG	-1.47042
2456	ENSG00000100285	842.066	1.83101	0.197264	9.71e-22	2.05e-18	NEFH	0.898427
2260	ENSG00000088836	30.0344	1.80707	0.581129	8.13e-05	0.00171032	SLC4A11	1.13848
1159	ENSG00000101938	1750.22	1.75593	0.191629	2.98e-21	5.64e-18	CHRDL1	-0.229349
934	ENSG00000111981	87.0526	1.71494	0.310593	1.95e-09	2.08e-07	ULBP1	1.30159
1819	ENSG00000131981	21.9513	1.64629	0.671433	0.000536888	0.00755992	LGALS3	0.723159
65	ENSG00000243970	45.4666	1.64237	0.473159	2.42e-05	0.00065278	PPIEL	0.0551885
465	ENSG00000206557	4417.58	1.57459	0.180134	1.42e-19	2.45e-16	TRIM71	0.701021
1465	ENSG00000152558	7905.07	1.57193	0.207899	2.3e-15	1.36e-12	TMEM123	0.128015
2486	ENSG00000100290	53.1336	1.57106	0.391284	3.14e-06	0.000123087	BIK	0.915167
2242	ENSG00000183287	780.678	1.5708	0.251062	2.29e-11	4.67e-09	CCBE1	1.06702
717	ENSG00000197822	30.7781	1.5695	0.661146	0.000672529	0.00897005	OCLN	-0.0254945
2513	ENSG00000175894	88.2305	1.55654	0.536388	0.000158388	0.00288094	TSPEAR	-1.00837
712	ENSG00000134363	419.215	1.50904	0.19157	2.11e-16	1.9e-13	FST	-0.0204706
1878	ENSG00000114062	6505	1.5075	0.140848	6.33e-28	2e-24	UBE3A	1.33221
1175	ENSG00000160131	2405.65	1.49473	0.193342	6.58e-16	4.62e-13	VMA21	0.622904
1066	ENSG00000002933	374.549	1.48008	0.205589	3.77e-14	1.6e-11	TMEM176A	0.093501
2108	ENSG00000109107	665.131	1.46868	0.254847	4.86e-10	6.39e-08	ALDOC	-0.0598535
165	ENSG00000187800	14.7752	1.4674	0.88397	0.00277168	0.0264509	PEAR1	1.0743
1908	ENSG00000185634	406.599	1.46575	0.252753	3.93e-10	5.4e-08	SHC4	1.44689
675	ENSG00000198948	193.842	1.45948	0.228187	9.67e-12	2.18e-09	MFAP3L	1.24268
1162	ENSG00000175556	28.4542	1.45626	0.514713	0.000217863	0.00371996	LONRF3	0.917041
2054	ENSG00000040199	1397.36	1.45611	0.225306	6.21e-12	1.59e-09	PHLPP2	0.513374
630	ENSG00000138795	32.01	1.44924	0.564484	0.000423169	0.00628551	LEF1	-1.38991
1286	ENSG00000099219	350.194	1.44419	0.222923	5.77e-12	1.5e-09	ERMP1	0.730891
1995	ENSG00000006327	107.129	1.43403	0.333079	9.45e-07	4.47e-05	TNFRSF12A	0.0161652
178	ENSG00000116132	41.6319	1.43377	0.519937	0.00025532	0.00421155	PRRX1	0.90242
196	ENSG00000198756	1542.55	1.433	0.213814	1.27e-12	3.95e-10	COLGALT2	-0.620297
255	ENSG00000143674	148.679	1.43069	0.293478	6.16e-08	4.35e-06	MAP3K21	0.489157
1114	ENSG00000102057	531.299	1.42503	0.18218	3.36e-16	2.65e-13	KCND1	0.898367
472	ENSG00000144677	577.127	1.41859	0.193036	1.26e-14	6.27e-12	CTDSPL	0.716538
2232	ENSG00000101638	493.382	1.4108	0.220965	1.07e-11	2.37e-09	ST8SIA5	0.965629
131	ENSG00000173218	361.997	1.38957	0.251054	1.86e-09	2.01e-07	VANGL1	0.564472
1769	ENSG00000152192	63.1671	1.37877	0.413092	4.16e-05	0.00100777	POU4F1	0.86252
956	ENSG00000164849	15.3373	1.37298	0.756732	0.00235594	0.0234686	GPR146	0.361921
2046	ENSG00000237172	21.8701	1.36137	0.624073	0.00115345	0.0135953	B3GNT9	-0.253253
1620	ENSG00000111269	1651.33	1.34761	0.206968	4.73e-12	1.26e-09	CREBL2	1.22364
548	ENSG00000169359	491.807	1.34593	0.239502	1.17e-09	1.36e-07	SLC33A1	0.995583
992	ENSG00000086289	180.624	1.33924	0.268081	3.53e-08	2.61e-06	EPDR1	0.453442
2443	ENSG00000226287	45.0233	1.32333	0.403825	5.54e-05	0.0012657	TMEM191A	0.781425
2158	ENSG00000153933	833.499	1.31621	0.204843	8.44e-12	2e-09	DGKE	1.08514
896	ENSG00000025039	1572.12	1.31581	0.15845	6.73e-18	8.5e-15	RRAGD	1.239
2206	ENSG00000141526	40.4432	1.30783	0.546291	0.000705593	0.00928043	SLC16A3	0.290817
761	ENSG00000197375	108.761	1.30457	0.314808	2e-06	8.39e-05	SLC22A5	0.700391
529	ENSG00000114670	78.0212	1.30146	0.310715	1.66e-06	7.15e-05	NEK11	-1.01367
734	ENSG00000113356	125.212	1.30064	0.264841	5.64e-08	4.01e-06	POLR3G	0.971278
1578	ENSG00000107957	3085.79	1.28511	0.186571	3.74e-13	1.36e-10	SH3PXD2A	0.538833
365	ENSG00000153250	648.26	1.27954	0.188977	8.55e-13	2.75e-10	RBMS1	-0.341181
1604	ENSG00000185652	217.605	1.27952	0.241832	7.6e-09	6.83e-07	NTF3	0.419776
258	ENSG00000203667	3297.96	1.27188	0.175735	3.1e-14	1.37e-11	COX20	1.31109
1593	ENSG00000283141	21.6717	1.27179	0.615713	0.00153071	0.0169065	LINC02666	-1.643
2193	ENSG00000129657	6916.64	1.26583	0.200522	1.82e-11	3.92e-09	SEC14L1	1.07443
1024	ENSG00000085514	81.7779	1.26351	0.343636	1.33e-05	0.000403967	PILRA	0.621552
1472	ENSG00000149295	2390.66	1.24672	0.173654	4.8e-14	1.93e-11	DRD2	1.20101
1049	ENSG00000128567	2853.41	1.24535	0.261927	1.29e-07	8.07e-06	PODXL	1.22316
496	ENSG00000144730	3168.82	1.24154	0.155892	1.17e-16	1.17e-13	IL17RD	-1.20871
657	ENSG00000164161	55.6661	1.23664	0.438633	0.000233343	0.0039207	HHIP	-1.16373
1311	ENSG00000135052	6458.71	1.21954	0.212141	6.1e-10	7.81e-08	GOLM1	0.849349
2438	ENSG00000183785	22.9838	1.21708	0.62905	0.00204462	0.0210721	TUBA8	0.570455
2461	ENSG00000100234	719.858	1.21127	0.216254	1.43e-09	1.6e-07	TIMP3	-0.36067
1270	ENSG00000104419	51.0443	1.20937	0.429013	0.000246197	0.00410393	NDRG1	-0.609201
2295	ENSG00000025772	995.973	1.20801	0.189889	1.35e-11	2.95e-09	TOMM34	0.132855
1201	ENSG00000120889	8320.35	1.20698	0.1633	1.03e-14	5.29e-12	TNFRSF10B	-0.00850822
222	ENSG00000266094	871.845	1.20122	0.202887	2.17e-10	3.26e-08	RASSF5	1.44768
1932	ENSG00000157890	2846.55	1.1877	0.160275	9.05e-15	4.76e-12	MEGF11	1.07079
1397	ENSG00000110422	1695.8	1.18547	0.197281	1.27e-10	2.04e-08	HIPK3	0.837402
1676	ENSG00000135502	190.612	1.18512	0.264762	4.82e-07	2.49e-05	SLC26A10	0.953223
571	ENSG00000272989	19.4118	1.17319	0.697614	0.00322001	0.0295683	LINC02012	-0.0388237
774	ENSG00000113070	246.095	1.16718	0.241642	8.99e-08	5.9e-06	HBEGF	0.124122
545	ENSG00000120742	5767.34	1.15678	0.1809	1.12e-11	2.46e-09	SERP1	1.01916
517	ENSG00000163430	4701.32	1.152	0.191497	1.29e-10	2.05e-08	FSTL1	-0.864016
1106	ENSG00000147119	72.4783	1.15176	0.338458	3.9e-05	0.000956453	CHST7	-0.279716
534	ENSG00000174611	362.799	1.1507	0.20159	7.97e-10	9.74e-08	KY	1.93508
2224	ENSG00000101695	31.6918	1.14865	0.692418	0.00324515	0.029727	RNF125	0.116027
331	ENSG00000115041	42.6544	1.14561	0.453102	0.000571261	0.00793777	KCNIP3	0.577956
1937	ENSG00000137809	84.4156	1.14243	0.423025	0.000347717	0.00539303	ITGA11	0.892992
1612	ENSG00000059804	2479.59	1.13575	0.181709	2.93e-11	5.78e-09	SLC2A3	0.151169
1914	ENSG00000169856	2149.52	1.12781	0.182519	4.64e-11	8.79e-09	ONECUT1	0.48962
2492	ENSG00000186951	427.057	1.12571	0.272106	2.23e-06	9.27e-05	PPARA	0.420575
868	ENSG00000124713	29.3003	1.12503	0.614711	0.00254745	0.0246966	GNMT	0.998175
1710	ENSG00000196850	1621.42	1.12141	0.191837	3.58e-10	4.99e-08	PPTC7	0.876936
2238	ENSG00000177511	4577.41	1.12098	0.154038	2.66e-14	1.2e-11	ST8SIA3	2.14234
567	ENSG00000152492	5588.12	1.1181	0.20185	2.13e-09	2.24e-07	CCDC50	1.17465
725	ENSG00000113273	1315.63	1.1179	0.173224	7.95e-12	1.93e-09	ARSB	1.1532
2033	ENSG00000087245	1363.7	1.11589	0.323593	3.35e-05	0.000840194	MMP2	0.259063
338	ENSG00000175874	312.043	1.11196	0.243235	3.23e-07	1.79e-05	CREG2	1.62467
2048	ENSG00000196155	65.0113	1.10763	0.455145	0.00073502	0.00956132	PLEKHG4	-0.131763
207	ENSG00000118200	9933.59	1.10758	0.193188	5.27e-10	6.89e-08	CAMSAP2	1.14256
903	ENSG00000187772	2964.43	1.10755	0.212121	1.24e-08	1.04e-06	LIN28B	-0.367299
1952	ENSG00000169684	1480.32	1.10282	0.250878	7.35e-07	3.64e-05	CHRNA5	0.0885156
345	ENSG00000153214	300.869	1.10251	0.214924	2.04e-08	1.66e-06	TMEM87B	0.612213
845	ENSG00000168477	149.341	1.10213	0.292178	1.01e-05	0.00032687	TNXB	1.3576
902	ENSG00000112249	3053.25	1.1011	0.168589	4.83e-12	1.27e-09	ASCC3	0.575343
983	ENSG00000180354	3618.79	1.09695	0.179793	7.73e-11	1.38e-08	MTURN	0.807382
1988	ENSG00000206053	4460.26	1.09513	0.164419	2.12e-12	6.48e-10	JPT2	-0.69169
1398	ENSG00000085063	2262.64	1.09185	0.15128	4e-14	1.65e-11	CD59	0.894982
2050	ENSG00000103064	2773.96	1.09026	0.146874	8.73e-15	4.73e-12	SLC7A6	0.943194
272	ENSG00000115884	1274.57	1.08139	0.208131	1.48e-08	1.21e-06	SDC1	0.208178
678	ENSG00000129128	3945.16	1.08122	0.177761	8.78e-11	1.52e-08	SPCS3	0.730738
359	ENSG00000144229	83.8169	1.07822	0.560444	0.00218533	0.0222083	THSD7B	5.66742
440	ENSG00000144455	327.208	1.07675	0.217744	5.37e-08	3.84e-06	SUMF1	0.579075
390	ENSG00000138449	350.977	1.07604	0.197652	3.78e-09	3.77e-07	SLC40A1	0.789125
1457	ENSG00000134627	60.109	1.07564	0.367074	0.0001935	0.0033926	PIWIL4	1.02382
2449	ENSG00000128294	1109.64	1.07193	0.198666	4.95e-09	4.66e-07	TPST2	0.499418
566	ENSG00000145012	631.916	1.06785	0.272063	5.69e-06	0.00020068	LPP	0.315481
614	ENSG00000138639	84.3058	1.06327	0.56253	0.00236059	0.0234686	ARHGAP24	-0.3812
592	ENSG00000181982	791.129	1.06246	0.208829	2.61e-08	2e-06	CCDC149	0.83209
394	ENSG00000151690	905.199	1.06218	0.172208	5.27e-11	9.61e-09	MFSD6	1.04328
262	ENSG00000182551	949.891	1.06112	0.184459	6.59e-10	8.27e-08	ADI1	0.580404
1686	ENSG00000072657	631.517	1.05631	0.351043	0.000152181	0.00279756	TRHDE	1.3044
1504	ENSG00000152465	1083.73	1.05173	0.197023	6.66e-09	6.13e-07	NMT2	0.552685
904	ENSG00000081087	1918.24	1.04814	0.235581	6.04e-07	3.08e-05	OSTM1	0.328575
247	ENSG00000203685	302.172	1.04535	0.206915	3.22e-08	2.41e-06	STUM	0.201556
2225	ENSG00000141441	740.253	1.04304	0.204048	2.35e-08	1.84e-06	GAREM1	1.36666
315	ENSG00000135631	718.076	1.04186	0.242667	1.22e-06	5.53e-05	RAB11FIP5	1.07478
1274	ENSG00000184428	634.91	1.0379	0.165498	2.78e-11	5.54e-09	TOP1MT	0.24032
1113	ENSG00000102096	982.093	1.03767	0.223238	2.42e-07	1.38e-05	PIM2	0.984937
309	ENSG00000198380	4836.91	1.03247	0.203556	2.91e-08	2.21e-06	GFPT1	1.16674
2266	ENSG00000125827	2827.15	1.02728	0.196387	1.27e-08	1.06e-06	TMX4	1.03546
655	ENSG00000109436	5784.94	1.02699	0.201469	2.54e-08	1.97e-06	TBC1D9	0.772446
786	ENSG00000131507	8115.32	1.02649	0.178215	6.52e-10	8.24e-08	NDFIP1	0.824253
615	ENSG00000138646	200.218	1.02463	0.420324	0.000762834	0.00982869	HERC5	0.122454
2383	ENSG00000099337	20.1731	1.02189	0.74171	0.00532835	0.0426831	KCNK6	0.432649
1337	ENSG00000148158	4732.46	1.02087	0.178824	9.34e-10	1.11e-07	SNX30	0.806279
2384	ENSG00000099338	138.168	1.0184	0.280192	1.88e-05	0.000534008	CATSPERG	0.180262
1304	ENSG00000107242	36.1687	1.01507	0.475923	0.00160122	0.0175017	PIP5K1B	-0.0851319
352	ENSG00000173349	1035.42	1.01394	0.176431	7.11e-10	8.75e-08	SFT2D3	0.886686
923	ENSG00000118523	2855.04	1.01392	0.364221	0.000304267	0.00487471	CCN2	0.319963
1517	ENSG00000099250	683.538	1.01337	0.21924	2.77e-07	1.57e-05	NRP1	0.737386
71	ENSG00000117013	119.979	1.01313	0.298018	4.4e-05	0.00104391	KCNQ4	-0.0506829
1268	ENSG00000132294	831.581	1.01132	0.214214	1.73e-07	1.03e-05	EFR3A	1.87882
121	ENSG00000197106	357.844	1.00386	0.260245	7.99e-06	0.000266965	SLC6A17	0.993563
1545	ENSG00000156113	808.423	1.00078	0.233392	1.33e-06	5.94e-05	KCNMA1	-1.05385
1521	ENSG00000165731	19.7924	0.995053	0.724724	0.00565687	0.0445309	RET	1.63348
2044	ENSG00000166592	34.4051	0.990821	0.548973	0.00302273	0.0283729	RRAD	1.65662
283	ENSG00000075426	120.318	0.99046	0.327345	0.000157128	0.00286625	FOSL2	0.574787
594	ENSG00000163683	2640.47	0.989841	0.153008	8.38e-12	2e-09	SMIM14	0.738153
1280	ENSG00000167701	29.956	0.98729	0.600294	0.00389999	0.033675	GPT	2.00693
377	ENSG00000163328	775.533	0.978352	0.226932	1.2e-06	5.49e-05	GPR155	0.48974
1524	ENSG00000150275	747.178	0.97716	0.208492	2.13e-07	1.24e-05	PCDH15	-0.286452
1316	ENSG00000169071	107.256	0.977063	0.306185	9.37e-05	0.00191503	ROR2	-0.300841
1196	ENSG00000104635	1524.83	0.976757	0.207424	1.9e-07	1.12e-05	SLC39A14	0.0998976
410	ENSG00000118257	1318.17	0.976212	0.287057	4.52e-05	0.00106618	NRP2	0.593884
1172	ENSG00000010404	1023.69	0.976006	0.159856	8.47e-11	1.49e-08	IDS	0.880955
168	ENSG00000158710	639.749	0.973624	0.292714	5.91e-05	0.00133555	TAGLN2	0.246584
1515	ENSG00000170759	11665.1	0.97065	0.189284	2.32e-08	1.83e-06	KIF5B	0.899315
1185	ENSG00000091879	242.036	0.969429	0.459976	0.00172419	0.0185042	ANGPT2	1.67694
798	ENSG00000135074	3811.02	0.966433	0.165622	4.48e-10	5.93e-08	ADAM19	1.19227
43	ENSG00000181773	126.983	0.961267	0.253928	1.12e-05	0.000354063	GPR3	0.297436
654	ENSG00000179387	2952.42	0.959008	0.218319	8.54e-07	4.13e-05	ELMOD2	1.06496
1853	ENSG00000054983	1528.12	0.957399	0.184988	1.85e-08	1.51e-06	GALC	1.67436
1282	ENSG00000147852	3042.9	0.955869	0.212912	5.5e-07	2.81e-05	VLDLR	1.36692
2036	ENSG00000102931	3245.21	0.951282	0.16705	1.02e-09	1.2e-07	ARL2BP	0.521527
7	ENSG00000228594	626.379	0.948106	0.276289	4.2e-05	0.001013	FNDC10	0.909233
2194	ENSG00000108639	565.163	0.948028	0.202958	2.36e-07	1.35e-05	SYNGR2	0.300798
1094	ENSG00000102172	6483.79	0.942803	0.172727	3.99e-09	3.94e-07	SMS	0.403213
364	ENSG00000115170	310.734	0.939385	0.238939	6.29e-06	0.000219633	ACVR1	0.0993031
708	ENSG00000132356	1363.83	0.937184	0.182624	2.34e-08	1.84e-06	PRKAA1	0.765991
911	ENSG00000153989	1005.69	0.933474	0.171657	4.48e-09	4.33e-07	NUS1	0.958373
2453	ENSG00000183579	1021.02	0.93342	0.247363	1.19e-05	0.000371066	ZNRF3	-1.11857
682	ENSG00000145476	448.127	0.932972	0.190772	8.22e-08	5.47e-06	CYP4V2	0.759874
1460	ENSG00000149218	1353.3	0.932909	0.212678	9.16e-07	4.37e-05	ENDOD1	1.24437
1450	ENSG00000137509	2479.33	0.93287	0.219051	1.6e-06	6.95e-05	PRCP	0.774719
2279	ENSG00000260903	5434.53	0.93283	0.19505	1.36e-07	8.46e-06	XKR7	-0.0312284
464	ENSG00000152642	999.763	0.92933	0.170688	4.38e-09	4.26e-07	GPD1L	0.222787
1522	ENSG00000165511	173.075	0.927877	0.238202	7.57e-06	0.000255262	ZNF22-AS1	1.28798
1258	ENSG00000048392	1795.24	0.927529	0.175333	1.02e-08	8.8e-07	RRM2B	0.774015
1863	ENSG00000100697	6726.97	0.92702	0.190449	9.33e-08	6.06e-06	DICER1	0.40958
856	ENSG00000112079	1770.18	0.924913	0.191909	1.17e-07	7.4e-06	STK38	-0.186423
1570	ENSG00000166135	2616.06	0.923064	0.202267	4.04e-07	2.18e-05	HIF1AN	0.999635
1834	ENSG00000175985	24.6441	0.92235	0.610324	0.00523086	0.0420443	PLEKHD1	0.727262
1926	ENSG00000171914	4825.61	0.920462	0.187844	7.9e-08	5.29e-06	TLN2	0.872776
400	ENSG00000178074	875.873	0.919607	0.186284	6.57e-08	4.58e-06	C2orf69	1.21458
481	ENSG00000160796	843.36	0.919184	0.222992	2.95e-06	0.000117452	NBEAL2	-0.510043
239	ENSG00000117707	3086.24	0.917525	0.28015	7.51e-05	0.00161635	PROX1	0.0893118
1338	ENSG00000148229	2583.65	0.916744	0.156773	4.31e-10	5.84e-08	POLE3	0.944797
1037	ENSG00000128512	3434.5	0.914978	0.224938	3.63e-06	0.000138959	DOCK4	1.21723
195	ENSG00000143344	2050.19	0.914501	0.167083	3.77e-09	3.77e-07	RGL1	1.05862
670	ENSG00000109472	13503.1	0.91389	0.198673	3.48e-07	1.9e-05	CPE	1.82321
232	ENSG00000170385	2519.69	0.911003	0.189247	1.23e-07	7.74e-06	SLC30A1	0.444749
541	ENSG00000188582	122.355	0.903127	0.262993	4.44e-05	0.00105075	PAQR9	0.85528
225	ENSG00000196352	150.406	0.901954	0.407371	0.0015149	0.0167612	CD55	-0.214655
1134	ENSG00000102158	1844.77	0.900377	0.1675	7.24e-09	6.56e-07	MAGT1	0.241866
1272	ENSG00000280303	32.2632	0.897554	0.547793	0.00448304	0.0375462	ERICD	0.754484
459	ENSG00000154822	1246.38	0.896803	0.176522	3.23e-08	2.41e-06	PLCL2	1.30069
1092	ENSG00000184368	1590.54	0.895469	0.184284	1e-07	6.38e-06	MAP7D2	0.365663
1976	ENSG00000182253	1222.89	0.894996	0.20862	1.45e-06	6.38e-05	SYNM	1.38458
884	ENSG00000112309	1633.77	0.891128	0.216718	3.24e-06	0.000126574	B3GAT2	1.70582
413	ENSG00000115020	3631.58	0.889337	0.177339	4.59e-08	3.33e-06	PIKFYVE	1.07917
1251	ENSG00000180694	2212.26	0.886859	0.191807	3.19e-07	1.78e-05	TMEM64	1.42806
471	ENSG00000235257	121.309	0.88634	0.288845	0.00015419	0.00282354	ITGA9-AS1	1.14153
118	ENSG00000134215	571.069	0.884776	0.194786	4.69e-07	2.45e-05	VAV3	1.19262
2452	ENSG00000159873	1403.71	0.882623	0.224904	7e-06	0.000239896	CCDC117	0.266562
1613	ENSG00000065970	1426.36	0.880914	0.222401	6.09e-06	0.000213521	FOXJ2	0.363808
1697	ENSG00000136048	369.464	0.879297	0.29349	0.000195448	0.00341728	DRAM1	0.367832
1163	ENSG00000077713	57.6636	0.878837	0.360388	0.000939896	0.0115976	SLC25A43	0.420864
1130	ENSG00000067177	357.693	0.87216	0.218661	5.52e-06	0.000196535	PHKA1	0.372438
981	ENSG00000106080	777.728	0.871234	0.319273	0.000439842	0.00649246	FKBP14	0.604771
2504	ENSG00000159267	1641.68	0.870213	0.200385	1.2e-06	5.48e-05	HLCS	0.554361
977	ENSG00000050344	309.783	0.868309	0.312422	0.000377603	0.00575298	NFE2L3	-0.0258485
925	ENSG00000028839	2396.66	0.865359	0.15975	5.51e-09	5.14e-07	TBPL1	1.69819
1179	ENSG00000130822	617.073	0.865332	0.273546	0.000117627	0.00229866	PNCK	-0.371754
915	ENSG00000152661	121.429	0.864363	0.336937	0.00068978	0.0091231	GJA1	-0.283326
2222	ENSG00000046604	500.472	0.863781	0.274309	0.000123334	0.00239749	DSG2	0.219041
1421	ENSG00000124942	91.858	0.862389	0.427316	0.00243503	0.0239373	AHNAK	-0.119911
1322	ENSG00000106799	8137.61	0.861262	0.191756	6.17e-07	3.13e-05	TGFBR1	0.188693
1381	ENSG00000110693	45.3018	0.858572	0.411137	0.002147	0.021925	SOX6	0.244822
641	ENSG00000150961	728.962	0.857686	0.213807	5.06e-06	0.000184336	SEC24D	0.298718
295	ENSG00000152527	239.362	0.857629	0.302271	0.000324549	0.00513883	PLEKHH2	0.21125
2111	ENSG00000160551	10006.8	0.855698	0.175645	9.94e-08	6.36e-06	TAOK1	0.177392
441	ENSG00000150995	62.7647	0.852506	0.520664	0.00471052	0.0389182	ITPR1	0.810716
1602	ENSG00000078237	689.556	0.850342	0.218304	8.24e-06	0.000273353	TIGAR	0.353357
1707	ENSG00000084112	3162.65	0.849926	0.178462	1.73e-07	1.03e-05	SSH1	-1.6982
1241	ENSG00000076554	2018.29	0.8488	0.150196	1.69e-09	1.86e-07	TPD52	1.36721
2300	ENSG00000124198	2880.19	0.846518	0.199039	1.84e-06	7.82e-05	ARFGEF2	0.647419
253	ENSG00000154429	2219.77	0.844687	0.203782	2.96e-06	0.000117463	CCSAP	0.786423
2303	ENSG00000124098	2792.54	0.843587	0.149528	1.56e-09	1.74e-07	FAM210B	0.446284
1445	ENSG00000186642	1492.65	0.839097	0.184324	4.77e-07	2.48e-05	PDE2A	0.60088
1467	ENSG00000152402	473.172	0.837888	0.188253	7.67e-07	3.78e-05	GUCY1A2	0.740978
1168	ENSG00000165675	2960.96	0.836588	0.157807	1.08e-08	9.23e-07	ENOX2	1.02456
2347	ENSG00000161860	44.2882	0.836418	0.503486	0.00469332	0.038827	SYCE2	0.332964
1951	ENSG00000166426	88287	0.834222	0.182093	4.24e-07	2.24e-05	CRABP1	1.50627
79	ENSG00000173846	2287.27	0.833005	0.148828	2.08e-09	2.2e-07	PLK3	0.485761
2157	ENSG00000141179	540.398	0.832731	0.181168	3.94e-07	2.13e-05	PCTP	-1.98729
1666	ENSG00000139645	4533.37	0.83252	0.203767	3.86e-06	0.00014658	ANKRD52	0.928045
2064	ENSG00000261609	1431.74	0.83094	0.21558	1e-05	0.000323427	GAN	0.522382
1565	ENSG00000155254	281.612	0.829963	0.223709	1.77e-05	0.000509981	MARVELD1	0.545816
1425	ENSG00000168067	671.948	0.829153	0.178314	3.08e-07	1.73e-05	MAP4K2	0.330623
1192	ENSG00000003989	178.287	0.826577	0.351951	0.00124549	0.0144377	SLC7A2	0.323384
1847	ENSG00000198894	2145.08	0.82525	0.199318	3.1e-06	0.000121955	CIPC	1.04618
1762	ENSG00000102547	1113.89	0.823624	0.189439	1.26e-06	5.65e-05	CAB39L	0.893732
1307	ENSG00000156052	7380.92	0.8234	0.14792	2.49e-09	2.61e-07	GNAQ	0.7806
336	ENSG00000204634	328.767	0.823278	0.257233	0.000110279	0.00218402	TBC1D8	0.57168
1516	ENSG00000150093	13343.5	0.819824	0.162866	4.72e-08	3.41e-06	ITGB1	0.873875
759	ENSG00000164398	339.081	0.819489	0.262328	0.000142506	0.00265316	ACSL6	0.590359
17	ENSG00000130940	266.399	0.819113	0.304042	0.000521406	0.00739133	CASZ1	0.690887
556	ENSG00000184378	39.4023	0.817181	0.538385	0.0060145	0.0464863	ACTRT3	0.153692
2506	ENSG00000183778	269.814	0.816941	0.255375	0.000112724	0.00222547	B3GALT5	-0.233746
1906	ENSG00000137872	3968.48	0.815322	0.249549	9.31e-05	0.00190612	SEMA6D	0.959015
2134	ENSG00000108861	4283.04	0.814732	0.196115	2.98e-06	0.000118146	DUSP3	1.09326
2305	ENSG00000124164	4480.93	0.811882	0.144195	1.77e-09	1.93e-07	VAPB	0.576255
1636	ENSG00000139132	2749.39	0.810206	0.185232	1.1e-06	5.06e-05	FGD4	0.0480245
267	ENSG00000196208	12864.9	0.807477	0.151454	9.52e-09	8.39e-07	GREB1	-1.14974
653	ENSG00000145391	3186.57	0.807084	0.256618	0.000135727	0.00256474	SETD7	0.781821
1297	ENSG00000205143	96.3014	0.806961	0.319566	0.000835677	0.010503	ARID3C	0.2705
982	ENSG00000106086	5197.31	0.804085	0.222374	2.2e-05	0.000604473	PLEKHA8	0.787273
877	ENSG00000001561	848.065	0.803597	0.233528	4.98e-05	0.00115641	ENPP4	0.835673
705	ENSG00000168724	1523.3	0.802927	0.191115	2.51e-06	0.000101777	DNAJC21	0.349243
944	ENSG00000185345	172.737	0.802745	0.241341	7.48e-05	0.00161193	PRKN	0.41068
942	ENSG00000197081	13150.8	0.798532	0.21982	2.11e-05	0.000586248	IGF2R	-0.104643
1225	ENSG00000206579	1874.72	0.797368	0.215417	1.98e-05	0.00055725	XKR4	2.26924
728	ENSG00000164300	588.714	0.796646	0.211885	1.54e-05	0.000455164	SERINC5	-0.37684
2001	ENSG00000038532	2585.33	0.79664	0.16233	9.27e-08	6.04e-06	CLEC16A	0.549773
72	ENSG00000177181	2096.36	0.796161	0.170298	2.86e-07	1.61e-05	RIMKLA	1.30121
2467	ENSG00000189060	31052.2	0.794812	0.201678	7.53e-06	0.000254317	H1-0	1.10866
1343	ENSG00000148175	77.8888	0.794578	0.406788	0.00306322	0.0285603	STOM	0.378694
221	ENSG00000174514	201.792	0.792824	0.225058	3.81e-05	0.000937125	MFSD4A	1.81589
1285	ENSG00000107036	1883.26	0.790872	0.177904	8.5e-07	4.12e-05	RIC1	0.694195
1777	ENSG00000125246	100.536	0.790691	0.298799	0.000623597	0.00846636	CLYBL	-1.33396
1912	ENSG00000138594	1683.39	0.790539	0.200005	7.19e-06	0.000244681	TMOD3	0.6694
1558	ENSG00000059573	3749.93	0.790389	0.168985	2.87e-07	1.61e-05	ALDH18A1	0.732642
1817	ENSG00000131979	190.022	0.790298	0.241065	9.05e-05	0.0018674	GCH1	0.925351
1630	ENSG00000110841	1463.57	0.790138	0.213106	1.92e-05	0.000542006	PPFIBP1	0.539884
12	ENSG00000049245	1370.1	0.789789	0.202352	8.74e-06	0.000289636	VAMP3	0.570156
2264	ENSG00000125772	2795.29	0.788996	0.212555	1.87e-05	0.000533194	GPCPD1	0.279155
1324	ENSG00000136874	1035.59	0.787582	0.183023	1.62e-06	7.03e-05	STX17	0.80472
1191	ENSG00000003987	1094.24	0.787333	0.187122	2.46e-06	0.000100463	MTMR7	1.78939
572	ENSG00000161267	409.308	0.786591	0.225373	4.33e-05	0.00103158	BDH1	1.23335
2340	ENSG00000130158	920.528	0.786328	0.170877	4.14e-07	2.19e-05	DOCK6	-0.478691
2464	ENSG00000100345	5884.66	0.785941	0.199623	7.77e-06	0.000261142	MYH9	-0.00496199
1306	ENSG00000198963	280.752	0.7848	0.242888	0.000106997	0.00212347	RORB	0.666497
2239	ENSG00000119547	17690.1	0.784547	0.203343	1e-05	0.000323427	ONECUT2	0.672149
1898	ENSG00000137814	1435.4	0.781644	0.169868	4.13e-07	2.19e-05	HAUS2	1.08941
1098	ENSG00000174010	1431.29	0.781414	0.157416	6.96e-08	4.76e-06	KLHL15	0.122358
493	ENSG00000163935	605.967	0.780596	0.184958	2.36e-06	9.7e-05	SFMBT1	0.440416
2515	ENSG00000197381	1162.83	0.777366	0.187512	3.28e-06	0.000127308	ADARB1	0.813741
1187	ENSG00000147324	3508.14	0.775629	0.201543	1.16e-05	0.00036433	MFHAS1	0.0524702
1149	ENSG00000166432	510.511	0.772923	0.26153	0.000264577	0.00433407	ZMAT1	0.838499
917	ENSG00000172594	426.541	0.771069	0.215807	3.28e-05	0.000827765	SMPDL3A	1.17552
1115	ENSG00000171365	5695.49	0.770933	0.172876	8.58e-07	4.13e-05	CLCN5	1.08373
1574	ENSG00000120049	479.847	0.769141	0.266778	0.000331282	0.00519311	KCNIP2	0.646921
1017	ENSG00000105810	1746.44	0.767508	0.219117	4.27e-05	0.0010217	CDK6	0.268023
1276	ENSG00000261150	546.171	0.767442	0.222754	5.29e-05	0.00121701	EPPK1	1.12871
248	ENSG00000198835	215.009	0.766724	0.240464	0.000126703	0.00243797	GJC2	0.227588
1470	ENSG00000086848	1032.87	0.762498	0.205164	1.9e-05	0.000537455	ALG9	0.753289
1184	ENSG00000180190	859.824	0.762129	0.190589	6.26e-06	0.00021899	TDRP	0.115198
388	ENSG00000138448	1471.69	0.761431	0.200452	1.41e-05	0.000421169	ITGAV	-1.39317
2354	ENSG00000072954	217.386	0.760556	0.284311	0.000611262	0.00832872	TMEM38A	1.04483
501	ENSG00000163602	2109.39	0.759344	0.200065	1.42e-05	0.000425844	RYBP	0.291066
936	ENSG00000131016	9792.37	0.75738	0.171522	1.03e-06	4.84e-05	AKAP12	0.54135
1082	ENSG00000006757	664.844	0.756442	0.26761	0.000399718	0.00601258	PNPLA4	0.321021
1182	ENSG00000130827	6005.09	0.753544	0.167087	6.78e-07	3.39e-05	PLXNA3	0.576395
42	ENSG00000090020	1196.16	0.753409	0.189846	7.21e-06	0.000244787	SLC9A1	0.0976762
1074	ENSG00000117868	2475.14	0.751064	0.177578	2.4e-06	9.84e-05	ESYT2	0.830156
1257	ENSG00000169439	2043.37	0.750825	0.23304	0.000117008	0.0022957	SDC2	-0.188205
1332	ENSG00000173258	304.166	0.750436	0.33851	0.00194795	0.0202608	ZNF483	0.629622
739	ENSG00000175426	934.183	0.749476	0.180466	3.37e-06	0.000129727	PCSK1	0.795366
140	ENSG00000143369	93.979	0.748683	0.330571	0.00176959	0.0188846	ECM1	-1.30378
1579	ENSG00000138166	228.538	0.747643	0.255853	0.000305559	0.00489126	DUSP5	0.884911
1157	ENSG00000068366	7791.62	0.747444	0.179684	3.29e-06	0.000127388	ACSL4	0.248867
230	ENSG00000082512	360.501	0.746926	0.201403	2.05e-05	0.000572354	TRAF5	0.58819
558	ENSG00000075420	1386.55	0.746865	0.206016	2.82e-05	0.000734804	FNDC3B	0.027921
984	ENSG00000106113	850.504	0.745656	0.386632	0.00354615	0.031688	CRHR2	2.14712
2143	ENSG00000159202	3491.38	0.745652	0.164483	6.14e-07	3.12e-05	UBE2Z	0.328597
986	ENSG00000122642	2988.08	0.74435	0.195057	1.35e-05	0.000407664	FKBP9	0.364283
795	ENSG00000037749	2337.35	0.744227	0.170731	1.37e-06	6.07e-05	MFAP3	1.21378
2289	ENSG00000101347	941.551	0.743966	0.223622	8.35e-05	0.00174969	SAMHD1	0.970867
1564	ENSG00000155252	1035.03	0.7438	0.205898	2.96e-05	0.000767296	PI4K2A	0.607018
2176	ENSG00000215769	82.3206	0.742988	0.386975	0.0036591	0.0323616	ARHGAP27P1-BPTFP1-KPNA2P3	1.14935
1382	ENSG00000188211	304.647	0.740664	0.252967	0.000305913	0.00489281	NCR3LG1	0.977832
192	ENSG00000135823	5117.92	0.739709	0.191386	1.13e-05	0.000357509	STX6	-0.480732
480	ENSG00000211456	1910.86	0.739606	0.220868	7.78e-05	0.00166082	SACM1L	0.897473
54	ENSG00000160097	5431.18	0.739092	0.173189	2.3e-06	9.52e-05	FNDC5	1.29709
931	ENSG00000112419	114.468	0.738772	0.382335	0.00361242	0.0320684	PHACTR2	0.0991875
538	ENSG00000175066	810.066	0.738722	0.190312	1.06e-05	0.00033791	GK5	0.734391
1478	ENSG00000110395	5383.89	0.738175	0.218986	6.85e-05	0.00150532	CBL	0.210901
763	ENSG00000164403	267.72	0.73515	0.245195	0.000248693	0.00413826	SHROOM1	0.944564
644	ENSG00000151458	4297.41	0.73481	0.23125	0.000123004	0.00239353	ANKRD50	1.17908
229	ENSG00000143473	797.555	0.734388	0.200279	2.49e-05	0.000663198	KCNH1	1.08674
646	ENSG00000164070	2737.75	0.73185	0.223356	9.91e-05	0.00200389	HSPA4L	1.3396
1978	ENSG00000140479	367.6	0.731367	0.255303	0.000378173	0.00575704	PCSK6	0.295529
1377	ENSG00000133816	69.2423	0.730676	0.339381	0.00237313	0.0235118	MICAL2	0.716879
1548	ENSG00000107771	3546.26	0.72879	0.173054	2.7e-06	0.000107534	CCSER2	0.591105
1346	ENSG00000148200	3149.44	0.728453	0.146689	7.65e-08	5.18e-06	NR6A1	0.513824
959	ENSG00000225968	4366.12	0.727932	0.154989	3.47e-07	1.9e-05	ELFN1	-0.108453
762	ENSG00000131437	6226.88	0.72788	0.164758	1.17e-06	5.39e-05	KIF3A	0.659881
1503	ENSG00000048740	5379.09	0.724607	0.190037	1.44e-05	0.000427662	CELF2	0.377732
494	ENSG00000157388	911.335	0.723658	0.248972	0.000336892	0.00525957	CACNA1D	-0.644671
1264	ENSG00000136986	2944.67	0.722537	0.169257	2.13e-06	8.87e-05	DERL1	-0.751399
2052	ENSG00000103044	284.973	0.722075	0.270892	0.000675354	0.00899591	HAS3	0.555407
2174	ENSG00000178607	492.162	0.721775	0.217808	9.1e-05	0.00187401	ERN1	1.31512
669	ENSG00000109466	1023.05	0.721046	0.216248	8.46e-05	0.00176798	KLHL2	1.37189
1061	ENSG00000198420	2354.28	0.720002	0.16031	7.84e-07	3.85e-05	TCAF1	0.851713
1573	ENSG00000198408	9922.05	0.719103	0.233225	0.000159357	0.00288747	OGA	0.986971
1079	ENSG00000183943	9419.35	0.718418	0.149352	1.71e-07	1.03e-05	PRKX	0.897377
1046	ENSG00000272899	446.955	0.71828	0.273034	0.000749601	0.00969774	ATP6V1FNB	0.641762
2327	ENSG00000223573	60.5754	0.716888	0.419625	0.00555508	0.0439055	TINCR	-0.0859151
1434	ENSG00000174791	80.9036	0.716379	0.302571	0.00149567	0.016614	RIN1	0.459727
1089	ENSG00000102098	2726.07	0.714308	0.148425	1.7e-07	1.03e-05	SCML2	-1.66718
2499	ENSG00000166265	230.282	0.71424	0.308791	0.00170665	0.0183889	CYYR1	-0.488116
2355	ENSG00000130518	695.173	0.713796	0.287829	0.0011327	0.0134149	IQCN	0.389638
2192	ENSG00000163597	1877.4	0.713328	0.161064	1.07e-06	4.98e-05	SNHG16	0.785225
1500	ENSG00000065675	113.664	0.711629	0.440606	0.006484	0.0490583	PRKCQ	0.221945
1700	ENSG00000111696	132.641	0.711552	0.314052	0.00191082	0.0199646	NT5DC3	-0.133255
1692	ENSG00000139318	2231.7	0.711338	0.232791	0.000218786	0.00373237	DUSP6	0.679091
760	ENSG00000072682	509.378	0.710356	0.177863	7.1e-06	0.000242347	P4HA2	0.00899514
1809	ENSG00000100485	1995.72	0.710161	0.180469	9.01e-06	0.000295556	SOS2	0.817129
1215	ENSG00000156675	689.129	0.710051	0.221303	0.000133025	0.00252534	RAB11FIP1	0.37264
1642	ENSG00000174233	3282.4	0.709873	0.147097	1.61e-07	9.81e-06	ADCY6	0.840962
2422	ENSG00000142408	2518.17	0.709506	0.230287	0.000202479	0.00350785	CACNG8	-0.370113
386	ENSG00000138434	3031.16	0.709448	0.146892	1.62e-07	9.87e-06	ITPRID2	0.424304
447	ENSG00000134086	5321.91	0.708693	0.142351	7.65e-08	5.18e-06	VHL	1.05277
457	ENSG00000206560	1336.71	0.707514	0.158829	9.39e-07	4.45e-05	ANKRD28	-0.0425666
237	ENSG00000162769	3838.09	0.707179	0.23595	0.00024211	0.00404649	FLVCR1	0.9324
2315	ENSG00000099822	242.74	0.704544	0.362277	0.0037952	0.0330867	HCN2	0.429399
1857	ENSG00000100784	283.053	0.70453	0.214036	0.000102419	0.00205053	RPS6KA5	0.833522
722	ENSG00000122012	3437.34	0.704387	0.248699	0.000439157	0.00648741	SV2C	1.39265
1949	ENSG00000167202	1107.9	0.703217	0.253047	0.000511148	0.00730229	TBC1D2B	0.12041
1040	ENSG00000196937	1821.96	0.702677	0.167462	3.06e-06	0.000120685	FAM3C	1.16241
1362	ENSG00000160326	1103.57	0.702245	0.20618	6.81e-05	0.00150015	SLC2A6	0.843283
96	ENSG00000180488	1018.02	0.70176	0.168905	3.65e-06	0.000139531	MIGA1	1.23142
1287	ENSG00000177076	304.168	0.701181	0.222298	0.000163126	0.00293333	ACER2	0.654818
1866	ENSG00000036530	358.44	0.699911	0.235802	0.000295168	0.00475304	CYP46A1	0.483109
1754	ENSG00000242715	95.8218	0.69863	0.322028	0.00246996	0.0241928	CCDC169	-1.38009
1404	ENSG00000166181	6922.93	0.698341	0.193539	3.33e-05	0.000837604	API5	1.5183
1586	ENSG00000151893	2982.75	0.697968	0.24568	0.00040792	0.00611171	CACUL1	1.05321
256	ENSG00000162885	1447.79	0.695868	0.225414	0.000205204	0.00354857	B3GALNT2	1.36723
819	ENSG00000111846	687.377	0.6943	0.180411	1.34e-05	0.000404356	GCNT2	-1.00304
1881	ENSG00000198838	164.02	0.694273	0.30673	0.00200744	0.0207433	RYR3	1.93314
84	ENSG00000123091	8765.41	0.693068	0.195637	4.24e-05	0.00101542	RNF11	1.02023
985	ENSG00000106341	876.206	0.693003	0.313316	0.00225054	0.0226645	PPP1R17	1.40827
797	ENSG00000055163	13346.5	0.692568	0.153242	7.32e-07	3.64e-05	CYFIP2	1.33264
1367	ENSG00000177943	544.181	0.692328	0.321851	0.0025774	0.0249359	MAMDC4	0.944495
899	ENSG00000123552	523.972	0.691438	0.224782	0.000213667	0.00365908	USP45	0.540957
1924	ENSG00000140299	2672.95	0.690067	0.177759	1.17e-05	0.00036433	BNIP2	0.592079
938	ENSG00000146433	2763.39	0.689362	0.15821	1.54e-06	6.71e-05	TMEM181	0.910212
751	ENSG00000169570	270.145	0.689105	0.2552	0.000662991	0.0088553	DTWD2	0.606984
632	ENSG00000123739	769.396	0.687589	0.174086	8.96e-06	0.00029473	PLA2G12A	1.00409
1929	ENSG00000174498	43423.1	0.6854	0.148411	4.78e-07	2.48e-05	IGDCC3	0.798591
919	ENSG00000111911	2085.36	0.684196	0.189399	3.46e-05	0.000861191	HINT3	0.944491
2408	ENSG00000130528	475.105	0.68323	0.203963	8.79e-05	0.00182339	HRC	-0.335201
277	ENSG00000171303	3921.69	0.681609	0.188168	3.28e-05	0.000827765	KCNK3	1.11908
1835	ENSG00000100647	1700.16	0.681357	0.17367	1e-05	0.000323427	SUSD6	0.351886
193	ENSG00000143333	2054.09	0.678927	0.266268	0.00102461	0.012443	RGS16	-0.260307
203	ENSG00000116747	4007.38	0.678925	0.217347	0.000189864	0.00333811	RO60	1.1415
2240	ENSG00000074657	10339.3	0.678834	0.157541	1.96e-06	8.28e-05	ZNF532	0.709522
1446	ENSG00000162139	1063.07	0.678718	0.172443	9.6e-06	0.000312543	NEU3	0.391925
63	ENSG00000183431	3731.98	0.678044	0.191518	4.54e-05	0.00107001	SF3A3	0.160809
1441	ENSG00000110092	3289.99	0.677148	0.215055	0.000176219	0.00313015	CCND1	-0.7492
92	ENSG00000162402	4459.31	0.677015	0.209804	0.000135629	0.00256474	USP24	0.380867
1948	ENSG00000140391	11133.6	0.676764	0.165155	4.95e-06	0.000181107	TSPAN3	-0.20955
1738	ENSG00000090615	4366.53	0.675666	0.18254	2.46e-05	0.000659171	GOLGA3	0.656756
711	ENSG00000164172	965.758	0.674307	0.189019	4.07e-05	0.000990938	MOCS2	0.491752
1273	ENSG00000022567	1148.05	0.67422	0.203468	0.000102564	0.00205053	SLC45A4	0.416208
1862	ENSG00000188488	363.123	0.673993	0.284226	0.00163201	0.0177972	SERPINA5	0.156706
188	ENSG00000135837	3886.86	0.672537	0.19891	8.09e-05	0.00170291	CEP350	0.598435
1532	ENSG00000165476	2062.63	0.671728	0.212871	0.000173265	0.00308637	REEP3	0.738147
605	ENSG00000132463	5615.11	0.670822	0.19735	7.82e-05	0.00166297	GRSF1	1.06041
713	ENSG00000134352	4019.14	0.669688	0.149612	9.38e-07	4.45e-05	IL6ST	0.8918
1911	ENSG00000128872	7583.83	0.669627	0.179264	2.23e-05	0.000609506	TMOD2	1.10838
22	ENSG00000116138	1424.9	0.668403	0.206255	0.000131753	0.00251726	DNAJC16	0.531027
2159	ENSG00000121060	451.123	0.667459	0.210837	0.000170012	0.00303847	TRIM25	0.572158
924	ENSG00000146409	697.564	0.666598	0.167241	8.12e-06	0.000269914	SLC18B1	0.612089
2379	ENSG00000161298	624.661	0.666461	0.20556	0.000132136	0.00251949	ZNF382	0.425691
590	ENSG00000145147	2990.27	0.665726	0.228757	0.000377423	0.00575298	SLIT2	0.724293
1090	ENSG00000180815	102.31	0.66448	0.309005	0.00279661	0.0266219	MAP3K15	0.707676
1462	ENSG00000165895	331.402	0.66423	0.273552	0.00145084	0.0162038	ARHGAP42	-0.255019
2333	ENSG00000196110	228.416	0.663502	0.227219	0.000373091	0.00572103	ZNF699	0.768592
1693	ENSG00000136014	1100.96	0.661289	0.24468	0.000705541	0.00928043	USP44	-0.202284
1696	ENSG00000238105	107.176	0.660946	0.297232	0.00239845	0.0237007	GOLGA2P5	0.265879
882	ENSG00000151914	11221.7	0.660901	0.249427	0.000916879	0.0113431	DST	1.75082
522	ENSG00000114626	186.286	0.660854	0.256893	0.00101721	0.0123743	ABTB1	0.855408
181	ENSG00000094975	8237.34	0.659864	0.202212	0.000124991	0.00241484	SUCO	1.33321
1211	ENSG00000120875	9577.57	0.658491	0.163464	6.86e-06	0.000236308	DUSP4	1.29827
2237	ENSG00000091157	3847.23	0.658011	0.152555	2e-06	8.39e-05	WDR7	0.79765
2256	ENSG00000125834	3439.02	0.657958	0.163556	7.08e-06	0.000242131	STK35	1.33112
1519	ENSG00000175395	2904.41	0.657619	0.173386	1.8e-05	0.000516725	ZNF25	1.02369
583	ENSG00000071127	6116.79	0.656843	0.145283	7.67e-07	3.78e-05	WDR1	0.285401
2282	ENSG00000078699	6032.53	0.656842	0.157919	3.97e-06	0.000149414	CBFA2T2	0.027303
2473	ENSG00000221890	3033.49	0.655998	0.172579	1.76e-05	0.000509572	NPTXR	1.02352
840	ENSG00000124613	568.746	0.65423	0.225717	0.000407113	0.00610443	ZNF391	0.32723
2269	ENSG00000089177	303.623	0.654229	0.200734	0.000128328	0.00246673	KIF16B	-0.00591405
810	ENSG00000146090	238.565	0.652007	0.205955	0.00017673	0.0031363	RASGEF1C	0.632684
1030	ENSG00000005483	10635.7	0.651496	0.221963	0.000383983	0.00582211	KMT2E	1.283
749	ENSG00000152503	1991.27	0.651478	0.240245	0.000706227	0.00928233	TRIM36	1.16
2275	ENSG00000101474	4800.68	0.650586	0.157818	5.44e-06	0.000194527	APMAP	1.21981
1773	ENSG00000152749	768.803	0.649814	0.193804	9.43e-05	0.00192294	GPR180	0.740895
559	ENSG00000177565	6390.15	0.649699	0.199261	0.000129613	0.00248639	TBL1XR1	0.340527
2310	ENSG00000130589	1749.88	0.649048	0.16324	8.89e-06	0.000293528	HELZ2	0.609932
2230	ENSG00000152223	1855.84	0.646901	0.206052	0.000196132	0.00342608	EPG5	0.416559
1776	ENSG00000088387	162.362	0.64673	0.303395	0.00302546	0.0283729	DOCK9	0.263743
371	ENSG00000152256	1449.71	0.645431	0.169315	1.72e-05	0.00050008	PDK1	0.910979
1992	ENSG00000167972	6438.29	0.645142	0.149191	1.98e-06	8.36e-05	ABCA3	1.0024
2243	ENSG00000134444	2324.56	0.644816	0.18075	4.43e-05	0.00104969	RELCH	0.982483
87	ENSG00000162377	1321.58	0.644455	0.157008	5.17e-06	0.000187844	COA7	0.885802
302	ENSG00000138035	1351.68	0.644343	0.157114	5.26e-06	0.000190175	PNPT1	0.770961
748	ENSG00000129625	4478.94	0.644289	0.180016	4.22e-05	0.0010146	REEP5	1.00925
1625	ENSG00000139154	1007.79	0.644074	0.210114	0.000248956	0.004139	AEBP2	1.21263
506	ENSG00000057019	5453.04	0.64252	0.175037	3.22e-05	0.000818802	DCBLD2	0.956803
1183	ENSG00000147364	1438.97	0.642185	0.165611	1.33e-05	0.000403967	FBXO25	1.9963
878	ENSG00000146072	1560.35	0.64176	0.281278	0.00219238	0.0222561	TNFRSF21	1.27818
1739	ENSG00000198040	4746.36	0.64147	0.151651	3.05e-06	0.000120685	ZNF84	1.04672
476	ENSG00000163788	1670.96	0.640815	0.199999	0.000158323	0.00288094	SNRK	0.811252
1188	ENSG00000173281	134.581	0.640238	0.260468	0.0014455	0.0161706	PPP1R3B	1.13855
466	ENSG00000170275	1423.9	0.639754	0.194792	0.000123738	0.00240287	CRTAP	-0.0838823
427	ENSG00000173744	3984.17	0.63827	0.240499	0.000832878	0.0104818	AGFG1	0.205445
847	ENSG00000204267	231.191	0.637588	0.361935	0.00627092	0.0478089	TAP2	0.40945
1414	ENSG00000166900	730.387	0.637465	0.182553	5.95e-05	0.00134294	STX3	0.366176
349	ENSG00000226479	1169.54	0.63745	0.16741	1.79e-05	0.000514181	TMEM185B	0.84176
297	ENSG00000171150	2009.06	0.636837	0.186039	7.56e-05	0.00162111	SOCS5	0.588749
2145	ENSG00000198740	1848.62	0.636585	0.21786	0.000397452	0.005988	ZNF652	1.05114
570	ENSG00000072274	7063.52	0.635142	0.174971	3.58e-05	0.000887433	TFRC	0.542711
1254	ENSG00000164938	4318.58	0.633922	0.204089	0.000231679	0.00389966	TP53INP1	0.872983
1044	ENSG00000128595	9792.39	0.632904	0.192559	0.000130744	0.00250301	CALU	0.522813
409	ENSG00000138439	2658.84	0.632372	0.210291	0.000312182	0.00497628	FAM117B	0.972769
539	ENSG00000114127	1631.14	0.631413	0.249866	0.00123279	0.0143256	XRN1	0.49066
2498	ENSG00000154639	8675.05	0.630286	0.183613	7.44e-05	0.00160685	CXADR	1.17834
2221	ENSG00000134755	377.793	0.629073	0.304903	0.00368061	0.0324459	DSC2	0.782239
1370	ENSG00000110628	75.1966	0.628431	0.34015	0.00563365	0.0444339	SLC22A18	2.53995
718	ENSG00000131711	136748	0.62806	0.195514	0.000161792	0.00291487	MAP1B	-0.0920008
2250	ENSG00000179981	1547.4	0.627844	0.246465	0.0011149	0.0132666	TSHZ1	0.148022
240	ENSG00000152104	1245.91	0.623802	0.317463	0.00453471	0.0378818	PTPN14	-0.257658
1120	ENSG00000131080	684.501	0.622681	0.238665	0.00102483	0.012443	EDA2R	-2.20441
836	ENSG00000275713	77.4375	0.622462	0.348653	0.00636971	0.0483303	H2BC9	-1.35324
1502	ENSG00000198879	409.097	0.622419	0.233342	0.000867116	0.0108193	SFMBT2	1.33652
1527	ENSG00000148541	983.54	0.622073	0.197331	0.000199244	0.00346764	FAM13C	2.14022
1854	ENSG00000100433	924.025	0.621016	0.209204	0.000361503	0.00557491	KCNK10	0.874674
1491	ENSG00000166106	153.745	0.620478	0.323532	0.00497993	0.040491	ADAMTS15	-0.187178
2198	ENSG00000184557	267.739	0.619328	0.310952	0.00437677	0.0368352	SOCS3	0.375516
1743	ENSG00000150457	1398.59	0.618453	0.196255	0.000202092	0.0035056	LATS2	0.224424
2045	ENSG00000067955	1612.53	0.617305	0.195149	0.00019838	0.00345897	CBFB	0.288083
1563	ENSG00000187122	17276.1	0.617157	0.162006	2.05e-05	0.000572354	SLIT1	1.9631
2321	ENSG00000141905	160.011	0.617132	0.312601	0.00458216	0.0381571	NFIC	0.71099
1080	ENSG00000146938	5670.28	0.616084	0.1563	1.14e-05	0.000357986	NLGN4X	1.009
1852	ENSG00000071537	5279.53	0.61608	0.170758	4.1e-05	0.000996961	SEL1L	0.975056
128	ENSG00000116774	72.6974	0.615317	0.339435	0.00621358	0.047448	OLFML3	-1.95778
1544	ENSG00000156671	2525.96	0.614287	0.208085	0.000388853	0.00587245	SAMD8	0.921304
532	ENSG00000154917	8561.16	0.614229	0.152092	7.4e-06	0.00025034	RAB6B	0.728501
2034	ENSG00000087253	163.794	0.613334	0.329759	0.00568723	0.044652	LPCAT2	-0.418542
90	ENSG00000058804	1544.72	0.612654	0.167287	3.41e-05	0.000852579	NDC1	0.900782
699	ENSG00000154122	837.044	0.612523	0.171583	4.72e-05	0.00110588	ANKH	0.241595
943	ENSG00000026652	5238.67	0.611427	0.16353	2.5e-05	0.000666598	AGPAT4	0.622585
1695	ENSG00000120868	1769.16	0.610848	0.222391	0.000716784	0.00938853	APAF1	0.843407
1633	ENSG00000139146	8681.63	0.610358	0.177184	7.56e-05	0.00162111	SINHCAF	0.997866
656	ENSG00000170153	3344.1	0.609223	0.168923	4.16e-05	0.00100777	RNF150	1.83151
889	ENSG00000013375	2570.43	0.60921	0.16312	2.53e-05	0.000671744	PGM3	1.05098
1385	ENSG00000179119	1364.81	0.60889	0.178972	8.82e-05	0.00182452	SPTY2D1	1.05562
1222	ENSG00000147488	3605.65	0.608443	0.237874	0.00119097	0.0139422	ST18	1.08012
2010	ENSG00000140750	2454.6	0.608352	0.16875	4.21e-05	0.00101381	ARHGAP17	0.713815
1653	ENSG00000183283	4989.09	0.607977	0.194128	0.000222113	0.00377552	DAZAP2	1.18484
39	ENSG00000142675	153.072	0.607114	0.312419	0.00498697	0.0405309	CNKSR1	-0.559818
366	ENSG00000184611	235.218	0.606987	0.25927	0.00211376	0.0216786	KCNH7	1.2985
372	ENSG00000091428	310.893	0.606506	0.251001	0.00175606	0.01876	RAPGEF4	1.2671
502	ENSG00000121440	710.495	0.606288	0.203124	0.00035628	0.00550332	PDZRN3	1.64543
1980	ENSG00000184277	1590.44	0.606181	0.154776	1.25e-05	0.000383664	TM2D3	1.20204
1841	ENSG00000119661	1127.99	0.605316	0.200577	0.000321917	0.00510347	DNAL1	0.698331
1482	ENSG00000181264	902.89	0.604756	0.214055	0.000584041	0.00805092	TLCD5	1.21056
610	ENSG00000145284	11172.5	0.604564	0.157841	2.09e-05	0.000581274	SCD5	0.828994
1283	ENSG00000080298	3725.68	0.604502	0.191853	0.000210957	0.00361835	RFX3	1.14259
1319	ENSG00000081377	938.695	0.604135	0.171155	5.64e-05	0.00128575	CDC14B	0.579167
1302	ENSG00000137142	21986.3	0.603702	0.146705	5.65e-06	0.00019973	IGFBPL1	1.61714
1876	ENSG00000170113	2945.53	0.603548	0.167531	4.35e-05	0.00103458	NIPA1	0.582512
1825	ENSG00000100625	122.266	0.602101	0.329565	0.00628299	0.0478624	SIX4	0.459078
475	ENSG00000114853	1244.32	0.601595	0.179114	0.000110807	0.00219221	ZBTB47	1.31219
1400	ENSG00000110436	3864.02	0.601349	0.216635	0.000686462	0.00910189	SLC1A2	1.9823
526	ENSG00000172765	3478.7	0.601181	0.164813	3.66e-05	0.000904217	TMCC1	0.00950033
142	ENSG00000143418	5028.97	0.60107	0.168036	4.8e-05	0.00111962	CERS2	0.165145
2358	ENSG00000250067	457.684	0.600697	0.309331	0.00509964	0.0411817	YJEFN3	-0.434171
857	ENSG00000124762	3232.3	0.60025	0.21002	0.000534949	0.00754571	CDKN1A	-0.293327
2365	ENSG00000213965	384.148	0.599726	0.212357	0.000593722	0.00813653	NUDT19	0.263295
2505	ENSG00000157557	1702.08	0.599696	0.264049	0.00247383	0.0242183	ETS2	0.805867
2121	ENSG00000277161	455.524	0.598867	0.213295	0.000621835	0.00844849	PIGW	1.00589
1634	ENSG00000170456	8596.54	0.598762	0.240343	0.00132143	0.0151147	DENND5B	1.48091
1815	ENSG00000100522	1022.04	0.598239	0.207913	0.000506903	0.00725204	GNPNAT1	0.680801
263	ENSG00000176887	35162.3	0.596946	0.147719	7.64e-06	0.000257356	SOX11	0.787235
2429	ENSG00000171649	1168.24	0.596319	0.194013	0.000277829	0.0045083	ZIK1	0.645622
1036	ENSG00000128590	1586.55	0.595258	0.165263	4.35e-05	0.00103458	DNAJB9	1.35387
698	ENSG00000145569	631.259	0.595008	0.248135	0.00191219	0.0199679	OTULINL	1.12418
520	ENSG00000160145	3907.97	0.594752	0.199602	0.000375999	0.00575298	KALRN	0.798377
1083	ENSG00000073464	9309.16	0.594615	0.154886	1.87e-05	0.000532252	CLCN4	1.09372
189	ENSG00000116260	4706.56	0.594418	0.151005	1.2e-05	0.000371066	QSOX1	2.04319
1055	ENSG00000157764	3051.74	0.594138	0.211507	0.000629158	0.00852353	BRAF	0.715862
443	ENSG00000134109	1143.16	0.593613	0.203433	0.000458515	0.00670026	EDEM1	0.616646
328	ENSG00000115525	2204.84	0.592897	0.152548	1.47e-05	0.000435031	ST3GAL5	1.03992
914	ENSG00000146350	312.885	0.591141	0.207588	0.00056582	0.00788529	TBC1D32	0.495495
333	ENSG00000071073	1836.64	0.590617	0.230432	0.00126285	0.0145999	MGAT4A	0.235303
1360	ENSG00000160271	2239.74	0.58978	0.163366	4.4e-05	0.00104391	RALGDS	0.517652
858	ENSG00000112139	2913.95	0.589559	0.213838	0.00074218	0.00962144	MDGA1	0.635899
1387	ENSG00000171714	792.723	0.589184	0.240668	0.00171185	0.0184241	ANO5	1.32677
1229	ENSG00000171316	16224.9	0.589167	0.232903	0.00153174	0.016908	CHD7	0.515665
1849	ENSG00000021645	1629.58	0.587919	0.23408	0.0014618	0.0162973	NRXN3	1.9146
1530	ENSG00000072422	1569.19	0.587717	0.236049	0.00150737	0.0167169	RHOBTB1	0.768013
1315	ENSG00000187764	1221.01	0.587481	0.167481	6.41e-05	0.00142888	SEMA4D	0.0781671
1971	ENSG00000140553	1973.59	0.585222	0.149005	1.27e-05	0.000388633	UNC45A	1.08199
1814	ENSG00000198252	845.678	0.584958	0.257504	0.00267079	0.0256691	STYX	0.365479
665	ENSG00000145431	402.8	0.584878	0.202876	0.00051981	0.00737974	PDGFC	0.207112
1489	ENSG00000084234	15426.5	0.584414	0.154232	2.25e-05	0.000612311	APLP2	-0.0581124
1913	ENSG00000069966	2222.5	0.583307	0.179781	0.000167566	0.00300461	GNB5	1.07083
2376	ENSG00000181007	721.194	0.581506	0.20789	0.000677561	0.00901179	ZFP82	0.846339
1395	ENSG00000176148	932.271	0.580414	0.188937	0.000291855	0.00470997	TCP11L1	1.21778
562	ENSG00000114770	2513.8	0.579528	0.201165	0.000529873	0.00749455	ABCC5	1.14207
2285	ENSG00000025293	3020.48	0.578647	0.151017	1.88e-05	0.000534008	PHF20	0.349616
1873	ENSG00000184916	1732.62	0.578543	0.166811	7.53e-05	0.00161856	JAG2	0.608157
105	ENSG00000069702	294.502	0.578511	0.250608	0.00250203	0.024356	TGFBR3	1.13868
1301	ENSG00000159921	2536.58	0.57709	0.165827	7.32e-05	0.00159581	GNE	0.842513
329	ENSG00000068615	6305.76	0.576916	0.164253	6.54e-05	0.00145246	REEP1	0.596315
1799	ENSG00000100934	3908.46	0.576693	0.158805	4.18e-05	0.00100939	SEC23A	-0.0471458
1960	ENSG00000170776	5165.53	0.574704	0.18106	0.000213718	0.00365908	AKAP13	-0.358789
169	ENSG00000143315	1838.15	0.574652	0.191137	0.000368838	0.00566957	PIGM	1.29379
1721	ENSG00000188735	974.979	0.574304	0.203424	0.00064125	0.00863796	TMEM120B	0.695351
1348	ENSG00000044574	12725.3	0.574104	0.156693	3.73e-05	0.000919358	HSPA5	0.829787
1766	ENSG00000136111	541.639	0.572828	0.221507	0.00125846	0.0145703	TBC1D4	0.335064
81	ENSG00000079277	577.672	0.572678	0.190497	0.000370515	0.00569074	MKNK1	0.259137
1312	ENSG00000196730	3987.74	0.571954	0.176986	0.000176933	0.00313697	DAPK1	1.0241
473	ENSG00000172939	5726.37	0.571384	0.144133	1.07e-05	0.000340467	OXSR1	1.32314
881	ENSG00000012660	3999.89	0.570864	0.187415	0.000327967	0.00516705	ELOVL5	1.18448
1921	ENSG00000128923	906.84	0.570734	0.280887	0.00470989	0.0389182	MINDY2	0.779857
2028	ENSG00000121274	1334.72	0.570391	0.221644	0.00131813	0.0150861	TENT4B	0.361379
132	ENSG00000143061	5815.39	0.570162	0.159321	5.02e-05	0.001162	IGSF3	0.953407
1629	ENSG00000133703	4298.53	0.56924	0.20489	0.000745092	0.00964599	KRAS	0.790067
343	ENSG00000153094	1340.42	0.568591	0.22355	0.00142925	0.0160382	BCL2L11	0.631805
53	ENSG00000160062	749.802	0.568169	0.174612	0.000166381	0.00298901	ZBTB8A	0.205963
803	ENSG00000120137	12647	0.567919	0.221929	0.00146165	0.0162973	PANK3	0.917953
918	ENSG00000111912	492.287	0.567324	0.230551	0.00177947	0.0189474	NCOA7	0.929983
2200	ENSG00000167291	13020.5	0.567298	0.185604	0.000325508	0.00514971	TBC1D16	0.635211
1792	ENSG00000129521	140.306	0.566976	0.267928	0.00399854	0.0343226	EGLN3	0.633804
730	ENSG00000152348	415.022	0.566657	0.200019	0.000638487	0.00861298	ATG10	0.706053
790	ENSG00000155850	966.803	0.565839	0.250463	0.00294299	0.0277229	SLC26A2	0.866809
1105	ENSG00000230844	494.929	0.565706	0.177387	0.000209357	0.00360197	ZNF674-AS1	0.892075
489	ENSG00000164080	6280.86	0.564192	0.184301	0.000321629	0.00510347	RAD54L2	1.14012
1747	ENSG00000152484	2021.06	0.56329	0.189311	0.000418605	0.00623728	USP12	0.502621
966	ENSG00000136240	4419.31	0.563139	0.193566	0.000514661	0.00733096	KDELR2	0.837383
1181	ENSG00000169057	5998.88	0.562951	0.169051	0.000132353	0.00252109	MECP2	0.393922
1831	ENSG00000072121	2235.44	0.561594	0.214841	0.00121049	0.0141271	ZFYVE26	0.38364
1520	ENSG00000196693	1993.07	0.559352	0.163593	9.61e-05	0.00195252	ZNF33B	0.779439
933	ENSG00000055211	1097.19	0.559292	0.213654	0.0012074	0.0140997	GINM1	1.36495
519	ENSG00000138463	651.949	0.559015	0.174434	0.000202165	0.0035056	SLC49A4	0.72381
1373	ENSG00000166402	4431.21	0.558729	0.209632	0.00105814	0.0127575	TUB	1.16003
2502	ENSG00000142166	2000.37	0.557939	0.239931	0.0023804	0.0235592	IFNAR1	1.15285
1091	ENSG00000147010	2189.64	0.557757	0.154549	4.82e-05	0.0011203	SH3KBP1	1.45486
1562	ENSG00000196233	6348.35	0.557609	0.18993	0.000481651	0.00698983	LCOR	0.781545
1173	ENSG00000029993	14598.1	0.557113	0.1919	0.000562753	0.0078541	HMGB3	0.586914
1232	ENSG00000137571	2207.31	0.555145	0.191863	0.000568792	0.00792088	SLCO5A1	1.37401
1638	ENSG00000111371	13614.5	0.554305	0.165582	0.000139997	0.0026193	SLC38A1	1.35556
385	ENSG00000187231	5137.47	0.554121	0.18679	0.000446788	0.00655415	SESTD1	0.866628
1705	ENSG00000151135	1594.61	0.554023	0.276393	0.00528306	0.042374	TMEM263	0.99994
860	ENSG00000164626	670.221	0.553911	0.256571	0.00383304	0.0332995	KCNK5	-0.216119
488	ENSG00000088538	2174.45	0.553578	0.248334	0.00326752	0.0298887	DOCK3	0.775534
414	ENSG00000115365	2949.06	0.553095	0.169419	0.000168081	0.003011	LANCL1	0.683914
2083	ENSG00000005100	2422.22	0.552177	0.205646	0.00102714	0.0124471	DHX33	0.868513
965	ENSG00000011275	3080.08	0.552064	0.145059	2.37e-05	0.000643825	RNF216	0.815623
320	ENSG00000135622	1946.52	0.551454	0.172298	0.000214295	0.00366564	SEMA4F	0.800567
1561	ENSG00000077147	9679.91	0.551358	0.185092	0.000430549	0.00638014	TM9SF3	0.502628
818	ENSG00000239264	174.634	0.551232	0.233921	0.002446	0.0240261	TXNDC5	0.505789
910	ENSG00000178033	1131.71	0.55059	0.197926	0.000781283	0.00999117	CALHM5	0.570504
241	ENSG00000196482	3512.12	0.549199	0.23315	0.00248868	0.0242633	ESRRG	0.56479
1261	ENSG00000147650	3760.18	0.54849	0.148567	3.65e-05	0.000904209	LRP12	0.956578
1583	ENSG00000151553	1635.59	0.547872	0.189285	0.000564737	0.00787599	FAM160B1	0.83576
2091	ENSG00000133026	19847.6	0.54622	0.172118	0.000235226	0.00394534	MYH10	1.15474
817	ENSG00000124783	4194.84	0.5461	0.157729	8.79e-05	0.00182339	SSR1	0.981529
2414	ENSG00000131398	980.411	0.545228	0.193934	0.000732648	0.00953701	KCNC3	1.18909
1944	ENSG00000138623	2017.46	0.5452	0.194594	0.000764654	0.00984544	SEMA7A	0.25501
1842	ENSG00000119711	1165.55	0.544937	0.174903	0.000284283	0.00460514	ALDH6A1	1.02158
1798	ENSG00000151338	210.366	0.54473	0.281322	0.00629576	0.0479019	MIPOL1	0.521438
2218	ENSG00000067900	2861.76	0.544697	0.198454	0.000889228	0.0110588	ROCK1	0.432264
1291	ENSG00000086062	303.613	0.54467	0.192778	0.000704931	0.00928043	B4GALT1	0.681491
1592	ENSG00000148848	1457.02	0.543249	0.214056	0.00157921	0.017331	ADAM12	1.07357
316	ENSG00000187605	7895.01	0.542856	0.220955	0.00166119	0.0180015	TET3	0.898532
291	ENSG00000115904	3873.55	0.542276	0.193937	0.000779405	0.00998112	SOS1	0.82355
1062	ENSG00000204946	774.614	0.542262	0.161968	0.000129991	0.00249112	ZNF783	0.905395
220	ENSG00000163531	14475.4	0.541911	0.155514	7.88e-05	0.00166961	NFASC	0.799955
1646	ENSG00000139636	3612.58	0.541553	0.161132	0.000125664	0.0024229	LMBR1L	1.31767
2301	ENSG00000197818	1414.87	0.541144	0.192063	0.000727583	0.00951026	SLC9A8	-0.232719
807	ENSG00000146094	352.211	0.541086	0.204167	0.00117463	0.0138021	DOK3	1.36135
2307	ENSG00000101180	559.057	0.541038	0.238066	0.00308543	0.028708	HRH3	1.12424
1336	ENSG00000165185	2534.84	0.540884	0.209314	0.00140822	0.0158303	KIAA1958	0.119163
1340	ENSG00000119402	3125.1	0.540725	0.199471	0.000990049	0.0121217	FBXW2	-0.0471706
1477	ENSG00000149428	11960.6	0.540715	0.148622	4.59e-05	0.0010788	HYOU1	0.387093
1703	ENSG00000013503	947.588	0.539406	0.223222	0.00219136	0.0222561	POLR3B	1.02137
1920	ENSG00000128849	129.594	0.539101	0.257058	0.00462648	0.0384255	CGNL1	0.482541
1927	ENSG00000140416	2985.62	0.538883	0.15228	6.63e-05	0.00146991	TPM1	0.630968
1339	ENSG00000106948	565.855	0.537805	0.170131	0.000251662	0.004171	AKNA	0.152272
540	ENSG00000144935	929.082	0.537637	0.194186	0.000850936	0.0106665	TRPC1	0.539028
1746	ENSG00000151835	6331.36	0.53757	0.194017	0.000846623	0.0106265	SACS	-0.0321955
1220	ENSG00000165102	5314.68	0.537334	0.244878	0.00393872	0.033932	HGSNAT	0.441563
906	ENSG00000080546	1766.07	0.53695	0.165843	0.000195028	0.00341308	SESN1	0.915523
1758	ENSG00000133103	1892.73	0.536891	0.233907	0.00294101	0.0277181	COG6	0.931607
2262	ENSG00000171867	4954.99	0.536573	0.1774	0.000393024	0.00592599	PRNP	0.543719
503	ENSG00000169855	9084.66	0.536473	0.148616	5.16e-05	0.00119204	ROBO1	1.08249
1770	ENSG00000102471	1736.09	0.535566	0.186382	0.000628563	0.00852157	NDFIP2	0.741594
1155	ENSG00000080561	844.297	0.534177	0.186288	0.000642572	0.00864963	MID2	1.03374
284	ENSG00000150938	3218.84	0.53403	0.275346	0.00646817	0.0489777	CRIM1	1.20483
1750	ENSG00000152520	1525.46	0.533997	0.242478	0.00371392	0.0326233	PAN3	0.820628
1554	ENSG00000107854	5686.4	0.533937	0.226416	0.00251414	0.0244361	TNKS2	0.320266
85	ENSG00000157077	2651.47	0.53324	0.189587	0.000791083	0.0100653	ZFYVE9	0.900332
2509	ENSG00000160190	2067.05	0.533037	0.168655	0.000255896	0.00421373	SLC37A1	0.115334
1352	ENSG00000167110	3800.53	0.532729	0.2158	0.00196685	0.0203926	GOLGA2	0.449577
685	ENSG00000188818	220.973	0.532219	0.248143	0.00428256	0.0361869	ZDHHC11	-0.397168
381	ENSG00000196659	483.526	0.531937	0.203598	0.00134658	0.01531	TTC30B	1.62395
1127	ENSG00000184481	755.605	0.531781	0.179862	0.000493567	0.00712033	FOXO4	0.175791
1844	ENSG00000119638	1874.01	0.530403	0.215969	0.00205725	0.0211678	NEK9	1.09091
1528	ENSG00000165449	1865.62	0.529233	0.165007	0.000225068	0.00381549	SLC16A9	1.29931
2177	ENSG00000176809	273.268	0.52859	0.247357	0.00440416	0.0370164	LRRC37A3	0.71332
1459	ENSG00000263465	3975.4	0.528449	0.147833	6.08e-05	0.00136611	SRSF8	1.30167
1897	ENSG00000174197	3376.44	0.528281	0.189988	0.000850041	0.0106624	MGA	1.09163
442	ENSG00000134108	2886.45	0.527956	0.17024	0.000316515	0.00503265	ARL8B	1.2239
1081	ENSG00000101846	1012.86	0.527746	0.204506	0.00149042	0.0165774	STS	1.40885
337	ENSG00000163162	903.438	0.527633	0.18245	0.000610875	0.00832872	RNF149	0.855115
382	ENSG00000197557	603.439	0.527602	0.193155	0.000981365	0.0120465	TTC30A	1.36577
2335	ENSG00000197961	1899.8	0.527219	0.212941	0.00197228	0.0204266	ZNF121	0.595562
1514	ENSG00000165757	525.848	0.52698	0.195717	0.00109754	0.0131241	JCAD	0.849975
1510	ENSG00000078114	681.318	0.526562	0.238275	0.00376378	0.0328581	NEBL	-0.448027
1248	ENSG00000085719	3670.3	0.52524	0.180487	0.00059236	0.00812961	CPNE3	1.05557
307	ENSG00000143995	7276.4	0.524904	0.186316	0.000771016	0.00991388	MEIS1	0.000438658
816	ENSG00000124785	2920.7	0.523974	0.152527	0.000103068	0.00205842	NRN1	1.69552
2113	ENSG00000108582	5709.81	0.523948	0.173105	0.000420126	0.00625011	CPD	0.125896
174	ENSG00000198929	1024.52	0.523894	0.156885	0.000146091	0.00270397	NOS1AP	0.818242
805	ENSG00000048140	3058.37	0.523802	0.153291	0.000102494	0.00205053	TSPAN17	0.400753
361	ENSG00000168280	49245.7	0.523057	0.184306	0.000735878	0.00956591	KIF5C	2.94324
701	ENSG00000040731	1579.27	0.523023	0.185885	0.000791287	0.0100653	CDH10	-0.53617
601	ENSG00000226950	1841.15	0.522984	0.147794	7.66e-05	0.00163677	DANCR	0.350836
265	ENSG00000151694	2673.1	0.522927	0.179162	0.000583712	0.00805092	ADAM17	0.63208
2444	ENSG00000100030	7393.44	0.521626	0.234655	0.00380095	0.0331216	MAPK1	0.81484
2421	ENSG00000179820	1755.78	0.520419	0.190247	0.00099298	0.0121497	MYADM	0.0204272
1169	ENSG00000198689	7380.75	0.519533	0.184806	0.000806715	0.010234	SLC9A6	1.16942
1821	ENSG00000053770	2646.28	0.51928	0.176058	0.000536036	0.00755352	AP5M1	1.32086
1594	ENSG00000108001	9128.85	0.517747	0.185599	0.000862423	0.010782	EBF3	0.939588
809	ENSG00000127022	32403.3	0.517	0.152748	0.000126402	0.00243466	CANX	0.930566
210	ENSG00000134369	13618.6	0.516842	0.191474	0.00117657	0.0138078	NAV1	1.44742
1193	ENSG00000104613	1928.98	0.516108	0.15498	0.00015125	0.00278314	INTS10	0.921442
355	ENSG00000115762	7742	0.515986	0.17093	0.000434254	0.006425	PLEKHB2	1.27888
1070	ENSG00000055609	6274.29	0.515868	0.214984	0.00246106	0.0241245	KMT2C	1.18332
600	ENSG00000109189	1769.76	0.515605	0.184929	0.00086955	0.0108425	USP46	1.19744
1598	ENSG00000060237	13518.2	0.515572	0.190564	0.0011008	0.0131495	WNK1	0.936856
581	ENSG00000013288	1362.39	0.515281	0.159998	0.000227201	0.00383791	MAN2B2	0.791964
1171	ENSG00000101974	5781.4	0.514924	0.165727	0.000322047	0.00510347	ATP11C	0.540806
1104	ENSG00000251192	325.376	0.514497	0.256887	0.00614793	0.0471175	ZNF674	-0.994056
755	ENSG00000205279	700.382	0.514395	0.189161	0.00106463	0.0128033	CTXN3	-0.550632
1609	ENSG00000139182	10094.4	0.51335	0.159495	0.00022646	0.00382882	CLSTN3	1.40201
1084	ENSG00000005302	2372.49	0.511911	0.175763	0.000608386	0.00830146	MSL3	0.801631
544	ENSG00000163755	776.083	0.511769	0.218936	0.00294868	0.0277627	HPS3	0.392725
2003	ENSG00000186260	2429.24	0.511718	0.153855	0.000156676	0.00286077	MRTFB	0.874848
507	ENSG00000181458	428.112	0.510662	0.192975	0.00132582	0.0151558	TMEM45A	0.132253
296	ENSG00000171132	579.392	0.5094	0.179763	0.000778406	0.00997506	PRKCE	0.386564
1313	ENSG00000148082	4898.05	0.508782	0.159564	0.000251894	0.004171	SHC3	0.770131
1833	ENSG00000029364	3599.7	0.50811	0.164591	0.000354655	0.00548269	SLC39A9	1.26738
2267	ENSG00000132623	213.869	0.507791	0.219978	0.00322889	0.0296211	ANKEF1	0.260119
2215	ENSG00000128791	1503.01	0.507761	0.197566	0.00166608	0.0180338	TWSG1	0.464119
758	ENSG00000186687	1119.46	0.507604	0.182194	0.000900737	0.0111653	LYRM7	0.95879
1365	ENSG00000238227	2460.48	0.506469	0.17846	0.000782604	0.00999507	TMEM250	0.363826
2041	ENSG00000103042	1765.61	0.506434	0.160762	0.000292346	0.00471159	SLC38A7	0.990222
1016	ENSG00000127914	4683.38	0.505588	0.23715	0.00459418	0.0382237	AKAP9	0.900879
1846	ENSG00000119715	1722.25	0.505326	0.176602	0.000729292	0.00951947	ESRRB	2.22664
452	ENSG00000132182	4810.9	0.503906	0.158489	0.000286043	0.0046297	NUP210	0.942305
2006	ENSG00000157106	5785.83	0.503357	0.220394	0.00340801	0.0307288	SMG1	0.0429563
2501	ENSG00000159110	340.084	0.503272	0.199383	0.00189572	0.0198726	IFNAR2	-0.552649
1582	ENSG00000099204	5417.94	0.50279	0.219847	0.00346355	0.0310817	ABLIM1	-0.522597
127	ENSG00000198799	1983.11	0.502285	0.223324	0.00378872	0.0330454	LRIG2	0.754621
962	ENSG00000146555	5917.24	0.502033	0.220481	0.00348897	0.0312802	SDK1	0.309149
1518	ENSG00000108100	3514.34	0.500993	0.142875	8.56e-05	0.00178609	CCNY	0.349359
1839	ENSG00000080815	4395.16	0.500623	0.195263	0.001724	0.0185042	PSEN1	0.97201
1856	ENSG00000198668	30750.9	0.500295	0.177164	0.00085967	0.0107689	CALM1	0.345827
1851	ENSG00000165417	3808.62	0.500246	0.187481	0.00129452	0.0148911	GTF2A1	0.802926
1002	ENSG00000154978	1707.4	0.500057	0.157478	0.000272585	0.0044308	VOPP1	0.455448
57	ENSG00000134698	2814.17	0.499784	0.170008	0.000584408	0.00805092	AGO4	0.706198
2175	ENSG00000108854	2804.24	0.499672	0.163383	0.000403183	0.00605509	SMURF2	-0.0143177
2244	ENSG00000119541	2173.63	0.498936	0.191022	0.00152596	0.0168639	VPS4B	1.0241
2364	ENSG00000178904	2743.03	0.498424	0.191414	0.00156396	0.0172135	DPY19L3	0.991218
2173	ENSG00000170921	6185.87	0.497365	0.194534	0.00178547	0.0190006	TANC2	-3.33793
1690	ENSG00000067798	4020.13	0.497212	0.18551	0.00130212	0.0149389	NAV3	1.77764
474	ENSG00000114739	10012.7	0.496956	0.171571	0.000714027	0.00935889	ACVR2B	1.21861
1774	ENSG00000102580	1009.21	0.496909	0.182921	0.00114236	0.0134898	DNAJC3	0.670925
547	ENSG00000114805	3594.78	0.496805	0.155808	0.000279766	0.00453585	PLCH1	0.106722
1493	ENSG00000151240	4486.79	0.496077	0.174458	0.000809592	0.0102586	DIP2C	0.45301
885	ENSG00000079841	1882.58	0.495629	0.196706	0.00197221	0.0204266	RIMS1	0.866677
2227	ENSG00000186814	1034.66	0.495507	0.159155	0.000342029	0.0053135	ZSCAN30	0.916293
1723	ENSG00000130779	4964.92	0.49519	0.207303	0.00276748	0.0264242	CLIP1	-0.286941
308	ENSG00000169604	4458.52	0.495125	0.219967	0.00401354	0.0344202	ANTXR1	1.10766
892	ENSG00000164411	141.767	0.494672	0.238384	0.00575671	0.0450297	GJB7	-0.130859
141	ENSG00000143437	2955.58	0.494498	0.199269	0.0021937	0.0222576	ARNT	0.785012
2395	ENSG00000105429	9416.8	0.494462	0.141871	9.57e-05	0.00194639	MEGF8	0.654574
242	ENSG00000067704	4197.43	0.492451	0.165541	0.000543284	0.0076273	IARS2	0.636724
831	ENSG00000111913	1874.76	0.491696	0.161769	0.000440581	0.00649326	RIPOR2	-0.870364
1801	ENSG00000165355	685.941	0.489737	0.196036	0.00214704	0.021925	FBXO33	0.809576
1725	ENSG00000139726	3651.77	0.489091	0.165612	0.000584183	0.00805092	DENR	0.979985
1956	ENSG00000103942	959.562	0.488871	0.187959	0.0016396	0.0178491	HOMER2	-0.214646
996	ENSG00000106608	1398.76	0.488604	0.182862	0.00134899	0.0153282	URGCP	0.0519132
223	ENSG00000143479	1913.75	0.488109	0.187917	0.00165614	0.0179673	DYRK3	0.354809
2068	ENSG00000103257	4406.31	0.48643	0.179111	0.00119892	0.014018	SLC7A5	0.0424743
1840	ENSG00000133961	1254.39	0.485763	0.174941	0.00100779	0.0122792	NUMB	0.345768
311	ENSG00000179818	697.499	0.485716	0.170892	0.00082976	0.0104634	PCBP1-AS1	-0.386311
1665	ENSG00000197728	3737.4	0.485573	0.171903	0.000877002	0.0109282	RPS26	0.808119
286	ENSG00000008869	2569.68	0.484481	0.168211	0.000750658	0.00970479	HEATR5B	0.930915
129	ENSG00000197323	5848.41	0.48443	0.237135	0.00618856	0.0473141	TRIM33	0.761333
1823	ENSG00000100592	8041.33	0.483576	0.163719	0.000597	0.00815786	DAAM1	-0.29881
1779	ENSG00000125247	5751.8	0.483568	0.150174	0.000261865	0.00429708	TMTC4	1.21661
2280	ENSG00000101346	2417.7	0.483066	0.181652	0.00142695	0.0160219	POFUT1	0.45764
244	ENSG00000143756	3853.96	0.482798	0.204777	0.00317814	0.0292978	FBXO28	0.668697
1781	ENSG00000068650	3201.99	0.482707	0.209859	0.00363309	0.0322369	ATP11A	-0.479798
2299	ENSG00000124151	2273.3	0.482687	0.20377	0.00306353	0.0285603	NCOA3	0.374902
108	ENSG00000067208	891.983	0.482686	0.173097	0.000985191	0.0120856	EVI5	0.509025
1838	ENSG00000100731	3203.78	0.481129	0.19702	0.00258162	0.024964	PCNX1	-0.203908
395	ENSG00000128641	8243.66	0.480728	0.162511	0.000594975	0.008145	MYO1B	-0.623192
69	ENSG00000117016	16741.6	0.480573	0.147836	0.000234924	0.00394377	RIMS3	1.54374
2241	ENSG00000074695	2541.83	0.480491	0.198966	0.00278139	0.0265287	LMAN1	0.197541
1401	ENSG00000179241	4361.16	0.480367	0.186918	0.00184443	0.0194425	LDLRAD3	1.66827
2026	ENSG00000171208	4789.31	0.480245	0.142447	0.000150612	0.00277409	NETO2	0.556652
2311	ENSG00000130584	2359.42	0.480241	0.208884	0.003678	0.032438	ZBTB46	0.38231
508	ENSG00000081154	5396.09	0.479467	0.161002	0.000535083	0.00754571	PCNP	0.915686
2142	ENSG00000136436	937.612	0.479265	0.200576	0.0029583	0.0278256	CALCOCO2	0.471623
2201	ENSG00000181045	1010.88	0.479143	0.163109	0.000657475	0.00879402	SLC26A11	1.07174
448	ENSG00000157087	809.803	0.478556	0.167609	0.000822066	0.0103871	ATP2B2	3.08198
271	ENSG00000068697	2815.22	0.478491	0.201923	0.00311005	0.0288945	LAPTM4A	0.992389
1632	ENSG00000110888	1014.98	0.478381	0.219406	0.00487832	0.0398701	CAPRIN2	0.967791
187	ENSG00000169905	2803.61	0.478022	0.224034	0.0054272	0.043183	TOR1AIP2	0.46015
715	ENSG00000145632	2294.91	0.477853	0.171295	0.00102893	0.0124609	PLK2	-0.292759
1930	ENSG00000074603	1565.64	0.477659	0.199821	0.00307901	0.0286623	DPP8	0.734402
1051	ENSG00000122786	1088.57	0.477238	0.173738	0.00113767	0.0134512	CALD1	0.261315
180	ENSG00000197959	2917.95	0.476825	0.164811	0.000756464	0.00975872	DNM3	1.06772
1859	ENSG00000011114	1901.68	0.476669	0.216415	0.0047044	0.0389016	BTBD7	1.08339
1075	ENSG00000169093	3056.38	0.476338	0.155202	0.000401308	0.00603171	ASMTL	0.78875
2100	ENSG00000108599	1159.32	0.474824	0.17103	0.00105335	0.012708	AKAP10	0.78686
1702	ENSG00000074590	3412.86	0.474514	0.167812	0.000907045	0.0112361	NUAK1	-0.304134
402	ENSG00000082153	6133.05	0.474154	0.158161	0.000531735	0.00750966	BZW1	1.34202
1737	ENSG00000247077	1783.6	0.474009	0.184892	0.0019219	0.0200362	PGAM5	0.78568
1587	ENSG00000165672	4640.79	0.473666	0.188195	0.00218361	0.0222028	PRDX3	1.01187
703	ENSG00000150712	2210.29	0.473545	0.212359	0.00446844	0.0374902	MTMR12	0.981018
109	ENSG00000137942	15489.4	0.472628	0.149498	0.000341123	0.00530813	FNBP1L	1.0822
1128	ENSG00000147140	19494.5	0.472591	0.151429	0.000356581	0.00550348	NONO	1.12634
895	ENSG00000111880	2141.26	0.47249	0.182188	0.0017959	0.0190475	RNGTT	0.588209
2160	ENSG00000121057	2557.07	0.471887	0.203094	0.00358524	0.0319169	AKAP1	1.14076
1768	ENSG00000005810	9034.26	0.471698	0.165793	0.000843107	0.0105894	MYCBP2	1.87866
245	ENSG00000196187	722.585	0.471021	0.19243	0.00264518	0.0254746	TMEM63A	-0.132189
1679	ENSG00000174106	2783.86	0.469416	0.156292	0.000538857	0.007582	LEMD3	1.64554
1475	ENSG00000186318	6002.51	0.469316	0.156925	0.000561041	0.00783596	BACE1	0.403177
2514	ENSG00000183255	9006.4	0.467732	0.171043	0.00122541	0.014266	PTTG1IP	0.349065
2125	ENSG00000008838	4815.8	0.467376	0.186406	0.00229929	0.0230299	MED24	0.51289
224	ENSG00000162889	14955.3	0.467251	0.162638	0.000818015	0.0103428	MAPKAPK2	0.507614
1230	ENSG00000198363	3287.87	0.466502	0.176028	0.00156924	0.0172516	ASPH	1.03843
687	ENSG00000185986	637.468	0.465468	0.201685	0.00383367	0.0332995	SDHAP3	0.791572
607	ENSG00000138760	9853.81	0.465397	0.153632	0.000514827	0.00733096	SCARB2	0.898211
484	ENSG00000164050	10448.1	0.464939	0.149448	0.000377031	0.00575298	PLXNB1	0.65253
872	ENSG00000124574	1301.74	0.464918	0.171828	0.00134628	0.01531	ABCC10	0.491705
130	ENSG00000009307	32670.5	0.464736	0.201111	0.00357931	0.031909	CSDE1	1.25994
2035	ENSG00000051108	2432.79	0.464212	0.201163	0.00384581	0.0333308	HERPUD1	0.965207
186	ENSG00000057252	1242.24	0.463953	0.162641	0.000877698	0.0109297	SOAT1	0.70246
568	ENSG00000133657	4648.18	0.463457	0.217212	0.0053848	0.0429357	ATP13A3	1.36571
433	ENSG00000157985	10023.6	0.463223	0.166728	0.00110105	0.0131495	AGAP1	0.630644
2249	ENSG00000180011	983.841	0.462166	0.174363	0.00158719	0.0173986	ZADH2	-0.111346
787	ENSG00000145817	2208.08	0.462102	0.173452	0.00155139	0.017105	YIPF5	0.864513
226	ENSG00000143469	978.972	0.459889	0.18579	0.0025855	0.0249809	SYT14	1.71303
608	ENSG00000163297	1838.88	0.45937	0.184166	0.00245926	0.0241245	ANTXR2	0.223897
1958	ENSG00000176700	352.245	0.459178	0.193956	0.0034002	0.0306907	SCAND2P	0.661016
518	ENSG00000114030	6257.14	0.45916	0.155551	0.000654037	0.00875421	KPNA1	1.02792
1487	ENSG00000149557	8033.91	0.457556	0.15103	0.000522527	0.00740168	FEZ1	0.619232
1730	ENSG00000081760	1751.89	0.45745	0.146884	0.000404103	0.0060641	AACS	0.781207
1711	ENSG00000204852	740.119	0.457032	0.186355	0.00278402	0.0265287	TCTN1	0.349468
1925	ENSG00000129003	1960.02	0.457031	0.195089	0.00365448	0.0323509	VPS13C	0.484085
2476	ENSG00000128268	3931.64	0.45624	0.161712	0.000996154	0.0121807	MGAT3	0.19157
2185	ENSG00000167861	1800.35	0.455623	0.166955	0.00131743	0.0150861	HID1	0.960321
537	ENSG00000114126	10687	0.455187	0.197189	0.00406004	0.0346309	TFDP2	0.956794
1651	ENSG00000139624	1627.53	0.455178	0.179705	0.00225876	0.0227352	CERS5	-1.38259
2039	ENSG00000103005	3002.69	0.455138	0.193795	0.00364334	0.0322975	USB1	0.730048
596	ENSG00000124406	4610.1	0.454847	0.189541	0.00320229	0.0294758	ATP8A1	0.904498
2031	ENSG00000103479	1923.97	0.454815	0.215284	0.0063098	0.0479497	RBL2	1.82743
2288	ENSG00000149639	16377.2	0.454723	0.202177	0.00466402	0.0386199	SOGA1	0.336569
1708	ENSG00000174437	20069	0.453501	0.144608	0.000425241	0.00631135	ATP2A2	0.747186
1495	ENSG00000047056	1901.15	0.452762	0.209956	0.00576274	0.0450397	WDR37	0.263499
1760	ENSG00000170919	584.459	0.452474	0.203667	0.00497339	0.0404726	TPT1-AS1	1.96797
997	ENSG00000078967	772.517	0.452224	0.202164	0.00480055	0.03949	UBE2D4	0.7478
238	ENSG00000136643	2558.55	0.452033	0.15422	0.000691743	0.00913631	RPS6KC1	0.812886
2366	ENSG00000166398	2206.95	0.451769	0.155209	0.000773716	0.00993009	GARRE1	0.868925
2059	ENSG00000103111	2362.97	0.451294	0.182091	0.00265596	0.0255395	MON1B	0.814955
1001	ENSG00000132434	2479.81	0.450953	0.201846	0.00485472	0.0397802	LANCL2	1.42153
823	ENSG00000010017	3051.38	0.449343	0.187052	0.00326583	0.0298876	RANBP9	0.669288
1900	ENSG00000167004	10929.8	0.449308	0.14426	0.000414125	0.00618213	PDIA3	0.425063
746	ENSG00000164209	2569.56	0.449206	0.197617	0.00447712	0.0375298	SLC25A46	1.40233
2253	ENSG00000178184	2188.03	0.448871	0.154169	0.000781771	0.00999117	PARD6G	0.752852
1957	ENSG00000169609	951.594	0.448369	0.166588	0.00152571	0.0168639	C15orf40	1.53461
994	ENSG00000002746	1333.16	0.44713	0.200852	0.00509173	0.0411705	HECW1	1.50655
1654	ENSG00000050438	8878.43	0.446869	0.146089	0.00048673	0.00703661	SLC4A8	0.8366
1117	ENSG00000196632	1531.1	0.445898	0.194926	0.0042628	0.0360682	WNK3	0.618103
1996	ENSG00000140993	859.328	0.445893	0.197038	0.00465008	0.0385515	TIGD7	1.42932
2081	ENSG00000183018	3170.8	0.445467	0.189135	0.00373373	0.0327128	SPNS2	0.99598
1180	ENSG00000185825	2341.51	0.44499	0.150156	0.000675417	0.00899591	BCAP31	-0.123718
980	ENSG00000255690	1424.64	0.444742	0.152041	0.000756889	0.00975872	TRIL	0.854145
2472	ENSG00000100242	6311.59	0.444579	0.152232	0.00078388	0.0100046	SUN2	-0.312657
668	ENSG00000170088	988.175	0.442186	0.191164	0.00418523	0.0355389	TMEM192	1.38778
2095	ENSG00000065559	4274.85	0.441065	0.173449	0.00234114	0.0233658	MAP2K4	0.422847
1190	ENSG00000104643	4208.49	0.44097	0.172161	0.00225027	0.0226645	MTMR9	1.27261
1121	ENSG00000181704	3498.91	0.440831	0.17364	0.00237113	0.0235118	YIPF6	0.682526
720	ENSG00000157107	719.62	0.439298	0.174678	0.00253951	0.0246448	FCHO2	1.40971
866	ENSG00000112624	1157.75	0.439279	0.188243	0.00404994	0.0345603	BICRAL	0.706014
107	ENSG00000122484	2254.72	0.439119	0.201363	0.00581351	0.0452684	RPAP2	0.787486
1678	ENSG00000037897	241.39	0.438823	0.203857	0.00619812	0.0473681	METTL1	0.514144
424	ENSG00000135924	3023.79	0.438443	0.158099	0.00123988	0.0143904	DNAJB2	0.0533262
2484	ENSG00000100207	5500.66	0.438127	0.158528	0.00129481	0.0148911	TCF20	0.74155
120	ENSG00000168710	5159.67	0.437798	0.182392	0.00343606	0.0309082	AHCYL1	0.694049
2058	ENSG00000186187	3629.37	0.436882	0.183707	0.00367433	0.0324207	ZNRF1	0.0499848
1513	ENSG00000107897	1883.28	0.436321	0.181564	0.00344354	0.0309608	ACBD5	0.744003
26	ENSG00000179051	8472.24	0.435481	0.178241	0.00311823	0.0289422	RCC2	0.00797703
1910	ENSG00000138600	1230.25	0.434367	0.189259	0.0045351	0.0378818	SPPL2A	0.167972
1719	ENSG00000110917	9637.95	0.434308	0.152184	0.000989644	0.0121217	MLEC	-0.675623
505	ENSG00000170854	367.771	0.433733	0.196834	0.00559069	0.0441502	RIOX2	0.968336
1877	ENSG00000273749	2161.79	0.433022	0.144292	0.000644002	0.00865695	CYFIP1	1.1265
528	ENSG00000017260	6528.49	0.432815	0.166922	0.00212068	0.0217144	ATP2C1	0.709267
1822	ENSG00000139971	3514.44	0.432661	0.175839	0.00303864	0.0284402	ARMH4	1.06925
1882	ENSG00000140199	1707.23	0.432616	0.167009	0.0021417	0.0218941	SLC12A6	1.39059
752	ENSG00000172869	1223.49	0.432548	0.196062	0.00567017	0.044592	DMXL1	1.12669
1813	ENSG00000197930	1849.86	0.431952	0.190921	0.00495741	0.0403904	ERO1A	1.26388
397	ENSG00000065413	718.75	0.431712	0.191629	0.00507568	0.0410933	ANKRD44	0.549445
1631	ENSG00000087448	3813.55	0.429824	0.186816	0.00432384	0.0365032	KLHL42	1.09642
2112	ENSG00000141298	2289.3	0.429555	0.163513	0.00195781	0.0203371	SSH2	0.647046
454	ENSG00000177463	2210.51	0.429456	0.16306	0.00184811	0.01947	NR2C2	0.923974
788	ENSG00000113657	57755.4	0.428979	0.148863	0.000935968	0.0115566	DPYSL3	1.54559
2500	ENSG00000156299	2711.43	0.427617	0.152291	0.00116223	0.0136734	TIAM1	1.20279
1499	ENSG00000108021	2584.55	0.427595	0.19203	0.00551201	0.0437292	TASOR2	0.448657
1433	ENSG00000174996	7737.14	0.427326	0.143169	0.00057728	0.00799657	KLC2	1.00711
62	ENSG00000188786	1220.6	0.427044	0.175337	0.00329421	0.0299955	MTF1	0.784038
1650	ENSG00000135519	690.803	0.427033	0.19437	0.00591536	0.0458731	KCNH3	1.19833
1334	ENSG00000119314	2489.57	0.426592	0.175948	0.00344585	0.0309669	PTBP3	0.773579
209	ENSG00000159176	1162.21	0.42584	0.161793	0.00195828	0.0203371	CSRP1	0.375591
306	ENSG00000011523	4229.5	0.425804	0.181713	0.00422971	0.0358362	CEP68	1.06912
399	ENSG00000115896	889.944	0.424717	0.17488	0.00339767	0.0306907	PLCL1	2.04468
1643	ENSG00000167535	3272.39	0.423699	0.156611	0.00179503	0.0190475	CACNB3	0.986864
1466	ENSG00000170903	3826.64	0.422945	0.158445	0.00179216	0.0190397	MSANTD4	0.929704
2454	ENSG00000185340	623.466	0.42236	0.179786	0.00417662	0.0354976	GAS2L1	0.615558
673	ENSG00000154447	1587.98	0.421981	0.191315	0.00593271	0.0459512	SH3RF1	1.49911
2130	ENSG00000108797	1974.1	0.421624	0.188501	0.00553112	0.0438258	CNTNAP1	0.906744
214	ENSG00000159346	4068.57	0.421373	0.161868	0.00220208	0.0223069	ADIPOR1	1.06751
1210	ENSG00000197892	614.734	0.4205	0.177624	0.00404309	0.0345345	KIF13B	0.887319
999	ENSG00000058404	1530.71	0.419382	0.171152	0.00329611	0.0299955	CAMK2B	0.319579
745	ENSG00000145743	1006.09	0.419066	0.166846	0.00280608	0.0266718	FBXL17	1.37099
666	ENSG00000052795	3542.8	0.418248	0.177587	0.00421986	0.0357848	FNIP2	0.747076
14	ENSG00000171603	16983.9	0.417942	0.153171	0.00157748	0.017331	CLSTN1	0.74234
215	ENSG00000159348	1275.17	0.417811	0.155065	0.00180906	0.01916	CYB5R1	0.807533
2226	ENSG00000141431	2016.26	0.417797	0.177656	0.00425699	0.0360352	ASXL3	1.44623
692	ENSG00000215218	8116.23	0.417031	0.181834	0.00497913	0.040491	UBE2QL1	0.985521
194	ENSG00000157064	11071.9	0.416654	0.153699	0.00158323	0.0173651	NMNAT2	0.623668
1797	ENSG00000100916	1588.59	0.416254	0.161733	0.00241081	0.0237732	BRMS1L	0.581319
586	ENSG00000151552	1338.37	0.416	0.168648	0.00320665	0.0294758	QDPR	1.04463
636	ENSG00000145362	16360	0.415963	0.147348	0.00117791	0.0138149	ANK2	1.51185
1658	ENSG00000139625	2799.65	0.415417	0.157598	0.0020348	0.0209937	MAP3K12	-0.398906
955	ENSG00000164828	3293.99	0.41454	0.174128	0.00403156	0.0344811	SUN1	0.222029
1794	ENSG00000198604	2780.03	0.414405	0.181176	0.00509007	0.0411705	BAZ1A	-0.179284
1405	ENSG00000151348	3126.75	0.414367	0.154722	0.00195984	0.0203422	EXT2	1.69114
251	ENSG00000116574	8032.5	0.414301	0.169706	0.00343581	0.0309082	RHOU	1.06764
524	ENSG00000181789	5517.36	0.41164	0.165498	0.00310663	0.0288769	COPG1	0.816305
2377	ENSG00000186017	1246.55	0.410861	0.177328	0.00480539	0.0395126	ZNF566	1.1191
887	ENSG00000119899	1244.64	0.41026	0.17267	0.00415536	0.0353326	SLC17A5	0.857567
1869	ENSG00000078304	6152.76	0.409923	0.161921	0.0027879	0.0265523	PPP2R5C	0.335418
1759	ENSG00000102763	1253.81	0.406637	0.166121	0.00373912	0.0327181	VWA8	0.276211
515	ENSG00000082701	10365.8	0.406083	0.153838	0.00211555	0.0216852	GSK3B	1.39031
190	ENSG00000143324	29282.5	0.405948	0.153749	0.00210199	0.0215813	XPR1	0.793062
1050	ENSG00000205060	4229.94	0.405941	0.161045	0.00291938	0.0275416	SLC35B4	0.650761
963	ENSG00000157954	4663.67	0.405361	0.17874	0.00587452	0.0456124	WIPI2	-0.515512
2496	ENSG00000100426	5809.04	0.404947	0.170856	0.00437477	0.0368347	ZBED4	1.45698
167	ENSG00000213088	592.411	0.404774	0.177927	0.00546155	0.0433652	ACKR1	-2.51666
587	ENSG00000118579	5356.8	0.404638	0.142117	0.00111599	0.0132693	MED28	0.931074
1888	ENSG00000128829	3494.14	0.404297	0.182822	0.0064281	0.0487121	EIF2AK4	0.349699
1293	ENSG00000198876	4648.79	0.403865	0.166527	0.0036847	0.0324517	DCAF12	0.876305
629	ENSG00000138796	1392.33	0.402621	0.160882	0.00306052	0.0285603	HADH	0.589806
1717	ENSG00000139767	12172	0.402614	0.139918	0.0010641	0.0128033	SRRM4	0.891749
2088	ENSG00000170004	16251.1	0.400762	0.169508	0.00456936	0.038084	CHD3	1.04781
1053	ENSG00000157800	2583.82	0.400749	0.169888	0.00455503	0.0380147	SLC37A3	0.812791
1942	ENSG00000103855	8123.84	0.400207	0.145521	0.00159439	0.0174371	CD276	0.611333
455	ENSG00000131375	2873.17	0.399915	0.168273	0.00436074	0.036733	CAPN7	1.11938
1321	ENSG00000165138	930.901	0.39965	0.172389	0.00505833	0.0409879	ANKS6	0.210005
812	ENSG00000112679	718.275	0.399503	0.165527	0.00396326	0.0340661	DUSP22	0.428904
1682	ENSG00000155974	2009.56	0.397461	0.158133	0.00312833	0.0289706	GRIP1	0.761815
1004	ENSG00000106609	3785.87	0.396978	0.174803	0.00580339	0.0452268	TMEM248	0.646958
6	ENSG00000160072	1303.25	0.396957	0.176836	0.00614449	0.0471102	ATAD3B	0.370901
1102	ENSG00000147044	12183.1	0.39598	0.15895	0.00393337	0.0339168	CASK	1.26293
1010	ENSG00000187391	1745.4	0.395349	0.151659	0.00242173	0.0238437	MAGI2	0.618519
287	ENSG00000055332	2457.98	0.394851	0.167949	0.00476497	0.0392654	EIF2AK2	1.35113
499	ENSG00000163618	5231.62	0.394735	0.15788	0.00323476	0.0296606	CADPS	1.03402
1233	ENSG00000140396	4546.43	0.393409	0.149454	0.00232789	0.0232458	NCOA2	0.693133
2164	ENSG00000264364	22943	0.392505	0.154479	0.00295087	0.0277695	DYNLL2	0.379833
2363	ENSG00000121297	2301.05	0.391952	0.166265	0.00477919	0.0393484	TSHZ3	1.14781
1998	ENSG00000162104	1999.1	0.391187	0.172811	0.00605625	0.046655	ADCY9	0.260553
1720	ENSG00000157837	4193.06	0.390544	0.167053	0.00503664	0.040847	SPPL3	1.02996
2228	ENSG00000141429	8440.01	0.387405	0.147815	0.00239301	0.0236592	GALNT1	1.18585
1830	ENSG00000100568	3751.3	0.387328	0.149881	0.00267996	0.0257442	VTI1B	1.08927
2078	ENSG00000074356	4653.73	0.386695	0.149415	0.00271544	0.0259666	NCBP3	-0.623243
344	ENSG00000153107	917.585	0.384847	0.157743	0.0043316	0.0365362	ANAPC1	0.384005
1160	ENSG00000130224	4116.62	0.384684	0.166882	0.00563794	0.0444492	LRCH2	1.09411
1498	ENSG00000196372	1347.54	0.384619	0.155557	0.00367394	0.0324207	ASB13	0.313154
1734	ENSG00000177169	5107.16	0.38439	0.153959	0.00339565	0.0306904	ULK1	-0.0834628
1018	ENSG00000127995	5041.83	0.384342	0.160579	0.00433091	0.0365362	CASD1	0.915352
2273	ENSG00000125812	1450.39	0.383929	0.162412	0.004862	0.0398054	GZF1	1.24455
2099	ENSG00000083290	4077.08	0.383322	0.143746	0.00217573	0.0221464	ULK2	1.27854
2236	ENSG00000134046	1516.32	0.382971	0.170435	0.00651883	0.0492629	MBD2	0.340582
1871	ENSG00000196663	2947.87	0.382809	0.16097	0.00472716	0.0390047	TECPR2	-0.1696
1158	ENSG00000157600	6814.55	0.382323	0.150645	0.00312862	0.0289706	TMEM164	0.969437
595	ENSG00000078140	4956.98	0.380345	0.165797	0.00589758	0.045766	UBE2K	0.760155
1298	ENSG00000198722	7828.53	0.37987	0.162198	0.00525368	0.0421741	UNC13B	0.937016
100	ENSG00000153936	3142.32	0.37927	0.145513	0.00254443	0.0246799	HS2ST1	1.0576
1027	ENSG00000160963	1752.97	0.378539	0.165371	0.00608179	0.0467696	COL26A1	-0.00488835
1523	ENSG00000227345	1687.15	0.377793	0.162107	0.00545638	0.0433423	PARG	1.17723
2086	ENSG00000108947	10614	0.376644	0.139515	0.00199329	0.0206103	EFNB3	0.879309
1063	ENSG00000106479	1468	0.37099	0.161046	0.00603671	0.046553	ZNF862	0.777005
1879	ENSG00000034053	13230.8	0.370661	0.15938	0.00643052	0.0487121	APBA2	1.21068
1652	ENSG00000066084	5091.44	0.369082	0.147731	0.00371623	0.0326233	DIP2B	1.42967
606	ENSG00000198301	1777.51	0.366623	0.151667	0.00462655	0.0384255	SDAD1	0.793876
2325	ENSG00000142002	1710.76	0.362978	0.154603	0.00561181	0.04428	DPP9	1.19383
1442	ENSG00000085733	5108.63	0.36062	0.151256	0.00547865	0.0434828	CTTN	1.17727
1448	ENSG00000137492	4758.59	0.359064	0.15466	0.00613904	0.0471066	THAP12	1.352
2330	ENSG00000032444	2228.53	0.358944	0.148695	0.00485823	0.0397918	PNPLA6	-0.515501
772	ENSG00000170464	3049.23	0.356168	0.149691	0.00538203	0.0429357	DNAJC18	0.610785
2098	ENSG00000072210	2237.69	0.354418	0.149567	0.00614332	0.0471102	ALDH3A2	0.112211
1328	ENSG00000070061	3823.4	0.350676	0.14493	0.00494709	0.0403625	ELP1	1.32097
1363	ENSG00000160293	6096.23	0.350351	0.144302	0.00491154	0.0400897	VAV2	-0.0894341
2199	ENSG00000035862	10271.4	0.349036	0.140448	0.00419238	0.0355759	TIMP2	0.813386
2447	ENSG00000100077	5387.25	0.347935	0.147942	0.00601936	0.0464894	GRK3	0.21313
2436	ENSG00000183307	3319.12	0.347537	0.146607	0.00578947	0.0451548	TMEM121B	0.473656
374	ENSG00000172845	5367.96	0.340814	0.142546	0.00552844	0.0438229	SP3	0.656129
1791	ENSG00000151320	10218.9	0.336971	0.138543	0.00502532	0.0407726	AKAP6	0.679582
2271	ENSG00000101310	3124.29	0.33614	0.143548	0.00655811	0.0494611	SEC23B	1.06813
1664	ENSG00000111540	9999.81	0.335729	0.140572	0.00577712	0.0450963	RAB5B	0.921725
2076	ENSG00000132383	2500.68	0.333959	0.141901	0.00651757	0.0492629	RPA1	0.40435
1727	ENSG00000086598	6392.25	-0.326016	0.137366	0.00631216	0.0479497	TMED2	0.867747
2385	ENSG00000104824	10310.1	-0.347748	0.146696	0.00567494	0.0445984	HNRNPL	0.746282
2219	ENSG00000167088	3208.32	-0.35028	0.149681	0.00610228	0.0468898	SNRPD1	1.00582
2020	ENSG00000169217	5440.18	-0.35112	0.147052	0.00541552	0.0431081	CD2BP2	0.966942
689	ENSG00000170549	1440.59	-0.352578	0.153201	0.00659094	0.0496495	IRX1	0.317418
543	ENSG00000071794	4346.38	-0.358009	0.149745	0.00495734	0.0403904	HLTF	1.11407
2349	ENSG00000072062	5790.8	-0.358637	0.140621	0.00330002	0.0300121	PRKACA	0.432008
280	ENSG00000084693	2277.55	-0.361415	0.150764	0.00515181	0.0414936	AGBL5	1.2098
438	ENSG00000130294	27155.9	-0.364875	0.145364	0.00361081	0.0320684	KIF1A	0.790087
2317	ENSG00000071626	3644.72	-0.365283	0.142806	0.00317792	0.0292978	DAZAP1	0.443962
1533	ENSG00000096746	7515.56	-0.365535	0.144178	0.00339511	0.0306904	HNRNPH3	0.647703
423	ENSG00000115649	3200.53	-0.367158	0.161868	0.00664373	0.0499723	CNPPD1	0.902705
91	ENSG00000116221	1940.84	-0.367821	0.143605	0.00312894	0.0289706	MRPL37	0.319282
48	ENSG00000060688	2569.68	-0.367893	0.154859	0.00534111	0.0427406	SNRNP40	1.21787
765	ENSG00000113583	2298.13	-0.368909	0.15914	0.00569611	0.0446841	C5orf15	0.551432
736	ENSG00000113391	2161.57	-0.36896	0.162419	0.00653945	0.0493793	FAM172A	-0.822329
421	ENSG00000163466	7335.5	-0.372147	0.137621	0.00201038	0.0207532	ARPC2	1.2364
1591	ENSG00000107949	3724.69	-0.372309	0.152305	0.00413698	0.0352238	BCCIP	1.47902
1087	ENSG00000102054	8345.9	-0.373261	0.141534	0.00194548	0.0202486	RBBP7	0.400137
1800	ENSG00000182400	2633.24	-0.373302	0.156692	0.00481698	0.0395677	TRAPPC6B	1.0747
408	ENSG00000055044	3198.28	-0.374847	0.152267	0.00396148	0.0340661	NOP58	0.401144
312	ENSG00000169564	8087.73	-0.3753	0.14459	0.00285993	0.0270616	PCBP1	1.11114
754	ENSG00000113368	7335.74	-0.376243	0.162152	0.00552817	0.0438229	LMNB1	0.639126
1265	ENSG00000156802	2340.29	-0.37691	0.15182	0.00372227	0.0326612	ATAD2	0.321667
439	ENSG00000115694	5627.31	-0.37738	0.153592	0.00389365	0.0336356	STK25	1.17199
1683	ENSG00000111581	2483.91	-0.378911	0.148771	0.00305813	0.0285603	NUP107	0.377881
1437	ENSG00000175634	1231.05	-0.380037	0.153094	0.0040249	0.0344624	RPS6KB2	0.928518
2105	ENSG00000109084	3117.82	-0.380822	0.165072	0.00566005	0.0445309	TMEM97	0.811031
1035	ENSG00000091129	4638.02	-0.383473	0.15619	0.00384607	0.0333308	NRCAM	-1.02894
2069	ENSG00000167508	3797.16	-0.383524	0.168064	0.00583247	0.0453629	MVD	0.264687
2322	ENSG00000141985	3807.04	-0.385625	0.155156	0.0035021	0.0313831	SH3GL1	-0.249507
1641	ENSG00000139219	2665.86	-0.386227	0.142375	0.00173251	0.0185726	COL2A1	1.09283
1107	ENSG00000102225	13140	-0.386317	0.136681	0.00127796	0.014751	CDK16	0.302063
723	ENSG00000171530	4789.88	-0.387963	0.155836	0.00343051	0.0309023	TBCA	1.15665
299	ENSG00000095002	3812.52	-0.38819	0.149218	0.00249074	0.0242709	MSH2	0.909639
1752	ENSG00000187676	1313.48	-0.389398	0.152955	0.00290431	0.0274403	B3GLCT	1.05089
1476	ENSG00000137726	10353.7	-0.390945	0.140746	0.00150246	0.0166722	FXYD6	0.217828
425	ENSG00000124006	4540.02	-0.391154	0.145179	0.00190587	0.0199348	OBSL1	1.05937
1349	ENSG00000119487	2991.85	-0.391254	0.148104	0.00218343	0.0222028	MAPKAP1	-0.423297
563	ENSG00000136527	10280.5	-0.391704	0.163287	0.00429305	0.0362595	TRA2B	0.893474
1372	ENSG00000166340	1305.84	-0.391935	0.172116	0.00573221	0.0448751	TPP1	0.737142
2187	ENSG00000125450	1102.02	-0.394061	0.158966	0.00342424	0.0308605	NUP85	0.5973
1359	ENSG00000130717	1606.55	-0.394187	0.163183	0.00401853	0.0344474	UCK1	0.536876
961	ENSG00000106266	1065.59	-0.395781	0.17929	0.00664434	0.0499723	SNX8	0.56511
1828	ENSG00000139998	2545.98	-0.39624	0.167766	0.00440254	0.0370164	RAB15	0.592636
2257	ENSG00000125835	4985.09	-0.397216	0.173858	0.00585792	0.0455208	SNRPB	0.827884
1025	ENSG00000106330	945.774	-0.398479	0.162331	0.00354811	0.0316905	MOSPD3	1.33566
643	ENSG00000145386	2380.83	-0.399804	0.161741	0.00337214	0.0305508	CCNA2	-0.669177
2023	ENSG00000099385	2019.39	-0.399875	0.157865	0.00291629	0.0275261	BCL7C	0.0775404
1432	ENSG00000175550	4063.72	-0.400267	0.162063	0.00329511	0.0299955	DRAP1	0.485477
2423	ENSG00000170906	1591.56	-0.400449	0.153154	0.00221714	0.0224354	NDUFA3	0.39802
1585	ENSG00000165669	1959.51	-0.401002	0.16252	0.00340055	0.0306907	FAM204A	0.939856
1031	ENSG00000253276	1765.24	-0.401404	0.168233	0.00414236	0.0352538	CCDC71L	0.540053
18	ENSG00000116649	1496.63	-0.401805	0.172362	0.00482539	0.0395912	SRM	0.0968772
212	ENSG00000134375	4333.72	-0.402089	0.164479	0.00358179	0.0319157	TIMM17A	0.588307
2370	ENSG00000168661	501.395	-0.402194	0.171013	0.00453919	0.0378992	ZNF30	0.0852642
1553	ENSG00000148688	1351.65	-0.402492	0.180831	0.00608279	0.0467696	RPP30	0.759029
2196	ENSG00000089685	2289.47	-0.402925	0.156486	0.00251763	0.024445	BIRC5	0.450051
1473	ENSG00000160584	2952.4	-0.404524	0.156894	0.00247576	0.0242222	SIK3	0.106379
916	ENSG00000025156	2978.99	-0.405019	0.151308	0.00188655	0.0197984	HSF2	1.07
576	ENSG00000250312	402.964	-0.405913	0.176064	0.00501305	0.0406905	ZNF718	0.802897
1673	ENSG00000166886	2812.72	-0.405946	0.156315	0.00229617	0.0230261	NAB2	0.169499
2047	ENSG00000205250	2316.49	-0.406854	0.149764	0.00165965	0.0179951	E2F4	0.6927
1153	ENSG00000123570	1045.26	-0.407113	0.179449	0.00544571	0.0432939	RAB9B	1.15695
2323	ENSG00000167671	4466.45	-0.407264	0.176056	0.00486577	0.0398119	UBXN6	0.311366
38	ENSG00000142684	522.049	-0.408983	0.180266	0.00539698	0.0430118	ZNF593	0.346866
2205	ENSG00000169710	26425.9	-0.411106	0.173838	0.00381679	0.0332137	FASN	-0.0505643
139	ENSG00000266472	3581.28	-0.412199	0.172418	0.00372616	0.0326802	MRPS21	0.697208
1733	ENSG00000198598	883.291	-0.412726	0.177731	0.00464648	0.0385403	MMP17	1.47569
1982	ENSG00000086504	2439.42	-0.413074	0.18963	0.0065502	0.0494223	MRPL28	1.22316
1659	ENSG00000123307	3709.82	-0.413999	0.179293	0.00472047	0.0389665	NEUROD4	-0.0918399
1423	ENSG00000110011	770.497	-0.414097	0.166811	0.00312383	0.0289657	DNAJC4	0.523042
1247	ENSG00000133739	1754.91	-0.414371	0.169197	0.00330547	0.0300472	LRRCC1	0.448365
1008	ENSG00000106211	1068.07	-0.414472	0.175263	0.00414747	0.0352814	HSPB1	-0.13472
1231	ENSG00000253554	860.861	-0.414622	0.178828	0.00466422	0.0386199	LINC01414	1.52531
1895	ENSG00000137806	528.521	-0.41635	0.184575	0.00535718	0.042813	NDUFAF1	-0.0409646
1131	ENSG00000225470	1563.38	-0.418023	0.166752	0.00281927	0.0267569	JPX	0.408689
2493	ENSG00000075218	1091.25	-0.418684	0.179763	0.00443242	0.0372209	GTSE1	0.655858
2211	ENSG00000176890	2888.79	-0.422019	0.152923	0.00137144	0.0155367	TYMS	0.240483
60	ENSG00000163879	1658.61	-0.422273	0.159082	0.0018491	0.01947	DNALI1	0.504187
2101	ENSG00000128487	2623.28	-0.422879	0.173825	0.00327252	0.0299197	SPECC1	0.823159
1006	ENSG00000049541	1044.73	-0.422883	0.166358	0.00245373	0.0240836	RFC2	0.0930955
1394	ENSG00000149100	4669.68	-0.423416	0.146984	0.000941176	0.0116058	EIF3M	0.396908
172	ENSG00000158773	4902.55	-0.423941	0.151796	0.00123269	0.0143256	USF1	1.46463
2011	ENSG00000169189	503.504	-0.424495	0.192463	0.00579176	0.0451548	NSMCE1	0.441348
2494	ENSG00000100422	13070.9	-0.425285	0.159572	0.00179118	0.0190397	CERK	0.425131
1281	ENSG00000160957	1189.28	-0.425399	0.183872	0.00446697	0.0374902	RECQL4	0.276451
426	ENSG00000135900	1621.41	-0.425582	0.162804	0.00205514	0.0211576	MRPL44	0.69362
2359	ENSG00000181896	377.331	-0.425982	0.186828	0.00482044	0.0395677	ZNF101	0.995083
1595	ENSG00000151640	10766.7	-0.426226	0.140208	0.000552574	0.0077291	DPYSL4	0.761985
1223	ENSG00000023287	4789.2	-0.427262	0.155169	0.00139127	0.0157122	RB1CC1	1.51824
1677	ENSG00000135439	2262.08	-0.428014	0.187332	0.004716	0.0389466	AGAP2	0.996063
1253	ENSG00000164953	648.419	-0.428095	0.167359	0.00235681	0.0234686	TMEM67	0.548996
2109	ENSG00000076382	1654.76	-0.42813	0.167042	0.00231845	0.023176	SPAG5	0.388907
1329	ENSG00000119326	1823.27	-0.428505	0.180442	0.00373617	0.0327128	CTNNAL1	0.437932
1623	ENSG00000023697	372.139	-0.429139	0.198471	0.00627812	0.0478445	DERA	0.201466
2043	ENSG00000140931	1283.57	-0.429892	0.183171	0.00402511	0.0344624	CMTM3	0.0113474
2332	ENSG00000133250	582.436	-0.430838	0.199949	0.0061166	0.0469534	ZNF414	0.101489
1902	ENSG00000092470	510.485	-0.430959	0.189793	0.00483128	0.0396052	WDR76	-0.11407
1845	ENSG00000119685	1098.76	-0.431059	0.166873	0.00216712	0.0220825	TTLL5	0.0280383
935	ENSG00000198729	2533.43	-0.431217	0.155726	0.00126333	0.0145999	PPP1R14C	1.88843
1555	ENSG00000138160	2138.55	-0.431771	0.172842	0.00271415	0.0259666	KIF11	0.404081
270	ENSG00000197872	2746.65	-0.432543	0.196238	0.00565107	0.0445157	CYRIA	0.903263
285	ENSG00000171055	1949.37	-0.434054	0.155232	0.00116412	0.0136871	FEZ2	-0.00499494
1356	ENSG00000095321	1674.27	-0.43406	0.159826	0.00147161	0.0163971	CRAT	1.05003
1351	ENSG00000148337	5029.27	-0.434153	0.166429	0.00200833	0.0207433	CIZ1	0.548016
1964	ENSG00000140525	1602.39	-0.43531	0.171233	0.00240498	0.0237404	FANCI	0.280616
415	ENSG00000144451	1338.95	-0.435482	0.17145	0.00238485	0.0235909	SPAG16	1.15669
1197	ENSG00000120896	911.754	-0.435646	0.198068	0.00558777	0.0441455	SORBS3	0.502877
342	ENSG00000169679	1361.85	-0.436078	0.188566	0.00418264	0.0355328	BUB1	-2.85056
1111	ENSG00000102109	6888.67	-0.436114	0.199018	0.00535812	0.042813	PCSK1N	2.63302
616	ENSG00000145335	1219.16	-0.436317	0.171526	0.00234365	0.0233785	SNCA	0.416483
76	ENSG00000117399	1991.09	-0.437195	0.187377	0.00404327	0.0345345	CDC20	-0.465618
2027	ENSG00000102893	2373.99	-0.438616	0.165186	0.00170904	0.0184043	PHKB	0.44761
883	ENSG00000146143	370.856	-0.43904	0.186197	0.0037805	0.0329889	PRIM2	0.792427
974	ENSG00000136243	1125.83	-0.439254	0.167283	0.00185803	0.0195531	NUP42	0.310556
2375	ENSG00000167635	6125.95	-0.439688	0.179797	0.00299847	0.0281895	ZNF146	0.878223
41	ENSG00000198830	8279.73	-0.439908	0.177007	0.00269345	0.0258607	HMGN2	0.463384
913	ENSG00000111875	1600.2	-0.440624	0.174531	0.00256679	0.0248587	ASF1A	1.46489
2425	ENSG00000197951	1224.37	-0.441727	0.175554	0.00247775	0.0242222	ZNF71	0.424894
1290	ENSG00000086061	19400.8	-0.441737	0.197064	0.00486849	0.0398119	DNAJA1	0.736956
854	ENSG00000064999	18186.5	-0.44201	0.193111	0.00442699	0.0371919	ANKS1A	1.47789
2478	ENSG00000100412	4797.74	-0.443062	0.142215	0.000398919	0.00600533	ACO2	0.542525
1917	ENSG00000069943	349.869	-0.443496	0.20975	0.00653697	0.0493793	PIGB	-0.022732
1124	ENSG00000090889	1467.9	-0.443723	0.154762	0.000860388	0.0107708	KIF4A	0.312478
553	ENSG00000068885	672.647	-0.443974	0.185602	0.00327669	0.0299292	IFT80	0.906356
462	ENSG00000174748	28123.9	-0.44561	0.180212	0.00269924	0.0258811	RPL15	1.59964
314	ENSG00000144040	920.609	-0.44568	0.159412	0.00111343	0.0132639	SFXN5	1.32398
1077	ENSG00000002586	6802.24	-0.445731	0.175837	0.00227387	0.0228339	CD99	-0.463347
88	ENSG00000116171	3961.61	-0.445826	0.1769	0.00240107	0.0237142	SCP2	0.964478
2184	ENSG00000109062	748.01	-0.446449	0.209097	0.0060412	0.0465632	SLC9A3R1	0.275217
2337	ENSG00000213339	643.903	-0.446642	0.192045	0.00393799	0.033932	QTRT1	0.786996
52	ENSG00000160050	853.894	-0.447348	0.178253	0.00246172	0.0241245	CCDC28B	1.59682
1386	ENSG00000177054	1343.57	-0.447352	0.159594	0.0010745	0.0128974	ZDHHC13	0.580641
1323	ENSG00000106803	2537.74	-0.447353	0.183927	0.00304622	0.0284971	SEC61B	1.50078
1893	ENSG00000128944	2496.46	-0.447355	0.19093	0.00372941	0.0326936	KNSTRN	0.532445
2056	ENSG00000102967	342.164	-0.448035	0.189439	0.00355208	0.031711	DHODH	0.639606
375	ENSG00000138430	4690.67	-0.448128	0.151275	0.000638486	0.00861298	OLA1	-1.01804
2233	ENSG00000184828	238.036	-0.448245	0.202525	0.00511926	0.041305	ZBTB7C	0.548267
1621	ENSG00000013583	228.327	-0.448674	0.20181	0.00499417	0.040572	HEBP1	0.851024
326	ENSG00000168894	1283.52	-0.448798	0.210765	0.00634892	0.0482096	RNF181	1.15362
1435	ENSG00000174547	1589.9	-0.448944	0.200832	0.00477322	0.0393163	MRPL11	1.23316
318	ENSG00000115307	2580.16	-0.449126	0.160447	0.00107258	0.0128825	AUP1	1.17754
2312	ENSG00000130590	626.661	-0.449192	0.198893	0.00458449	0.0381598	SAMD10	0.501392
143	ENSG00000143363	2017.99	-0.450066	0.162198	0.00115668	0.0136164	PRUNE1	0.494635
804	ENSG00000214357	1167.52	-0.450662	0.164423	0.0012974	0.0149119	NEURL1B	0.858697
2319	ENSG00000104886	2159.23	-0.451051	0.189173	0.0033427	0.0303275	PLEKHJ1	1.13817
2457	ENSG00000187860	439.751	-0.451468	0.203976	0.00505695	0.0409879	CCDC157	0.393153
1531	ENSG00000181915	4482.26	-0.452966	0.157579	0.00083043	0.0104648	ADO	1.61261
1983	ENSG00000161999	1409.65	-0.45367	0.154392	0.000679633	0.00903301	JMJD8	0.529884
843	ENSG00000204392	1064.21	-0.453827	0.161121	0.00100137	0.012228	LSM2	0.523535
2318	ENSG00000071564	9438.66	-0.454416	0.193246	0.00353024	0.0315698	TCF3	0.284995
432	ENSG00000123485	1035.61	-0.455665	0.209871	0.00540116	0.0430118	HJURP	0.395973
173	ENSG00000143224	917.913	-0.455698	0.187062	0.00286187	0.0270663	PPOX	0.773884
599	ENSG00000109180	4382.21	-0.455739	0.146063	0.000385825	0.00584068	OCIAD1	0.678307
1412	ENSG00000149187	7435.69	-0.456446	0.198281	0.00394654	0.0339685	CELF1	0.592226
1991	ENSG00000184207	1392.43	-0.456774	0.184705	0.00258601	0.0249809	PGP	0.676106
32	ENSG00000007968	824.998	-0.456951	0.185951	0.00270392	0.0259087	E2F2	0.645797
2360	ENSG00000184635	677.224	-0.457161	0.172923	0.00163912	0.0178491	ZNF93	0.860915
2014	ENSG00000079616	2216.07	-0.458183	0.14889	0.000440255	0.00649326	KIF22	0.692106
2235	ENSG00000141639	1816.94	-0.460164	0.182639	0.00226969	0.0228272	MAPK4	1.17548
1684	ENSG00000166226	16232.4	-0.460426	0.176282	0.00175692	0.01876	CCT2	0.610587
2074	ENSG00000167693	4274.74	-0.460628	0.147581	0.000376434	0.00575298	NXN	0.174492
2190	ENSG00000161542	1286.72	-0.460911	0.168426	0.00122327	0.0142524	PRPSAP1	0.283261
204	ENSG00000162687	666.302	-0.461702	0.174676	0.0016047	0.0175296	KCNT2	0.534953
2373	ENSG00000075702	639.917	-0.461817	0.192563	0.00307414	0.0286451	WDR62	0.346886
112	ENSG00000156875	270.691	-0.462331	0.213691	0.00538296	0.0429357	MFSD14A	1.14055
1076	ENSG00000214717	1976.65	-0.462723	0.167296	0.00111506	0.0132666	ZBED1	0.255988
1645	ENSG00000134287	7050.27	-0.462803	0.169536	0.00128862	0.0148559	ARF3	1.07117
1350	ENSG00000106992	585.764	-0.463406	0.179278	0.00184134	0.0194236	AK1	0.728433
1870	ENSG00000080823	558.076	-0.463412	0.201136	0.00384565	0.0333308	MOK	0.885485
290	ENSG00000115875	8039.26	-0.463429	0.203603	0.00426872	0.0361022	SRSF7	0.337471
993	ENSG00000078053	2119.76	-0.463572	0.15339	0.000512773	0.00731306	AMPH	1.16956
77	ENSG00000142949	14488.9	-0.463811	0.185116	0.00229797	0.0230299	PTPRF	0.278707
1662	ENSG00000135392	1669.21	-0.464028	0.164458	0.000949011	0.0116948	DNAJC14	1.08013
1109	ENSG00000068354	1501.01	-0.464196	0.155915	0.00058841	0.00808126	TBC1D25	0.995353
1712	ENSG00000111252	567.749	-0.464922	0.201234	0.0037633	0.0328581	SH2B3	0.355946
2017	ENSG00000149929	744.612	-0.465027	0.18584	0.00236083	0.0234686	HIRIP3	1.03113
2392	ENSG00000028277	4388.65	-0.465702	0.200201	0.00359153	0.0319429	POU2F2	1.56113
876	ENSG00000196284	337.037	-0.466236	0.22617	0.00662874	0.0498945	SUPT3H	1.20327
35	ENSG00000169504	5788.38	-0.466948	0.216892	0.00535217	0.0428016	CLIC4	0.273559
2096	ENSG00000175061	13346.5	-0.468083	0.161279	0.000722929	0.00946248	SNHG29	0.765419
658	ENSG00000170365	1418.24	-0.468152	0.224598	0.00618153	0.0472795	SMAD1	1.63473
995	ENSG00000106603	2519.79	-0.46828	0.187467	0.00230963	0.0231122	COA1	0.331569
785	ENSG00000013561	1899.27	-0.468603	0.183417	0.00197877	0.0204714	RNF14	0.592182
2352	ENSG00000123159	4982.91	-0.468657	0.201372	0.00355978	0.0317648	GIPC1	-0.019694
1444	ENSG00000110200	933.793	-0.468791	0.205295	0.00394947	0.0339783	ANAPC15	1.65899
1361	ENSG00000148248	4260.4	-0.469315	0.163039	0.000741322	0.00962144	SURF4	0.789199
2204	ENSG00000169689	964.979	-0.470094	0.16807	0.00100196	0.012228	CENPX	-0.216146
498	ENSG00000114405	1242.2	-0.470539	0.190856	0.00240879	0.0237657	C3orf14	1.15436
446	ENSG00000114026	640.26	-0.471094	0.199705	0.00328545	0.0299876	OGG1	0.991308
1410	ENSG00000149182	3283.47	-0.471111	0.150875	0.000352685	0.00545668	ARFGAP2	0.994727
1744	ENSG00000180776	3307.97	-0.471964	0.147258	0.000250493	0.00415726	ZDHHC20	0.632263
44	ENSG00000158195	1591.74	-0.472823	0.165131	0.000812514	0.0102854	WASF2	0.889807
2517	ENSG00000160298	384.65	-0.473168	0.181008	0.00166352	0.0180164	C21orf58	0.585126
1142	ENSG00000000003	7002.12	-0.474034	0.182204	0.0017057	0.0183889	TSPAN6	0.191925
373	ENSG00000144354	575.165	-0.47404	0.172443	0.00113295	0.0134149	CDCA7	0.76716
1709	ENSG00000111237	2475.12	-0.474134	0.200082	0.00313991	0.0290424	VPS29	0.831207
1795	ENSG00000092020	1786.58	-0.474586	0.215803	0.00467547	0.0386961	PPP2R3C	0.544742
1905	ENSG00000138606	2947.21	-0.474703	0.214645	0.00456193	0.0380403	SHF	1.26796
721	ENSG00000145741	13323.7	-0.474789	0.168825	0.00106199	0.0127877	BTF3	0.149609
2138	ENSG00000186868	11372.8	-0.475186	0.164802	0.000753708	0.00973758	MAPT	1.6399
281	ENSG00000163795	1532.03	-0.475278	0.159935	0.000574629	0.00797287	ZNF513	0.898747
1968	ENSG00000140548	3213.99	-0.475894	0.147041	0.000223927	0.00380294	ZNF710	0.12092
1649	ENSG00000123352	2994.78	-0.476181	0.155339	0.000419729	0.00624912	SPATS2	1.08455
162	ENSG00000143314	1319.86	-0.476361	0.232537	0.00647741	0.0490281	MRPL24	0.861962
1015	ENSG00000075142	1771.44	-0.476591	0.156769	0.000459949	0.00671603	SRI	0.756126
874	ENSG00000124688	1256.54	-0.476815	0.173175	0.00110635	0.0131961	MAD2L1BP	0.409221
1915	ENSG00000166415	2205.24	-0.477093	0.210052	0.00391803	0.0337999	WDR72	-0.491707
853	ENSG00000124562	4529.32	-0.477725	0.165952	0.000729218	0.00951947	SNRPC	0.981225
417	ENSG00000115425	342.654	-0.478198	0.207991	0.0036664	0.032396	PECR	0.121431
1148	ENSG00000184867	3048.39	-0.479976	0.207931	0.00353121	0.0315698	ARMCX2	0.398306
2123	ENSG00000273706	1552.46	-0.480931	0.205525	0.00328723	0.0299876	LHX1	1.43592
2314	ENSG00000099804	4314.76	-0.482197	0.205013	0.00314129	0.0290424	CDC34	0.736567
2465	ENSG00000100379	2766.13	-0.482213	0.19882	0.00263317	0.0254106	KCTD17	0.772949
702	ENSG00000113361	1968.69	-0.482388	0.184185	0.00157882	0.017331	CDH6	0.61598
2126	ENSG00000094804	682.72	-0.48327	0.195922	0.00236134	0.0234686	CDC6	0.298036
1277	ENSG00000178896	866.89	-0.483735	0.203273	0.00293458	0.0276712	EXOSC4	1.21563
651	ENSG00000189184	9288.03	-0.484333	0.226347	0.00514638	0.0414708	PCDH18	-0.333941
2217	ENSG00000141391	171.668	-0.484811	0.236844	0.00630538	0.0479366	PRELID3A	-0.1265
357	ENSG00000076003	2853.45	-0.485444	0.153038	0.000338798	0.00528497	MCM6	0.606945
1534	ENSG00000138346	970.328	-0.485819	0.185127	0.00153677	0.0169537	DNA2	0.365552
864	ENSG00000112559	2592.93	-0.487042	0.202917	0.00275136	0.0262836	MDFI	-0.739046
2080	ENSG00000185722	5113.32	-0.487089	0.16519	0.000584502	0.00805092	ANKFY1	1.59457
159	ENSG00000160783	1170.95	-0.487116	0.190188	0.00183479	0.0193731	PMF1	1.34988
2475	ENSG00000100324	1969.55	-0.487227	0.155882	0.000329108	0.00517781	TAB1	1.31674
1872	ENSG00000166165	40608.2	-0.488509	0.161308	0.000454617	0.00665355	CKB	0.53225
1540	ENSG00000107719	329.377	-0.488804	0.233211	0.00554909	0.0438835	PALD1	0.153853
731	ENSG00000134480	988.738	-0.489046	0.187979	0.0016112	0.0175817	CCNH	1.42038
2324	ENSG00000185361	546.252	-0.489758	0.19	0.00171783	0.0184674	TNFAIP8L1	0.170853
1993	ENSG00000162066	289.249	-0.490224	0.24142	0.00636993	0.0483303	AMDHD2	0.147019
275	ENSG00000138092	1991.36	-0.490718	0.183696	0.0013159	0.0150861	CENPO	0.768307
213	ENSG00000214796	549.421	-0.491067	0.196386	0.0021041	0.0215912	TUBA5P	0.756057
1402	ENSG00000166352	1171.05	-0.492287	0.221442	0.00412856	0.0351679	IFTAP	1.21703
1936	ENSG00000128973	345.536	-0.493717	0.192852	0.00177403	0.0189213	CLN6	0.752529
2114	ENSG00000264538	620.577	-0.494764	0.222099	0.00402822	0.0344681	SUZ12P1	1.1118
2474	ENSG00000100321	3410.72	-0.494826	0.190161	0.00156551	0.0172206	SYNGR1	1.05983
205	ENSG00000066279	2906.53	-0.494876	0.144411	0.000115293	0.00226441	ASPM	0.810568
1151	ENSG00000172465	1327.24	-0.495238	0.225586	0.0042814	0.0361869	TCEAL1	0.0519361
1014	ENSG00000105784	903.26	-0.495448	0.192353	0.00168382	0.0181843	RUNDC3B	2.09094
2040	ENSG00000102996	10182.8	-0.495506	0.18097	0.0010919	0.0130648	MMP15	1.67671
163	ENSG00000198400	932.402	-0.495553	0.245598	0.0063919	0.0484777	NTRK1	2.1528
2272	ENSG00000232388	993.02	-0.495772	0.235745	0.00522718	0.0420326	SMIM26	0.439068
2432	ENSG00000181894	1318.25	-0.495832	0.191854	0.00164264	0.017872	ZNF329	0.590586
2146	ENSG00000121067	1858.03	-0.496344	0.192365	0.00164758	0.0179051	SPOP	0.800115
808	ENSG00000183258	1988.57	-0.496703	0.151772	0.000196337	0.00342649	DDX41	1.10984
663	ENSG00000059691	954.68	-0.496856	0.200231	0.00215282	0.0219604	GATB	0.957087
2510	ENSG00000160213	1918.98	-0.497291	0.152876	0.000209433	0.00360197	CSTB	0.583262
1003	ENSG00000126522	276.141	-0.497625	0.212055	0.00302423	0.0283729	ASL	0.710083
1716	ENSG00000176834	431.901	-0.497715	0.186926	0.00131799	0.0150861	VSIG10	0.416213
1559	ENSG00000119977	1341.92	-0.497791	0.17356	0.000732051	0.00953701	TCTN3	0.0641739
1722	ENSG00000110987	5373.86	-0.498195	0.163461	0.000433296	0.00641583	BCL7A	0.62038
219	ENSG00000170382	1173.45	-0.499218	0.171706	0.000638441	0.00861298	LRRN2	1.33066
1635	ENSG00000151743	1242.32	-0.499318	0.248757	0.00630446	0.0479366	AMN1	0.390547
55	ENSG00000116560	24395.6	-0.500212	0.144825	0.000102315	0.00205053	SFPQ	0.764744
1309	ENSG00000165113	705.017	-0.500389	0.213718	0.00302103	0.0283729	GKAP1	0.891204
2129	ENSG00000141696	1234.88	-0.500615	0.154688	0.000219446	0.00373689	P3H4	-0.220557
2495	ENSG00000054611	832.113	-0.500655	0.163125	0.000382806	0.00580979	TBC1D22A	0.551189
1384	ENSG00000166788	952.817	-0.501171	0.164659	0.00041321	0.00617631	SAAL1	1.15214
246	ENSG00000183814	1052.83	-0.501904	0.231465	0.00448008	0.037538	LIN9	0.365894
45	ENSG00000126698	6491.7	-0.503176	0.179644	0.000864059	0.0107953	DNAJC8	1.04209
1741	ENSG00000121390	4972.82	-0.503757	0.168991	0.000502195	0.00719978	PSPC1	1.16529
1463	ENSG00000110318	266.319	-0.504085	0.210965	0.00265383	0.025532	CEP126	1.48873
937	ENSG00000112029	1106.45	-0.504143	0.168858	0.000495688	0.00713246	FBXO5	0.977657
2489	ENSG00000100347	1609.75	-0.504367	0.150923	0.000148764	0.00274807	SAMM50	-0.181989
618	ENSG00000184305	383.524	-0.504454	0.227494	0.00397738	0.034172	CCSER1	1.56956
1045	ENSG00000128591	1508.63	-0.505343	0.186982	0.0011367	0.0134481	FLNC	0.256509
850	ENSG00000237649	1840.65	-0.507616	0.167264	0.000420547	0.00625147	KIFC1	0.551505
1843	ENSG00000119655	1087.61	-0.508015	0.192165	0.00133191	0.0152071	NPC2	0.352358
1161	ENSG00000102024	2167.16	-0.509001	0.247938	0.00560145	0.0442167	PLS3	-0.197356
289	ENSG00000143889	3807.07	-0.509537	0.186193	0.00100822	0.0122792	HNRNPLL	-0.0778744
1938	ENSG00000137821	2334.03	-0.510191	0.225585	0.00353126	0.0315698	LRRC49	0.841034
578	ENSG00000013810	2695.87	-0.510387	0.15256	0.000145064	0.0026896	TACC3	0.458542
154	ENSG00000160688	3182.56	-0.510647	0.173719	0.000550242	0.00770217	FLAD1	0.237081
2412	ENSG00000105053	818.872	-0.511279	0.186276	0.000988593	0.0121195	VRK3	1.05471
1431	ENSG00000172922	1045.68	-0.513365	0.200464	0.00163802	0.0178491	RNASEH2C	0.844713
2411	ENSG00000126453	408.109	-0.514279	0.196398	0.00139653	0.0157392	BCL2L12	0.364597
2281	ENSG00000101400	321.183	-0.514495	0.188822	0.00103795	0.012535	SNTA1	-0.366366
101	ENSG00000143013	4355.34	-0.515036	0.18015	0.000687591	0.00910189	LMO4	0.387286
2131	ENSG00000108830	8960.62	-0.515047	0.247231	0.00506116	0.0409932	RND2	0.378375
552	ENSG00000151967	384.179	-0.515101	0.224758	0.00321758	0.0295603	SCHIP1	0.762574
1907	ENSG00000103995	315.999	-0.515374	0.191402	0.00113319	0.0134149	CEP152	0.432398
183	ENSG00000117593	879.181	-0.517343	0.183356	0.000773848	0.00993009	DARS2	0.604586
2400	ENSG00000169515	402.595	-0.518176	0.192064	0.00110248	0.0131582	CCDC8	-0.499032
509	ENSG00000177707	1117.64	-0.518682	0.17676	0.000545919	0.00765862	NECTIN3	-0.239977
1607	ENSG00000111671	252.956	-0.518854	0.217189	0.00250651	0.0243745	SPSB2	0.201355
824	ENSG00000180537	483.414	-0.519902	0.174856	0.000482173	0.00699206	RNF182	0.854477
1608	ENSG00000010626	113.658	-0.521844	0.267355	0.00658544	0.0496278	LRRC23	0.449324
25	ENSG00000117122	869.953	-0.521928	0.213033	0.00211939	0.0217128	MFAP2	0.442243
206	ENSG00000134376	1212.07	-0.522073	0.194351	0.00113904	0.013459	CRB1	0.256363
1891	ENSG00000156970	1686.84	-0.522104	0.160244	0.000188379	0.00331817	BUB1B	0.254622
1167	ENSG00000134594	2091.45	-0.522181	0.19899	0.00124095	0.0143939	RAB33A	1.23985
560	ENSG00000181449	10533.6	-0.523148	0.160401	0.000186448	0.00329027	SOX2	-0.0262254
928	ENSG00000051620	1323.72	-0.523794	0.170108	0.000341635	0.00531174	HEBP2	0.345976
1318	ENSG00000165244	484.172	-0.524177	0.214427	0.00213439	0.0218312	ZNF367	0.749331
811	ENSG00000248275	509.019	-0.525913	0.19367	0.00102102	0.0124127	TRIM52-AS1	1.70703
2124	ENSG00000141736	3514.25	-0.526116	0.160336	0.000171753	0.00306518	ERBB2	-0.804655
1667	ENSG00000111602	2497.55	-0.526691	0.199715	0.00127096	0.0146791	TIMELESS	1.27103
257	ENSG00000182901	268.28	-0.527316	0.233002	0.00329065	0.0299955	RGS7	1.71443
1170	ENSG00000101977	189.089	-0.528187	0.233668	0.00329661	0.0299955	MCF2	0.158979
1706	ENSG00000110880	9591.91	-0.528324	0.144212	4.01e-05	0.000979575	CORO1C	0.682815
2186	ENSG00000167863	3474.18	-0.528527	0.199489	0.00121246	0.0141414	ATP5PD	1.24289
1419	ENSG00000124920	485.952	-0.528551	0.182156	0.000584104	0.00805092	MYRF	0.168645
550	ENSG00000168779	8758.51	-0.528658	0.240721	0.00380817	0.033154	SHOX2	3.05124
177	ENSG00000117477	1033.13	-0.528725	0.228832	0.00284863	0.0269756	CCDC181	0.382965
561	ENSG00000240024	1050.38	-0.529709	0.164511	0.000208299	0.003589	LINC00888	0.62152
1198	ENSG00000147439	793.114	-0.529733	0.20388	0.00139191	0.0157122	BIN3	0.0742788
436	ENSG00000132330	175.616	-0.529802	0.269389	0.006167	0.0472065	SCLY	0.538616
1118	ENSG00000102302	1989.8	-0.530096	0.151526	7.81e-05	0.00166297	FGD1	0.24834
2480	ENSG00000172346	751.423	-0.530133	0.222399	0.00242619	0.0238751	CSDC2	0.723169
1568	ENSG00000095485	1348.3	-0.530179	0.158597	0.000136923	0.00257452	CWF19L1	0.647226
379	ENSG00000170144	12760.6	-0.530393	0.204451	0.00139679	0.0157392	HNRNPA3	1.23423
1966	ENSG00000140534	597.519	-0.530941	0.22093	0.0023002	0.0230299	TICRR	-0.220801
1896	ENSG00000092445	2135.56	-0.532064	0.163389	0.000183771	0.00324605	TYRO3	0.468265
1689	ENSG00000175183	1653.9	-0.532229	0.253612	0.00438696	0.0369046	CSRP2	-0.262145
97	ENSG00000117133	1706.25	-0.532255	0.162358	0.000170095	0.00303847	RPF1	1.16005
747	ENSG00000129595	2361.83	-0.532921	0.162632	0.000167012	0.00299752	EPB41L4A	0.885141
1753	ENSG00000133119	1051.59	-0.532989	0.169787	0.000270008	0.00439267	RFC3	0.363775
837	ENSG00000112763	2195.45	-0.534041	0.17116	0.000286865	0.00463904	BTN2A1	0.801659
1782	ENSG00000100814	2734.13	-0.53443	0.161367	0.000150203	0.00276926	CCNB1IP1	-0.0421659
796	ENSG00000082515	860	-0.534565	0.166685	0.000214867	0.00367211	MRPL22	0.846676
709	ENSG00000172244	147.062	-0.534955	0.265884	0.00554814	0.0438835	C5orf34	0.672487
1606	ENSG00000111669	10394.6	-0.535292	0.180053	0.00045563	0.00666323	TPI1	0.725975
828	ENSG00000124766	31034.8	-0.535485	0.187065	0.000571006	0.00793777	SOX4	0.484402
1972	ENSG00000198901	218.524	-0.535992	0.224976	0.00243021	0.0239023	PRC1	0.475569
1989	ENSG00000065057	788.311	-0.536185	0.241942	0.00346315	0.0310817	NTHL1	0.205653
1647	ENSG00000123416	28495.5	-0.537575	0.160694	0.000132595	0.00252316	TUBA1B	0.876096
1919	ENSG00000151575	454.024	-0.538048	0.245194	0.00369585	0.0325197	TEX9	0.267683
2168	ENSG00000189050	271.186	-0.538344	0.238167	0.00317373	0.0292978	RNFT1	1.22976
1810	ENSG00000151748	757.386	-0.539533	0.238339	0.00312108	0.0289544	SAV1	0.610132
2286	ENSG00000101084	1006.28	-0.540971	0.224586	0.00219625	0.0222682	RAB5IF	0.883175
989	ENSG00000122547	471.832	-0.541139	0.197027	0.000884904	0.0110122	EEPD1	-0.576411
1047	ENSG00000128578	315.199	-0.541254	0.241413	0.00327407	0.0299197	STRIP2	1.16972
1858	ENSG00000133943	414.855	-0.542458	0.210261	0.00140562	0.015812	DGLUCY	0.161703
396	ENSG00000081320	189.15	-0.542524	0.238405	0.00302329	0.0283729	STK17B	0.475891
393	ENSG00000198130	492.174	-0.54308	0.226995	0.00227224	0.0228339	HIBCH	0.529187
2290	ENSG00000080839	680.678	-0.543507	0.190559	0.000640494	0.00863391	RBL1	0.0651998
313	ENSG00000135636	249.655	-0.545998	0.264397	0.00473844	0.0390808	DYSF	-0.163354
875	ENSG00000096080	815.429	-0.546527	0.168183	0.000178801	0.00316417	MRPS18A	0.470622
1461	ENSG00000149212	6281.42	-0.546531	0.253215	0.00383827	0.033309	SESN3	0.581279
1885	ENSG00000134146	266.255	-0.546971	0.217619	0.00164711	0.0179051	DPH6	0.908042
704	ENSG00000151388	1144.61	-0.547367	0.217223	0.00161132	0.0175817	ADAMTS12	3.2318
753	ENSG00000168938	314.407	-0.548609	0.22837	0.00216523	0.0220751	PPIC	0.917469
327	ENSG00000168874	298.142	-0.548867	0.244464	0.00316934	0.0292731	ATOH8	0.549641
1970	ENSG00000197299	760.491	-0.549018	0.175744	0.000269656	0.00439072	BLM	0.304114
683	ENSG00000153404	2808.24	-0.549564	0.235906	0.00256474	0.0248515	PLEKHG4B	-0.104737
450	ENSG00000144712	643.763	-0.549781	0.179667	0.000330274	0.00518615	CAND2	0.83667
591	ENSG00000109819	151.458	-0.549895	0.272943	0.0052013	0.0418422	PPARGC1A	0.00696494
1244	ENSG00000164687	1672.46	-0.549992	0.16804	0.000161705	0.00291487	FABP5	0.77071
1406	ENSG00000157570	12770.7	-0.550007	0.230491	0.00228792	0.0229555	TSPAN18	0.721263
1430	ENSG00000173327	1503.87	-0.550375	0.158979	8.37e-05	0.00175202	MAP3K11	0.308817
2479	ENSG00000100410	1733.07	-0.550442	0.243747	0.00303602	0.0284297	PHF5A	1.29538
940	ENSG00000112096	4215.01	-0.551066	0.165401	0.000131905	0.00251761	SOD2	0.736975
293	ENSG00000183023	2072.47	-0.551329	0.151411	4.28e-05	0.00102246	SLC8A1	2.52895
771	ENSG00000120727	7674.73	-0.551699	0.166851	0.00014226	0.00265118	PAIP2	0.844058
2296	ENSG00000124145	105.76	-0.551836	0.280547	0.0057011	0.0446869	SDC4	-0.327423
483	ENSG00000047849	12810.5	-0.551894	0.151185	4.13e-05	0.00100276	MAP4	1.27515
1947	ENSG00000140365	1065.76	-0.551988	0.16403	0.000117786	0.00229907	COMMD4	0.916389
1447	ENSG00000149243	1275.95	-0.55255	0.195135	0.000636946	0.00861058	KLHL35	0.778458
2350	ENSG00000105011	381.42	-0.552563	0.186421	0.000444406	0.00652932	ASF1B	0.712113
1056	ENSG00000261115	6491.07	-0.553998	0.181094	0.000321459	0.00510347	TMEM178B	1.04559
50	ENSG00000162517	1717.22	-0.556647	0.173837	0.000201842	0.0035056	PEF1	1.40644
1865	ENSG00000250366	1065.51	-0.55687	0.211325	0.00112748	0.0133891	TUNAR	1.53558
740	ENSG00000113532	1892.38	-0.557361	0.194957	0.000596529	0.00815729	ST8SIA4	0.646463
152	ENSG00000143575	2904.17	-0.557927	0.216944	0.00133099	0.0152057	HAX1	0.641184
768	ENSG00000112981	311.49	-0.55867	0.289296	0.0059241	0.0459221	NME5	0.73787
815	ENSG00000145982	697.997	-0.55923	0.211554	0.00111116	0.0132452	FARS2	1.55403
482	ENSG00000163832	1370.49	-0.559717	0.236032	0.00224964	0.0226645	ELP6	1.10561
303	ENSG00000173163	667.402	-0.559958	0.202437	0.000789403	0.0100548	COMMD1	0.487575
233	ENSG00000143476	1408.69	-0.560214	0.185552	0.000362673	0.00558387	DTL	1.16244
1069	ENSG00000082014	1971.68	-0.560382	0.179921	0.000267528	0.00437863	SMARCD3	0.777168
1778	ENSG00000175198	753.612	-0.560428	0.179983	0.000267905	0.00438103	PCCA	0.703653
2255	ENSG00000125898	684.677	-0.561196	0.287929	0.00568961	0.0446522	FAM110A	1.4231
743	ENSG00000181751	1679.37	-0.561482	0.296158	0.00621236	0.047448	MACIR	0.666789
719	ENSG00000113048	1877.03	-0.561934	0.169076	0.000131691	0.00251726	MRPS27	1.33133
490	ENSG00000164087	413.078	-0.562127	0.210608	0.00102606	0.0124471	POC1A	1.04795
2397	ENSG00000130204	2606.08	-0.562149	0.162295	7.93e-05	0.00167788	TOMM40	0.873756
1255	ENSG00000175895	326.232	-0.562351	0.222663	0.00151324	0.0167526	PLEKHF2	-0.0876952
1549	ENSG00000138138	6532.7	-0.562599	0.150395	2.81e-05	0.000733765	ATAD1	0.908204
353	ENSG00000144231	2500.13	-0.563232	0.201663	0.000724086	0.00947108	POLR2D	-0.217141
2231	ENSG00000152234	16012.7	-0.563266	0.142482	1.14e-05	0.000358663	ATP5F1A	0.785095
1189	ENSG00000175806	203.23	-0.563813	0.225334	0.00159425	0.0174371	MSRA	1.24924
1357	ENSG00000204054	616.07	-0.563878	0.289909	0.00568377	0.0446434	LINC00963	-0.190138
1584	ENSG00000107518	1014.61	-0.564137	0.187885	0.000375916	0.00575298	ATRNL1	0.912893
579	ENSG00000168884	583.346	-0.564779	0.214589	0.00112967	0.0134068	TNIP2	0.733892
1749	ENSG00000122033	1208.39	-0.565066	0.194794	0.000539946	0.00759169	MTIF3	1.15983
391	ENSG00000138381	1563.88	-0.565163	0.181021	0.00025719	0.00422769	ASNSD1	0.744245
1378	ENSG00000251381	379.947	-0.565313	0.230309	0.00182645	0.0193066	LINC00958	-1.39361
2149	ENSG00000006282	410.263	-0.566501	0.235698	0.00203693	0.0210043	SPATA20	0.866718
2345	ENSG00000132004	488.821	-0.567336	0.210284	0.000932438	0.0115281	FBXW9	0.264292
2516	ENSG00000182871	3185.4	-0.568585	0.208055	0.000825231	0.0104201	COL18A1	0.213023
2024	ENSG00000260083	265.054	-0.56873	0.257325	0.00320391	0.0294758	MIR762HG	0.748776
31	ENSG00000088280	1651.07	-0.568781	0.151839	2.7e-05	0.000708016	ASAP3	-0.683061
1672	ENSG00000166881	986.82	-0.569791	0.167906	0.000101804	0.00204396	NEMP1	0.145805
741	ENSG00000145723	631.534	-0.570682	0.264016	0.00352988	0.0315698	GIN1	1.14565
773	ENSG00000120306	417.955	-0.570925	0.228247	0.00156199	0.0172018	CYSTM1	0.351
211	ENSG00000198892	345.842	-0.57106	0.190016	0.000367479	0.00565327	SHISA4	1.34921
1424	ENSG00000173511	645.245	-0.571069	0.175115	0.000158799	0.00288254	VEGFB	0.467452
1899	ENSG00000159459	1881.49	-0.571436	0.175406	0.000159916	0.00289483	UBR1	0.990993
1806	ENSG00000165502	3403.85	-0.572572	0.177479	0.000174409	0.00310382	RPL36AL	1.1965
1368	ENSG00000177951	1341.09	-0.572678	0.168747	9.96e-05	0.00200773	BET1L	1.08736
13	ENSG00000171612	668.192	-0.573026	0.20984	0.000812936	0.0102854	SLC25A33	0.423676
185	ENSG00000116199	4349.45	-0.573747	0.152117	2.4e-05	0.000649416	FAM20B	0.600349
679	ENSG00000151725	955.521	-0.573958	0.238549	0.00192903	0.0200884	CENPU	0.459977
416	ENSG00000138376	493.298	-0.574836	0.254788	0.00281193	0.026714	BARD1	-0.681809
920	ENSG00000093144	2586.69	-0.575755	0.150653	1.92e-05	0.000542006	ECHDC1	1.13583
960	ENSG00000106268	355.343	-0.577745	0.204359	0.00061986	0.0084277	NUDT1	-0.523219
806	ENSG00000213347	632.951	-0.577886	0.226729	0.0013395	0.0152661	MXD3	0.110107
1218	ENSG00000104332	15569	-0.577889	0.158634	3.29e-05	0.000828011	SFRP1	1.3016
411	ENSG00000118246	2359.38	-0.580822	0.178594	0.000160605	0.00290175	FASTKD2	1.22144
554	ENSG00000169251	2540.78	-0.581215	0.204648	0.000588048	0.00808126	NMD3	1.46403
1413	ENSG00000189057	625.482	-0.581392	0.185073	0.000207985	0.00358683	FAM111B	-0.0554611
78	ENSG00000142945	1518.13	-0.581905	0.180026	0.000155471	0.00284425	KIF2C	0.286347
650	ENSG00000151466	538.901	-0.582883	0.221615	0.00106634	0.0128157	SCLT1	1.04879
347	ENSG00000114999	2494.27	-0.583142	0.23018	0.00138391	0.0156592	TTL	0.668217
1039	ENSG00000184408	750.081	-0.583452	0.274041	0.00363775	0.0322632	KCND2	-1.58303
2022	ENSG00000229809	310.972	-0.583608	0.221144	0.00103835	0.012535	ZNF688	0.962754
998	ENSG00000235314	235.536	-0.583728	0.250962	0.00232483	0.0232275	LINC00957	0.637925
1252	ENSG00000155100	1031.27	-0.584354	0.176142	0.000125553	0.0024229	OTUD6B	0.537464
301	ENSG00000115239	1406.56	-0.58449	0.170149	8.28e-05	0.00173908	ASB3	0.642579
2220	ENSG00000170558	15695.2	-0.584952	0.200155	0.000442204	0.00650706	CDH2	0.161131
1880	ENSG00000175344	327.902	-0.585623	0.20197	0.000486411	0.00703661	CHRNA7	2.05095
2508	ENSG00000160179	1228.01	-0.585783	0.243457	0.00188929	0.0198161	ABCG1	0.879208
2490	ENSG00000186654	652.574	-0.586328	0.231849	0.00138097	0.0156353	PRR5	0.541633
117	ENSG00000118733	174.04	-0.586743	0.280121	0.00387044	0.0335114	OLFM3	-0.779596
323	ENSG00000115364	1500.54	-0.587195	0.203659	0.000506988	0.00725204	MRPL19	0.621382
445	ENSG00000070950	520.768	-0.587933	0.190528	0.000269308	0.00438882	RAD18	0.717561
2115	ENSG00000172171	322.449	-0.588047	0.242707	0.00181011	0.01916	TEFM	0.739461
1923	ENSG00000157456	1464.88	-0.588103	0.22993	0.00123702	0.0143659	CCNB2	0.461214
2208	ENSG00000141560	969.872	-0.588348	0.166431	5.7e-05	0.0012954	FN3KRP	0.808206
460	ENSG00000129810	324.823	-0.590489	0.198376	0.000377318	0.00575298	SGO1	0.801498
2182	ENSG00000133193	1099.65	-0.59161	0.234427	0.00136804	0.0155075	FAM104A	0.840397
1464	ENSG00000137691	200.681	-0.591832	0.297904	0.00475492	0.0391996	CFAP300	1.06252
1543	ENSG00000168209	2800.95	-0.592417	0.259424	0.00248271	0.0242425	DDIT4	-0.178671
628	ENSG00000138778	3040.35	-0.59263	0.247543	0.00182226	0.019273	CENPE	0.523207
1974	ENSG00000272888	5222.87	-0.593157	0.213239	0.000684318	0.00908255	CHASERR	-0.569667
2418	ENSG00000182310	150.751	-0.594042	0.295365	0.00451198	0.0377386	SPACA6	0.404929
1832	ENSG00000185650	8549.48	-0.59423	0.18037	0.000136924	0.00257452	ZFP36L1	-0.46892
2127	ENSG00000131747	14026.3	-0.594862	0.161631	3.23e-05	0.000820579	TOP2A	-0.677642
1656	ENSG00000161835	315.837	-0.594963	0.246003	0.00178893	0.0190267	TAMALIN	-0.0777934
1296	ENSG00000168913	1104.49	-0.595141	0.217694	0.000770515	0.00991388	ENHO	0.624534
1468	ENSG00000152404	646.957	-0.595427	0.190035	0.000226282	0.00382882	CWF19L2	-0.167211
37	ENSG00000127423	134.997	-0.596201	0.259721	0.00241432	0.0237878	AUNIP	-0.378593
1674	ENSG00000182199	3087.19	-0.59688	0.154007	1.49e-05	0.000440977	SHMT2	0.807689
254	ENSG00000182118	1683.28	-0.598025	0.209913	0.000541004	0.00760093	FAM89A	0.577335
2361	ENSG00000269416	419.144	-0.59892	0.201717	0.000376676	0.00575298	LINC01224	-0.318127
1701	ENSG00000235162	523.422	-0.59919	0.234794	0.00125198	0.0145041	C12orf75	-0.14011
2326	ENSG00000276043	2023.84	-0.60073	0.157908	1.96e-05	0.000551516	UHRF1	0.203005
676	ENSG00000164104	8898.31	-0.600967	0.232065	0.00107761	0.0129265	HMGB2	0.416399
358	ENSG00000121966	7039.24	-0.601694	0.171325	5.95e-05	0.00134294	CXCR4	-0.0711781
2409	ENSG00000161618	685.078	-0.602028	0.208054	0.000470947	0.00685549	ALDH16A1	-2.44096
890	ENSG00000065615	1373.53	-0.602679	0.192203	0.000219421	0.00373689	CYB5R4	0.501191
144	ENSG00000143443	227.142	-0.603503	0.26118	0.00227032	0.0228272	C1orf56	1.00416
1807	ENSG00000100479	233.503	-0.604712	0.26369	0.00235557	0.0234686	POLE2	0.993199
1867	ENSG00000185559	3064.41	-0.605611	0.267735	0.00250051	0.0243537	DLK1	1.07962
231	ENSG00000153363	460.643	-0.606437	0.240778	0.00133934	0.0152661	LINC00467	0.603863
2183	ENSG00000179604	6714.42	-0.609195	0.173117	5.67e-05	0.0012909	CDC42EP4	-0.471661
1663	ENSG00000123374	1463.79	-0.609301	0.155337	1.05e-05	0.000334621	CDK2	0.502077
2141	ENSG00000173917	5360.44	-0.609449	0.185961	0.000133109	0.00252534	HOXB2	0.776985
126	ENSG00000155380	7472.26	-0.609678	0.204189	0.000339718	0.00529497	SLC16A1	0.510264
757	ENSG00000169567	8363.23	-0.610119	0.274805	0.00279805	0.0266222	HINT1	0.977803
269	ENSG00000162981	2011.93	-0.610534	0.187894	0.000143469	0.00266323	LRATD1	1.37744
1418	ENSG00000204950	611.196	-0.61073	0.314797	0.0048691	0.0398119	LRRC10B	0.509438
1890	ENSG00000104081	2079.93	-0.611295	0.22429	0.000739456	0.00960584	BMF	-0.519977
387	ENSG00000162998	4651.04	-0.611332	0.250695	0.00159362	0.0174371	FRZB	1.54276
24	ENSG00000157191	847.478	-0.612567	0.190124	0.0001601	0.0028954	NECAP2	1.38713
1765	ENSG00000118946	2891.74	-0.613039	0.231326	0.000916764	0.0113431	PCDH17	1.15696
2398	ENSG00000125753	1349.92	-0.61378	0.214445	0.000495994	0.00713246	VASP	0.192718
1614	ENSG00000226711	254.536	-0.615301	0.20866	0.00038446	0.00582468	FAM66C	0.667112
335	ENSG00000115514	1524.81	-0.618297	0.27002	0.0022746	0.0228339	TXNDC9	1.19771
1811	ENSG00000186469	18462	-0.619568	0.146395	3.18e-06	0.000124671	GNG2	1.13313
1785	ENSG00000092036	180.328	-0.620768	0.280449	0.00269968	0.0258811	HAUS4	0.620962
2049	ENSG00000124074	591.992	-0.621575	0.182807	7.48e-05	0.00161193	ENKD1	0.594942
1144	ENSG00000188917	391.014	-0.622638	0.227554	0.000705189	0.00928043	TRMT2B	0.624804
706	ENSG00000152620	1775.65	-0.622784	0.3028	0.00371505	0.0326233	NADK2	0.852753
582	ENSG00000087008	612.772	-0.622867	0.170658	3.35e-05	0.000840194	ACOX3	0.38039
871	ENSG00000112667	481.662	-0.624549	0.222467	0.000571117	0.00793777	DNPH1	0.836591
1945	ENSG00000138629	1108.8	-0.624766	0.159089	1.1e-05	0.000350336	UBL7	0.379653
2313	ENSG00000171700	107.758	-0.62575	0.346613	0.00597136	0.0462072	RGS19	-0.0656314
155	ENSG00000179085	497.701	-0.625893	0.246183	0.00118418	0.0138799	DPM3	1.12651
2171	ENSG00000087995	1264.95	-0.626197	0.172083	3.29e-05	0.000828011	METTL2A	0.0918617
851	ENSG00000030110	536.893	-0.626467	0.201679	0.000225651	0.00382196	BAK1	0.767357
1818	ENSG00000198554	1112.34	-0.627986	0.192865	0.000129192	0.00248083	WDHD1	-2.68346
1941	ENSG00000140463	1526.24	-0.62855	0.225757	0.0005952	0.008145	BBS4	-0.0379652
458	ENSG00000154813	2403.55	-0.62909	0.150805	3.97e-06	0.000149463	DPH3	0.357037
2263	ENSG00000101290	5846.71	-0.629244	0.142971	1.43e-06	6.3e-05	CDS2	0.655469
288	ENSG00000115828	369.125	-0.629306	0.289355	0.00284942	0.0269756	QPCT	0.748711
1539	ENSG00000172731	1110.02	-0.630578	0.245513	0.00109064	0.0130581	LRRC20	1.01581
852	ENSG00000137288	1733.89	-0.631769	0.19496	0.000141666	0.00264532	UQCC2	1.16814
1364	ENSG00000130558	9468.43	-0.632304	0.205644	0.000229805	0.00387156	OLFM1	0.712346
1278	ENSG00000179091	2507.55	-0.632481	0.185002	7.6e-05	0.00162495	CYC1	1.02901
1422	ENSG00000168002	1748.2	-0.633846	0.162504	1.21e-05	0.000373598	POLR2G	0.41417
2051	ENSG00000103061	821.306	-0.634596	0.191281	0.000108985	0.00216067	SLC7A6OS	0.930995
1110	ENSG00000101945	814.027	-0.634756	0.18521	7.38e-05	0.00160085	SUV39H1	0.839139
2170	ENSG00000136492	568.849	-0.636332	0.259962	0.00149634	0.016614	BRIP1	-0.304279
1420	ENSG00000168496	1895.9	-0.638216	0.189407	8.93e-05	0.00184461	FEN1	-0.738865
2343	ENSG00000105520	3984.8	-0.639494	0.159728	7.85e-06	0.00026299	PLPPR2	-0.0330615
1648	ENSG00000135451	597.297	-0.640176	0.170776	2.2e-05	0.000604473	TROAP	0.366944
1557	ENSG00000119969	791.45	-0.641577	0.172555	2.47e-05	0.000659171	HELLS	0.784628
1177	ENSG00000147383	1510.13	-0.643248	0.193131	0.000101368	0.00203735	NSDHL	0.605148
2403	ENSG00000105419	8054.12	-0.645303	0.151765	2.68e-06	0.000107197	MEIS3	0.528081
1145	ENSG00000102384	333.047	-0.648373	0.220658	0.000361897	0.00557645	CENPI	0.198622
1796	ENSG00000100902	1155.68	-0.648552	0.325576	0.00390706	0.0337206	PSMA6	0.59488
2002	ENSG00000175643	399.921	-0.649901	0.193024	8.81e-05	0.00182452	RMI2	0.210874
2137	ENSG00000073670	864.059	-0.650014	0.168973	1.45e-05	0.000431472	ADAM11	0.827766
1986	ENSG00000007520	1811.88	-0.650268	0.179853	3.56e-05	0.000884959	TSR3	0.916972
1751	ENSG00000189403	14646.1	-0.650499	0.148	1.37e-06	6.07e-05	HMGB1	0.142394
392	ENSG00000128694	550.487	-0.651429	0.17664	2.35e-05	0.000639533	OSGEPL1	0.702527
2410	ENSG00000142552	217.137	-0.651467	0.219735	0.000331539	0.00519311	RCN3	-0.370254
1786	ENSG00000100842	2084.73	-0.652136	0.207022	0.000182458	0.00322587	EFS	0.08852
1239	ENSG00000091656	4876.59	-0.652147	0.214657	0.000261307	0.00429163	ZFHX4	1.52287
1194	ENSG00000168490	257.504	-0.652406	0.267682	0.0014423	0.0161518	PHYHIP	0.660461
1698	ENSG00000120860	695.126	-0.653608	0.233879	0.000546325	0.00765865	WASHC3	0.607094
1217	ENSG00000165061	146.146	-0.654175	0.338365	0.00434963	0.0366556	ZMAT4	0.848123
437	ENSG00000130414	2602.48	-0.654439	0.157938	3.98e-06	0.00014955	NDUFA10	0.549687
273	ENSG00000115128	4224.13	-0.654722	0.301047	0.0026366	0.0254307	SF3B6	0.39712
1742	ENSG00000165475	146.821	-0.656101	0.26184	0.00120571	0.0140887	CRYL1	0.857102
103	ENSG00000097046	2038.81	-0.657186	0.154712	2.65e-06	0.000106363	CDC7	0.994882
1099	ENSG00000101868	1569.86	-0.657889	0.185607	4.55e-05	0.00107202	POLA1	0.364031
1219	ENSG00000147536	577.325	-0.658319	0.176157	2.2e-05	0.000604765	GINS4	0.386255
2234	ENSG00000101670	2605.34	-0.658384	0.236518	0.000555661	0.00776655	LIPG	-0.214317
2483	ENSG00000198951	803.989	-0.659148	0.17913	2.74e-05	0.000716811	NAGA	0.701863
278	ENSG00000115163	315.41	-0.65974	0.243306	0.000682158	0.00906022	CENPA	1.03285
2090	ENSG00000178999	724.716	-0.659829	0.169837	1.2e-05	0.000371066	AURKB	-0.461908
2018	ENSG00000149925	871.544	-0.659835	0.169813	1.21e-05	0.000373786	ALDOA	0.154963
1122	ENSG00000130054	1548.11	-0.661119	0.190324	5.8e-05	0.00131518	FAM155B	-0.22308
1784	ENSG00000100439	477.96	-0.661238	0.213815	0.00020989	0.00360331	ABHD4	0.923408
70	ENSG00000066136	1891.72	-0.661528	0.170802	1.27e-05	0.000388633	NFYC	0.57318
1485	ENSG00000064199	1070.52	-0.662729	0.22413	0.000329698	0.0051814	SPA17	0.758496
588	ENSG00000109805	1468.96	-0.662948	0.175329	1.81e-05	0.000518396	NCAPG	0.863028
2015	ENSG00000103495	14425.8	-0.663383	0.142642	4.09e-07	2.19e-05	MAZ	0.97656
2462	ENSG00000100281	1418.42	-0.663612	0.236426	0.000517123	0.00735262	HMGXB4	1.31901
1955	ENSG00000259417	884.601	-0.664503	0.369444	0.00529523	0.0424536	CTXND1	0.47147
2079	ENSG00000074370	372.609	-0.666443	0.243937	0.000635757	0.00860065	ATP2A3	0.244133
2293	ENSG00000101057	1682.5	-0.666454	0.153972	1.71e-06	7.34e-05	MYBL2	-0.245116
350	ENSG00000155438	2394.13	-0.669031	0.180382	2.42e-05	0.000652577	NIFK	0.253825
957	ENSG00000178381	424.933	-0.66966	0.22694	0.000329197	0.00517781	ZFAND2A	0.797196
1068	ENSG00000164900	293.915	-0.669726	0.28707	0.00177565	0.0189262	GBX1	0.977216
2258	ENSG00000088881	382.9	-0.670336	0.225677	0.000310007	0.00494993	EBF4	0.882839
1226	ENSG00000170791	1430.72	-0.670531	0.198606	8.09e-05	0.00170291	CHCHD7	0.621004
1314	ENSG00000123975	1606.93	-0.671183	0.279184	0.00148272	0.0165111	CKS2	0.761505
1804	ENSG00000129534	1237.12	-0.671206	0.187367	3.84e-05	0.000942002	MIS18BP1	0.184786
2246	ENSG00000141668	742.512	-0.6714	0.352125	0.00433487	0.0365475	CBLN2	1.54125
1166	ENSG00000122126	3154.2	-0.672237	0.184806	3.1e-05	0.000796484	OCRL	0.49434
1341	ENSG00000119403	889.562	-0.672775	0.161686	3.72e-06	0.000142016	PHF19	0.342922
2394	ENSG00000167619	860.843	-0.672851	0.219759	0.000232331	0.00390717	TMEM145	0.800931
2247	ENSG00000166342	610.347	-0.673329	0.196846	6.79e-05	0.00149737	NETO1	1.01211
842	ENSG00000204439	984.292	-0.674031	0.206445	0.000117644	0.00229866	C6orf47	0.323125
2481	ENSG00000100162	170.229	-0.674056	0.258979	0.000891188	0.0110759	CENPM	-0.504225
648	ENSG00000142731	1286.06	-0.674324	0.185819	3.19e-05	0.000814651	PLK4	-0.156446
1428	ENSG00000245532	365.514	-0.674645	0.367666	0.0049024	0.0400324	NEAT1	-0.306314
551	ENSG00000283154	89.3866	-0.677846	0.380268	0.0053423	0.0427406	IQCJ-SCHIP1	0.375412
2344	ENSG00000130159	1368.61	-0.678103	0.207188	0.000113748	0.00223638	ECSIT	0.896606
1507	ENSG00000107611	176.144	-0.679061	0.272836	0.00118804	0.0139166	CUBN	-0.0647969
2507	ENSG00000182240	740.117	-0.679789	0.182777	2.23e-05	0.000609506	BACE2	-0.991538
1310	ENSG00000148053	16257.9	-0.680574	0.200246	7.26e-05	0.00158571	NTRK2	2.19813
82	ENSG00000123472	4654.29	-0.680728	0.146277	3.89e-07	2.11e-05	ATPAF1	0.589717
638	ENSG00000164100	336.474	-0.680927	0.386581	0.00545314	0.0433347	NDST3	1.36293
1043	ENSG00000165055	1400.49	-0.680983	0.193765	4.81e-05	0.0011203	METTL2B	0.150307
880	ENSG00000112118	2234.94	-0.681762	0.148818	5.43e-07	2.79e-05	MCM3	0.30183
434	ENSG00000198612	3101.78	-0.682034	0.150186	6.57e-07	3.3e-05	COPS8	0.825082
1212	ENSG00000133878	1356.92	-0.682168	0.191468	4.02e-05	0.000979575	DUSP26	2.35615
1820	ENSG00000126787	2377.81	-0.683506	0.27941	0.00129268	0.0148847	DLGAP5	0.629459
401	ENSG00000163535	1325.89	-0.684715	0.287904	0.00149315	0.0165981	SGO2	0.0148826
688	ENSG00000186493	248.323	-0.684951	0.231497	0.000310732	0.00495733	C5orf38	0.589443
147	ENSG00000178796	194.355	-0.685388	0.321945	0.00271406	0.0259666	RIIAD1	2.00245
2019	ENSG00000102882	1956.74	-0.687822	0.168938	5.31e-06	0.000190978	MAPK3	0.91758
2216	ENSG00000255112	2800.61	-0.688048	0.159479	1.72e-06	7.37e-05	CHMP1B	1.06449
2136	ENSG00000161692	518.958	-0.688428	0.177356	1.16e-05	0.000362896	DBF4B	0.364252
1864	ENSG00000182512	1400.71	-0.688833	0.203145	7.37e-05	0.00160085	GLRX5	1.1392
1358	ENSG00000126878	2693.16	-0.689989	0.191564	3.41e-05	0.000852579	AIF1L	0.184034
1207	ENSG00000171320	401.123	-0.690274	0.197903	5.19e-05	0.00119629	ESCO2	0.0320464
855	ENSG00000007866	1427.32	-0.690963	0.235688	0.000336564	0.00525878	TEAD3	-0.18585
978	ENSG00000106049	608.649	-0.691062	0.202719	6.85e-05	0.00150532	HIBADH	1.07051
2294	ENSG00000124120	927.252	-0.691295	0.217863	0.000153588	0.00281796	TTPAL	1.00431
1224	ENSG00000147509	1328.44	-0.693165	0.200179	5.61e-05	0.00128037	RGS20	0.551998
321	ENSG00000115353	840.081	-0.693285	0.223618	0.000194422	0.00340562	TACR1	2.0359
1320	ENSG00000136936	532.409	-0.693291	0.176718	9.67e-06	0.000314414	XPA	0.640431
2118	ENSG00000176749	7064.14	-0.693796	0.178726	1.12e-05	0.000354849	CDK5R1	1.04138
2441	ENSG00000093009	397.413	-0.693971	0.236767	0.000330768	0.00518961	CDC45	1.86696
1335	ENSG00000119471	1119.27	-0.69437	0.170994	5.45e-06	0.000194527	HSDL2	0.635722
2097	ENSG00000181350	228.354	-0.694733	0.219382	0.000156333	0.00285726	LRRC75A	-0.311937
1526	ENSG00000165443	4004.83	-0.694898	0.234547	0.000291997	0.00470997	PHYHIPL	1.6703
1479	ENSG00000076706	8014.34	-0.69601	0.230915	0.00025243	0.00417479	MCAM	0.350104
2075	ENSG00000132386	97.6659	-0.69777	0.423566	0.00628971	0.0478752	SERPINF1	0.166947
1353	ENSG00000167123	2327.08	-0.697933	0.180392	1.19e-05	0.000370811	CERCAM	-0.128535
2477	ENSG00000100403	7737.06	-0.698451	0.151441	4.11e-07	2.19e-05	ZC3H7B	0.492495
793	ENSG00000211445	340.263	-0.700855	0.192359	2.86e-05	0.000744515	GPX3	0.972293
1295	ENSG00000164978	554.131	-0.701256	0.20732	7.38e-05	0.00160085	NUDT2	0.384808
593	ENSG00000169299	710.436	-0.70128	0.174752	6.55e-06	0.000227033	PGM2	-1.81301
2060	ENSG00000140876	92.3215	-0.702047	0.350176	0.00335765	0.030434	NUDT7	0.864518
1764	ENSG00000123191	494.066	-0.7027	0.186784	1.79e-05	0.000516024	ATP7B	0.743727
1143	ENSG00000102362	149.365	-0.702781	0.260079	0.000634107	0.00858445	SYTL4	-0.0947159
897	ENSG00000146263	441.774	-0.703391	0.214469	0.000104002	0.00207327	MMS22L	0.862086
1575	ENSG00000077150	251.632	-0.704995	0.231356	0.000224131	0.003803	NFKB2	0.132332
250	ENSG00000168159	8940.14	-0.707912	0.143676	8.76e-08	5.76e-06	RNF187	0.324017
2417	ENSG00000167747	1222.07	-0.708536	0.156599	6.75e-07	3.38e-05	C19orf48	0.204288
2390	ENSG00000105323	11134.3	-0.709199	0.173846	4.86e-06	0.000178039	HNRNPUL1	0.87627
1808	ENSG00000197776	56.1944	-0.710589	0.426829	0.00602962	0.0465496	KLHDC1	1.033
1453	ENSG00000149196	1510.91	-0.711035	0.253488	0.000443301	0.00651815	HIKESHI	0.564303
624	ENSG00000164032	12194.5	-0.711356	0.251114	0.000452186	0.00662309	H2AZ1	0.607908
525	ENSG00000172771	91.7317	-0.711884	0.371091	0.00388827	0.0336044	EFCAB12	-0.191675
1088	ENSG00000225882	193.056	-0.712507	0.309515	0.0017318	0.0185726	LINC01456	1.40842
28	ENSG00000053372	1657.15	-0.712608	0.19056	1.9e-05	0.000537455	MRTO4	0.889188
1637	ENSG00000139173	335.79	-0.712833	0.257635	0.000512798	0.00731306	TMEM117	1.2852
846	ENSG00000204308	3901.05	-0.713038	0.194384	2.58e-05	0.000682755	RNF5	1.05935
1403	ENSG00000148948	689.903	-0.714265	0.19361	2.33e-05	0.000633235	LRRC4C	1.54781
909	ENSG00000197498	1033.89	-0.715691	0.17602	5.1e-06	0.00018537	RPF2	0.852709
597	ENSG00000183783	151.641	-0.716341	0.361219	0.00337505	0.0305596	KCTD8	0.952213
1617	ENSG00000212127	44.6956	-0.716623	0.419171	0.00554506	0.0438835	TAS2R14	1.35709
1610	ENSG00000139197	2208.79	-0.718006	0.168149	2.09e-06	8.72e-05	PEX5	1.44921
900	ENSG00000112237	1814.75	-0.718112	0.172346	3.3e-06	0.000127509	CCNC	0.64685
2156	ENSG00000108960	4291.04	-0.718563	0.169685	2.45e-06	0.00010014	MMD	1.00905
1780	ENSG00000224243	57.1232	-0.719269	0.392896	0.00450811	0.0377229	SOX1-OT	-0.137418
10	ENSG00000197921	4575.41	-0.720701	0.206432	4.77e-05	0.00111478	HES5	-0.0470652
20	ENSG00000162496	245.884	-0.720949	0.286935	0.00100874	0.0122792	DHRS3	0.241425
2278	ENSG00000088325	2530.22	-0.721533	0.165883	1.46e-06	6.38e-05	TPX2	0.481304
677	ENSG00000164105	959.967	-0.721533	0.174998	3.95e-06	0.000148962	SAP30	0.913802
513	ENSG00000144847	959.086	-0.721596	0.163236	1.1e-06	5.06e-05	IGSF11	-2.06726
625	ENSG00000138814	1836.83	-0.721666	0.183039	1.04e-05	0.00033249	PPP3CA	1.5067
2172	ENSG00000011028	4171.01	-0.722295	0.161571	8.26e-07	4.02e-05	MRC2	1.10979
697	ENSG00000164237	935.872	-0.722383	0.192673	1.81e-05	0.000519285	CMBL	0.253708
908	ENSG00000155115	1685.46	-0.722434	0.196672	2.44e-05	0.000654522	GTF3C6	1.05431
975	ENSG00000153790	301.966	-0.722913	0.19978	3e-05	0.00077405	C7orf31	0.746919
368	ENSG00000152253	458.819	-0.723376	0.257267	0.000441012	0.00649456	SPC25	0.295294
1246	ENSG00000184672	125.869	-0.728289	0.326959	0.00196499	0.0203844	RALYL	0.445003
504	ENSG00000080224	74.4966	-0.728489	0.334668	0.00223385	0.0225563	EPHA6	1.0688
801	ENSG00000113328	5129.44	-0.729008	0.151138	1.54e-07	9.44e-06	CCNG1	0.497505
2179	ENSG00000234899	76.9638	-0.72954	0.405324	0.0046143	0.0383674	SOX9-AS1	1.10751
1256	ENSG00000156467	9200.18	-0.729541	0.255332	0.000414251	0.00618213	UQCRB	0.902238
1628	ENSG00000121361	258.947	-0.729912	0.223647	0.000104806	0.00208653	KCNJ8	-0.726439
1443	ENSG00000184154	87.1769	-0.731058	0.297664	0.00115416	0.0135953	LRTOMT	0.853124
2309	ENSG00000101210	5038	-0.731166	0.248941	0.000297185	0.00477393	EEF1A2	1.09297
2406	ENSG00000105486	1758.3	-0.732537	0.169126	1.55e-06	6.76e-05	LIG1	0.597701
945	ENSG00000112539	174.282	-0.732878	0.249433	0.000297473	0.00477393	C6orf118	0.667338
2135	ENSG00000180340	5336.05	-0.733351	0.223394	9.74e-05	0.00197639	FZD2	-0.0775629
905	ENSG00000135537	195.101	-0.734661	0.275531	0.000650813	0.00872955	AFG1L	0.721957
1038	ENSG00000105976	834.051	-0.736426	0.181951	5.28e-06	0.000190707	MET	0.323617
176	ENSG00000143228	1663.94	-0.736964	0.309702	0.00134047	0.015268	NUF2	0.239927
1152	ENSG00000123560	16725.4	-0.738086	0.193883	1.43e-05	0.000426902	PLP1	-0.73459
2511	ENSG00000160214	996.594	-0.738225	0.219698	7.35e-05	0.0016003	RRP1	0.981396
922	ENSG00000079819	1226.16	-0.741564	0.204369	2.72e-05	0.000712998	EPB41L2	0.947566
826	ENSG00000172201	5761.09	-0.741587	0.210347	4.02e-05	0.000979896	ID4	0.74313
1156	ENSG00000197565	379.038	-0.741587	0.250916	0.000276895	0.004497	COL4A6	-0.546056
1590	ENSG00000107902	279.335	-0.745393	0.2705	0.0004944	0.00712033	LHPP	0.697901
1816	ENSG00000100526	473.586	-0.746139	0.335665	0.00190453	0.0199319	CDKN3	0.960216
549	ENSG00000197415	1756.6	-0.747118	0.217811	5.64e-05	0.00128575	VEPH1	-0.816247
1007	ENSG00000274523	1310.19	-0.747712	0.170935	1.24e-06	5.6e-05	RCC1L	0.934593
1486	ENSG00000154146	267.424	-0.74846	0.228135	9.49e-05	0.00193168	NRGN	0.742889
2166	ENSG00000108395	3016.82	-0.749748	0.178111	2.56e-06	0.000103189	TRIM37	0.519304
2389	ENSG00000090006	2091.55	-0.749849	0.213927	4.28e-05	0.00102246	LTBP4	-0.43723
1715	ENSG00000176871	2704.38	-0.752325	0.177177	2.18e-06	9.04e-05	WSB2	-1.10182
835	ENSG00000274750	251.457	-0.753687	0.279912	0.000577603	0.00799657	H3C6	0.677885
694	ENSG00000112902	1611.46	-0.756191	0.23623	0.000124904	0.00241484	SEMA5A	0.492293
1984	ENSG00000103260	3235.04	-0.760144	0.19142	6.95e-06	0.000238602	METRN	-0.0712578
939	ENSG00000146425	4573.21	-0.762538	0.2573	0.000255544	0.0042116	DYNLT1	0.59903
1985	ENSG00000005513	515.205	-0.76358	0.277738	0.000484221	0.00701639	SOX8	-0.0186082
1699	ENSG00000075188	483.027	-0.763774	0.24211	0.000140434	0.00262489	NUP37	0.372314
2346	ENSG00000198356	3009.55	-0.763798	0.224357	6.01e-05	0.00135207	GET3	0.732975
1805	ENSG00000165501	512.078	-0.76385	0.191695	6.52e-06	0.00022625	LRR1	0.557345
294	ENSG00000152518	2699.04	-0.764237	0.265262	0.000327877	0.00516705	ZFP36L2	0.464793
1026	ENSG00000106327	35.7194	-0.764457	0.487078	0.00615751	0.0471719	TFR2	0.925367
827	ENSG00000172197	167.249	-0.764536	0.346845	0.00192066	0.0200343	MBOAT1	-0.178642
1469	ENSG00000178202	325.876	-0.765208	0.252099	0.000205937	0.003558	POGLUT3	0.0680453
1119	ENSG00000102316	12824.2	-0.767098	0.140094	4.26e-09	4.16e-07	MAGED2	0.335427
729	ENSG00000145687	2961.75	-0.767271	0.159635	1.54e-07	9.44e-06	SSBP2	1.03436
1354	ENSG00000119333	2270.82	-0.768314	0.198711	1.03e-05	0.000330599	DYNC2I2	1.21027
2357	ENSG00000223802	353.258	-0.769797	0.239219	0.000111086	0.00219542	CERS1	0.958532
1426	ENSG00000213465	1034.33	-0.770489	0.161051	1.73e-07	1.03e-05	ARL2	0.950831
2203	ENSG00000185269	62.0829	-0.771373	0.520445	0.00661092	0.0497802	NOTUM	0.399427
1640	ENSG00000134291	1820.24	-0.771959	0.157128	9.04e-08	5.91e-06	TMEM106C	0.365974
1327	ENSG00000155827	2120.6	-0.772003	0.206992	1.78e-05	0.000513168	RNF20	-0.242208
1449	ENSG00000182704	857.154	-0.772284	0.206843	1.74e-05	0.000505399	TSKU	0.0999975
486	ENSG00000114738	999.509	-0.772361	0.214996	2.97e-05	0.000767368	MAPKAPK3	0.684206
1967	ENSG00000157823	1085.96	-0.772421	0.155285	6.6e-08	4.58e-06	AP3S2	1.09608
227	ENSG00000082497	292.799	-0.772705	0.230301	6.97e-05	0.00152749	SERTAD4	1.70193
1269	ENSG00000129295	196.894	-0.772717	0.242457	0.000124536	0.00241484	LRRC6	0.106969
2122	ENSG00000278535	385.038	-0.774027	0.234885	8.64e-05	0.00180195	DHRS11	0.565173
2180	ENSG00000125398	3256.12	-0.77411	0.235237	8.74e-05	0.00181552	SOX9	-0.0042266
1669	ENSG00000076067	1032.05	-0.774574	0.189676	4.21e-06	0.000156868	RBMS2	0.22981
67	ENSG00000163909	373.883	-0.77475	0.247707	0.000150169	0.00276926	HEYL	0.0146609
2468	ENSG00000100116	369.358	-0.775397	0.210959	2.17e-05	0.000599067	GCAT	-0.0164794
2147	ENSG00000108821	67.4309	-0.775821	0.336536	0.00151113	0.016739	COL1A1	-0.850342
1409	ENSG00000149179	1561.42	-0.777688	0.154457	4.4e-08	3.21e-06	C11orf49	0.834327
1605	ENSG00000111653	2016.36	-0.778148	0.209514	1.86e-05	0.000532252	ING4	0.551459
2316	ENSG00000198858	1696.89	-0.778893	0.177075	1.05e-06	4.89e-05	R3HDM4	0.7899
1904	ENSG00000166710	2287.87	-0.780283	0.235887	8.06e-05	0.00170045	B2M	0.806029
2151	ENSG00000141232	1697.73	-0.780568	0.240485	0.000100204	0.0020161	TOB1	0.778395
236	ENSG00000117697	2392.8	-0.78081	0.20324	1.12e-05	0.000354692	NSL1	1.31152
2416	ENSG00000161677	153.019	-0.782801	0.323164	0.00112041	0.0133135	JOSD2	1.04208
429	ENSG00000232520	48.6479	-0.784443	0.399176	0.00308993	0.0287358	GCSIR	1.24898
991	ENSG00000011426	1551.74	-0.784541	0.172736	5.37e-07	2.77e-05	ANLN	0.642032
735	ENSG00000237187	2165.47	-0.785455	0.178534	1.05e-06	4.89e-05	NR2F1-AS1	0.776828
1670	ENSG00000110958	6988.32	-0.785511	0.142686	3.71e-09	3.74e-07	PTGES3	0.562327
1714	ENSG00000089060	116.984	-0.786016	0.337362	0.00139369	0.015723	SLC8B1	0.541238
2191	ENSG00000176170	147.834	-0.787482	0.279977	0.000390197	0.00588806	SPHK1	-0.000925
449	ENSG00000197548	469.826	-0.787599	0.208652	1.45e-05	0.000430833	ATG7	0.912682
1529	ENSG00000170312	2687.89	-0.787935	0.27616	0.000340551	0.00530358	CDK1	0.436814
2004	ENSG00000103429	1831.93	-0.789383	0.162115	1.07e-07	6.77e-06	BFAR	0.704167
523	ENSG00000114654	480.642	-0.790363	0.295884	0.000572531	0.00794958	EFCC1	-0.264458
404	ENSG00000119013	2132.07	-0.790939	0.290867	0.000497089	0.00714278	NDUFB3	0.82726
2470	ENSG00000168135	293.741	-0.792271	0.270322	0.000269077	0.00438882	KCNJ4	0.550343
99	ENSG00000153904	1254.44	-0.793635	0.240812	8.34e-05	0.00174969	DDAH1	1.19978
531	ENSG00000091527	5243.59	-0.79519	0.200561	6.65e-06	0.000229745	CDV3	0.677402
2132	ENSG00000012048	943.933	-0.797261	0.21944	2.46e-05	0.000659171	BRCA1	0.831983
2482	ENSG00000100167	27812.9	-0.79743	0.146074	4.5e-09	4.33e-07	SEPTIN3	0.472019
279	ENSG00000157851	23104.4	-0.797682	0.18033	8.92e-07	4.27e-05	DPYSL5	0.982114
744	ENSG00000251026	122.29	-0.797821	0.290668	0.000467583	0.00681699	LINC02163	0.0329728
2277	ENSG00000125968	1591.42	-0.79806	0.304578	0.00064403	0.00865695	ID1	0.468478
1020	ENSG00000127922	2159.96	-0.799128	0.231131	4.75e-05	0.00111218	SEM1	0.0866534
2148	ENSG00000167107	833.446	-0.800549	0.249959	0.000113413	0.00223211	ACSF2	0.481792
1887	ENSG00000150667	734.232	-0.800679	0.214644	1.68e-05	0.000490053	FSIP1	1.15284
1680	ENSG00000149948	956.283	-0.801471	0.175602	4.72e-07	2.46e-05	HMGA2	-0.4513
1451	ENSG00000150672	415.91	-0.803546	0.27957	0.000312528	0.00497759	DLG2	-1.2007
58	ENSG00000142694	452.372	-0.804304	0.264924	0.000189781	0.00333811	EVA1B	0.0216643
1861	ENSG00000175785	238.058	-0.804879	0.308011	0.000651782	0.00873636	PRIMA1	0.874782
2117	ENSG00000131242	3914.85	-0.806525	0.156097	2.28e-08	1.81e-06	RAB11FIP4	-0.64821
324	ENSG00000152284	2817.1	-0.807381	0.261329	0.000158933	0.00288254	TCF7L1	0.176089
170	ENSG00000162734	16362	-0.807448	0.161695	5.65e-08	4.01e-06	PEA15	0.510589
724	ENSG00000085365	3639.96	-0.808009	0.233343	4.51e-05	0.00106538	SCAMP1	1.14547
973	ENSG00000164649	1268.68	-0.809123	0.202158	5.56e-06	0.000197798	CDCA7L	0.190816
1221	ENSG00000104738	3472.71	-0.815183	0.157533	2.25e-08	1.8e-06	MCM4	1.23125
2471	ENSG00000100211	1012.22	-0.817998	0.15982	2.91e-08	2.21e-06	CBY1	1.27405
2405	ENSG00000178980	3420	-0.81981	0.166278	7.7e-08	5.19e-06	SELENOW	1.10865
1576	ENSG00000107874	2683.44	-0.820477	0.154547	1.04e-08	8.89e-07	CUEDC2	0.482425
122	ENSG00000134255	660.03	-0.820685	0.25732	0.000113127	0.00223112	CEPT1	0.793738
833	ENSG00000273802	152.808	-0.821001	0.379243	0.00186632	0.0196186	H2BC8	0.858989
383	ENSG00000128655	567.284	-0.822207	0.231139	3.11e-05	0.000797832	PDE11A	1.08124
990	ENSG00000164542	1430.19	-0.823206	0.201418	3.82e-06	0.00014525	KIAA0895	0.958081
406	ENSG00000082146	1146.77	-0.824705	0.159722	2.27e-08	1.81e-06	STRADB	1.37478
1603	ENSG00000010219	608.749	-0.825288	0.173614	1.84e-07	1.08e-05	DYRK4	0.621891
830	ENSG00000112312	1468.31	-0.825305	0.192725	1.65e-06	7.11e-05	GMNN	0.670091
574	ENSG00000114473	536.552	-0.825475	0.206553	5.58e-06	0.000197806	IQCG	0.468273
1556	ENSG00000138180	813.419	-0.826449	0.2139	9.53e-06	0.000311273	CEP55	0.505489
1137	ENSG00000198157	596.957	-0.826476	0.196746	2.35e-06	9.68e-05	HMGN5	-0.0169191
660	ENSG00000164168	1820.77	-0.82723	0.194674	1.89e-06	8.01e-05	TMEM184C	0.768207
1408	ENSG00000110492	6446.47	-0.829337	0.190833	1.22e-06	5.53e-05	MDK	-0.0236846
2339	ENSG00000197256	489.96	-0.830221	0.211104	7.18e-06	0.000244681	KANK2	-0.0187484
51	ENSG00000184007	8665.1	-0.833275	0.164253	3.4e-08	2.53e-06	PTP4A2	-0.242049
1138	ENSG00000131171	8509.08	-0.833293	0.216024	9.23e-06	0.000302099	SH3BGRL	-0.340344
2351	ENSG00000123143	4591.33	-0.834165	0.148026	1.64e-09	1.81e-07	PKN1	-0.454702
1284	ENSG00000106688	530.154	-0.842524	0.230916	2.14e-05	0.00059326	SLC1A1	1.45974
2093	ENSG00000187824	43.8859	-0.844002	0.583771	0.00605804	0.046655	TMEM220	0.322028
111	ENSG00000162627	465.918	-0.84501	0.283266	0.000209779	0.00360331	SNX7	0.506706
428	ENSG00000153823	389.949	-0.847732	0.317706	0.000520295	0.0073811	PID1	1.05245
497	ENSG00000168309	44.7041	-0.848732	0.618574	0.00655035	0.0494223	FAM107A	-0.214047
1429	ENSG00000168056	370.452	-0.848743	0.187905	5.5e-07	2.81e-05	LTBP3	0.219898
979	ENSG00000153814	841.508	-0.849524	0.213084	5.58e-06	0.000197806	JAZF1	0.581706
235	ENSG00000117691	1002.58	-0.851918	0.207726	3.44e-06	0.000132359	NENF	0.333064
2487	ENSG00000100294	644.334	-0.857313	0.235448	2.16e-05	0.000596732	MCAT	0.599246
1165	ENSG00000198918	6165.33	-0.857505	0.324629	0.000546894	0.00766096	RPL39	0.617739
1600	ENSG00000111206	1917.12	-0.857814	0.182621	2.28e-07	1.31e-05	FOXM1	-1.08708
1202	ENSG00000104679	2217.94	-0.860676	0.151223	1.14e-09	1.33e-07	R3HCC1	0.791552
23	ENSG00000185519	158.486	-0.862559	0.324442	0.00052619	0.007448	FAM131C	1.38186
2308	ENSG00000101188	67.5502	-0.863235	0.621444	0.00616111	0.0471804	NTSR1	-0.757179
2297	ENSG00000175063	1994.38	-0.864215	0.182146	1.8e-07	1.06e-05	UBE2C	0.411135
116	ENSG00000170989	1297.02	-0.86509	0.268539	9.48e-05	0.00193168	S1PR1	-0.333095
59	ENSG00000116885	461.083	-0.866102	0.19537	7.89e-07	3.86e-05	OSCP1	0.410548
1342	ENSG00000148180	355.85	-0.868194	0.220929	6.88e-06	0.00023675	GSN	-0.628084
66	ENSG00000090621	3196.78	-0.872746	0.173394	4.15e-08	3.06e-06	PABPC4	0.499607
2128	ENSG00000141753	1740.06	-0.872943	0.201655	1.24e-06	5.59e-05	IGFBP4	0.027151
1894	ENSG00000104147	270.819	-0.873538	0.282456	0.00014294	0.00265654	OIP5	0.496595
2261	ENSG00000101224	4302.55	-0.875608	0.144303	1.16e-10	1.91e-08	CDC25B	0.108568
1542	ENSG00000122863	1331.1	-0.87627	0.264358	6.56e-05	0.00145495	CHST3	0.469953
580	ENSG00000188981	73.3068	-0.87895	0.416661	0.00194879	0.0202608	MSANTD1	0.288176
1125	ENSG00000130055	276.277	-0.880162	0.309985	0.000307534	0.00491458	GDPD2	-0.950171
2251	ENSG00000266256	81.5726	-0.88091	0.415839	0.00190764	0.0199424	LINC00683	-0.261641
305	ENSG00000169764	1796.17	-0.881031	0.157379	1.9e-09	2.05e-07	UGP2	0.65684
444	ENSG00000227110	49.6115	-0.883345	0.405156	0.00168117	0.018166	LMCD1-AS1	-1.23639
15	ENSG00000142657	10903.8	-0.884496	0.146411	1.35e-10	2.12e-08	PGD	1.11022
138	ENSG00000118298	2734.92	-0.884676	0.168798	1.3e-08	1.08e-06	CA14	0.0191564
369	ENSG00000128708	2554	-0.885381	0.271004	7.85e-05	0.00166735	HAT1	0.781781
201	ENSG00000116741	1983.71	-0.885749	0.171975	2.23e-08	1.79e-06	RGS2	1.05376
839	ENSG00000197903	360.238	-0.889893	0.240149	1.62e-05	0.000472372	H2BC12	0.534991
1939	ENSG00000187720	1317.83	-0.890136	0.250852	2.89e-05	0.000750329	THSD4	0.119694
946	ENSG00000272549	48.4775	-0.89077	0.488304	0.00328783	0.0299876	LINC02538	0.108975
894	ENSG00000135336	1488.41	-0.893389	0.25005	2.64e-05	0.000696233	ORC3	0.0955741
799	ENSG00000145861	31.8407	-0.895443	0.505503	0.00360914	0.0320684	C1QTNF2	0.577419
794	ENSG00000155511	1605.81	-0.896074	0.181433	5.36e-08	3.84e-06	GRIA1	1.89728
2181	ENSG00000227036	396.516	-0.902437	0.26639	5.1e-05	0.00117964	LINC00511	0.27626
1097	ENSG00000130066	2225.73	-0.908907	0.171142	9.12e-09	8.08e-07	SAT1	0.502729
1596	ENSG00000165752	1215	-0.910317	0.158245	6.78e-10	8.45e-08	STK32C	0.954172
158	ENSG00000196189	309.538	-0.911003	0.250951	2.08e-05	0.000580161	SEMA4A	0.464388
2153	ENSG00000243678	527.493	-0.912743	0.248098	1.74e-05	0.000505399	NME2	0.781927
1681	ENSG00000155957	270.913	-0.913029	0.21034	1.13e-06	5.21e-05	TMBIM4	0.712661
2469	ENSG00000184381	539.079	-0.913085	0.201381	4.64e-07	2.43e-05	PLA2G6	0.462247
626	ENSG00000138821	140.404	-0.913275	0.2544	2.44e-05	0.000654522	SLC39A8	0.226812
642	ENSG00000164096	2898.84	-0.913341	0.186831	8.25e-08	5.47e-06	C4orf3	0.491828
1644	ENSG00000139537	82.5392	-0.91586	0.298668	0.000148521	0.00274626	CCDC65	0.146364
792	ENSG00000171992	48.9094	-0.916355	0.424957	0.0017002	0.0183402	SYNPO	0.951685
73	ENSG00000171960	767.418	-0.916923	0.174512	1.23e-08	1.04e-06	PPIH	0.570408
2356	ENSG00000241464	68.8529	-0.917988	0.544401	0.00386905	0.0335114	RPL39P38	-0.0854621
166	ENSG00000163568	179.186	-0.91927	0.226962	3.93e-06	0.000148962	AIM2	2.38041
1525	ENSG00000122952	1036.1	-0.919659	0.180041	2.67e-08	2.04e-06	ZWINT	0.26954
208	ENSG00000159173	80.9389	-0.92069	0.341888	0.000448623	0.00657599	TNNI1	1.53591
216	ENSG00000182004	4589.56	-0.921092	0.234458	6.39e-06	0.000222351	SNRPE	0.276084
1012	ENSG00000075213	1146.86	-0.921201	0.184631	4.9e-08	3.53e-06	SEMA3A	-0.075605
30	ENSG00000117245	278.424	-0.9225	0.209423	8.31e-07	4.04e-05	KIF17	0.355797
1101	ENSG00000165164	62.0727	-0.922781	0.40465	0.00126274	0.0145999	CFAP47	0.519423
2213	ENSG00000080986	1230.41	-0.923926	0.251261	1.71e-05	0.000499887	NDC80	0.514841
228	ENSG00000054392	167.826	-0.924391	0.291422	0.00010403	0.00207327	HHAT	-2.16047
2298	ENSG00000149654	344.046	-0.93154	0.230805	4.07e-06	0.000152235	CDH22	0.158811
949	ENSG00000125337	46.4863	-0.93203	0.472028	0.00237298	0.0235118	KIF25	0.672586
2304	ENSG00000022277	2203.04	-0.933147	0.161696	6.45e-10	8.2e-08	RTF2	0.50424
94	ENSG00000177606	11292.5	-0.933747	0.225085	2.51e-06	0.000101777	JUN	0.562666
1824	ENSG00000139970	10700.2	-0.934078	0.15817	2.93e-10	4.17e-08	RTN1	0.657488
199	ENSG00000162670	367.534	-0.936901	0.234469	4.81e-06	0.000177235	BRINP3	1.73096
1935	ENSG00000103591	2417.03	-0.93878	0.166565	1.42e-09	1.6e-07	AAGAB	1.02017
21	ENSG00000142634	1489.4	-0.939197	0.173231	4.78e-09	4.55e-07	EFHD2	0.862349
1250	ENSG00000104325	1125.34	-0.94346	0.19221	7.21e-08	4.92e-06	DECR1	1.31101
119	ENSG00000134222	2055.74	-0.945471	0.197924	1.38e-07	8.6e-06	PSRC1	1.20489
1767	ENSG00000178695	1827.81	-0.950974	0.196138	9.63e-08	6.19e-06	KCTD12	0.78449
1009	ENSG00000186088	49.2132	-0.950983	0.467873	0.00207013	0.0212773	GSAP	-1.35255
339	ENSG00000235597	507.87	-0.9551	0.230441	2.51e-06	0.000101777	LINC01102	0.940354
1657	ENSG00000135476	1000.1	-0.958198	0.161237	2.27e-10	3.36e-08	ESPL1	0.113087
1054	ENSG00000133606	4540.39	-0.958785	0.19506	6.85e-08	4.71e-06	MKRN1	1.06748
2084	ENSG00000132535	8402.83	-0.960525	0.191849	4.26e-08	3.12e-06	DLG4	0.548676
1868	ENSG00000254656	79.3847	-0.962322	0.500511	0.00247865	0.0242222	RTL1	0.99351
1411	ENSG00000025434	174.713	-0.963212	0.276758	3.44e-05	0.00085897	NR1H3	-0.333725
1626	ENSG00000172572	2504.19	-0.96353	0.18038	7.24e-09	6.56e-07	PDE3A	0.731263
1538	ENSG00000099284	7553.01	-0.964766	0.144833	2.22e-12	6.58e-10	MACROH2A2	1.2009
1508	ENSG00000229124	264.824	-0.965504	0.305069	9.95e-05	0.00200773	VIM-AS1	0.986765
732	ENSG00000245526	8758.14	-0.970794	0.168929	5.9e-10	7.6e-08	LINC00461	1.78924
1455	ENSG00000086991	102.039	-0.971374	0.284016	4.22e-05	0.00101381	NOX4	0.714615
2291	ENSG00000101353	128.149	-0.974045	0.261332	1.36e-05	0.000408813	MROH8	0.97835
274	ENSG00000115129	509.594	-0.974765	0.199521	7.89e-08	5.29e-06	TP53I3	-0.0757352
34	ENSG00000189266	3074.86	-0.977162	0.157815	3.58e-11	6.93e-09	PNRC2	0.301149
1005	ENSG00000049540	516.02	-0.97962	0.266173	1.59e-05	0.000466667	ELN	-0.245385
821	ENSG00000224531	1868.19	-0.983219	0.199729	6.41e-08	4.5e-06	SMIM13	0.980215
2372	ENSG00000126259	265.637	-0.984202	0.333724	0.000192774	0.003383	KIRREL2	0.524365
1427	ENSG00000146670	1097.76	-0.98574	0.156973	2.68e-11	5.4e-09	CDCA5	0.536466
738	ENSG00000133302	1316.89	-0.987447	0.278445	2.67e-05	0.000703335	SLF1	-0.0167009
49	ENSG00000121769	84.3223	-0.998197	0.297591	5.19e-05	0.00119629	FABP3	1.13102
2110	ENSG00000179761	215.366	-1.00269	0.267463	1.2e-05	0.000371066	PIPOX	0.772187
2188	ENSG00000108479	311.203	-1.00531	0.299439	5.02e-05	0.001162	GALK1	0.569268
360	ENSG00000150540	185.12	-1.00655	0.282135	2.38e-05	0.000645086	HNMT	0.412452
1236	ENSG00000249395	151.011	-1.01013	0.281372	2.2e-05	0.000604473	CASC9	-0.232896
867	ENSG00000137161	1187.28	-1.01083	0.160016	1.85e-11	3.93e-09	CNPY3	0.785125
512	ENSG00000172020	21030.1	-1.01455	0.161396	3.48e-11	6.79e-09	GAP43	1.43634
557	ENSG00000163584	713.297	-1.02256	0.259252	5.3e-06	0.000190978	RPL22L1	0.9704
1393	ENSG00000121621	779.731	-1.0235	0.274969	1.28e-05	0.000389421	KIF18A	-0.0170201
1240	ENSG00000164751	1216.38	-1.02426	0.155482	2.99e-12	8.72e-10	PEX2	0.747108
1150	ENSG00000158301	1221.76	-1.02531	0.175602	3.96e-10	5.4e-08	GPRASP2	2.04125
420	ENSG00000231672	63.4406	-1.02715	0.409867	0.000653985	0.00875421	DIRC3	1.00954
2270	ENSG00000149474	1004.75	-1.02786	0.169213	9.39e-11	1.59e-08	KAT14	0.62822
1042	ENSG00000179603	135.471	-1.02823	0.256885	4.29e-06	0.000158978	GRM8	0.875918
829	ENSG00000152954	718.355	-1.02893	0.235568	8.71e-07	4.18e-05	NRSN1	0.940492
2259	ENSG00000125877	984.053	-1.03229	0.157217	3.97e-12	1.11e-09	ITPA	-0.232018
2021	ENSG00000169957	3149.48	-1.03897	0.161393	9.21e-12	2.1e-09	ZNF768	0.589745
1916	ENSG00000137766	45.9779	-1.03958	0.51387	0.00187714	0.0197214	UNC13C	0.544752
1073	ENSG00000146918	827.651	-1.04446	0.173648	1.34e-10	2.12e-08	NCAPG2	0.467462
841	ENSG00000241370	207.162	-1.04608	0.25019	1.97e-06	8.33e-05	RPP21	0.819702
1541	ENSG00000107736	360.518	-1.04763	0.296582	2.57e-05	0.000679104	CDH23	0.980437
2371	ENSG00000105672	45.3103	-1.04775	0.481179	0.00138524	0.0156649	ETV2	-0.205848
514	ENSG00000138495	965.152	-1.04887	0.32235	6.78e-05	0.00149495	COX17	0.367118
637	ENSG00000138653	322.276	-1.04996	0.207981	3.22e-08	2.41e-06	NDST4	0.36716
1129	ENSG00000125931	57.574	-1.05545	0.45967	0.00102709	0.0124471	CITED1	0.300232
1379	ENSG00000189431	1340.31	-1.05779	0.247828	1.32e-06	5.88e-05	RASSF10	0.407865
1943	ENSG00000140481	117.33	-1.06438	0.44459	0.000809731	0.0102586	CCDC33	1.03313
664	ENSG00000145428	649.27	-1.06676	0.233542	3.34e-07	1.84e-05	RNF175	1.14128
2463	ENSG00000100297	1769.9	-1.07116	0.163607	4.34e-12	1.19e-09	MCM5	0.607262
1509	ENSG00000026025	71786.3	-1.07125	0.198656	4.89e-09	4.64e-07	VIM	-0.291516
2287	ENSG00000149636	453.737	-1.07217	0.188508	9.27e-10	1.11e-07	DSN1	0.727017
564	ENSG00000163923	589.062	-1.07272	0.293623	1.6e-05	0.000469297	RPL39L	0.370607
2085	ENSG00000132507	6156.3	-1.07331	0.146515	1.71e-14	8.11e-12	EIF5A	0.716619
1205	ENSG00000120885	4641.65	-1.07361	0.181758	2.51e-10	3.69e-08	CLU	0.993168
1745	ENSG00000165487	1662.09	-1.07949	0.177657	8.79e-11	1.52e-08	MICU2	1.14155
681	ENSG00000154553	777.893	-1.07962	0.191795	1.29e-09	1.48e-07	PDLIM3	-0.689738
1086	ENSG00000087842	239.824	-1.07983	0.262466	2.53e-06	0.000102377	PIR	0.753921
89	ENSG00000174348	445.688	-1.08282	0.398817	0.000342342	0.00531402	PODN	0.823815
565	ENSG00000157005	556.259	-1.08381	0.228287	1.4e-07	8.67e-06	SST	0.447528
2071	ENSG00000167513	619.907	-1.09171	0.169283	7.08e-12	1.77e-09	CDT1	0.329443
2374	ENSG00000105254	5140.8	-1.09737	0.169378	6.6e-12	1.67e-09	TBCB	0.65331
1013	ENSG00000198822	155.524	-1.09842	0.320477	3.57e-05	0.000886962	GRM3	0.92627
639	ENSG00000164099	531.924	-1.10299	0.183049	1.18e-10	1.93e-08	PRSS12	1.26731
700	ENSG00000249937	106.257	-1.10416	0.282147	5.77e-06	0.000203306	LINC02223	2.98981
1380	ENSG00000133818	974.584	-1.10468	0.196898	1.43e-09	1.6e-07	RRAS2	1.49812
2434	ENSG00000152475	179.433	-1.10505	0.317231	2.95e-05	0.000764685	ZNF837	0.965495
1788	ENSG00000100897	2302.94	-1.11065	0.153846	3.8e-14	1.6e-11	DCAF11	1.33687
83	ENSG00000269113	43.6094	-1.11321	0.450932	0.000661751	0.00884497	TRABD2B	-0.497079
1874	ENSG00000182809	4779.51	-1.11482	0.163069	4.78e-13	1.68e-10	CRIP2	0.650717
407	ENSG00000138395	20.3261	-1.11602	0.673393	0.0034078	0.0307288	CDK15	-0.702219
930	ENSG00000009844	3789.57	-1.11604	0.169969	3.61e-12	1.02e-09	VTA1	0.122977
969	ENSG00000173452	1223.8	-1.11852	0.183712	7.82e-11	1.39e-08	TMEM196	2.34957
11	ENSG00000157873	38.9361	-1.1186	0.466842	0.000780425	0.00998744	TNFRSF14	0.715572
2163	ENSG00000136450	3591.04	-1.12209	0.208399	4.96e-09	4.66e-07	SRSF1	0.830904
1096	ENSG00000165186	163.108	-1.12497	0.352721	7.89e-05	0.00167076	PTCHD1	1.79641
2189	ENSG00000129654	662.926	-1.12498	0.212128	7.73e-09	6.91e-07	FOXJ1	-0.172562
1566	ENSG00000138131	66.0332	-1.12626	0.552292	0.00166945	0.01806	LOXL4	0.419465
2362	ENSG00000261824	1028.83	-1.12997	0.175803	9.08e-12	2.1e-09	LINC00662	0.775241
1064	ENSG00000106538	496.056	-1.13532	0.279928	3.08e-06	0.000121237	RARRES2	0.0978029
325	ENSG00000042493	78.7691	-1.13866	0.412798	0.00029741	0.00477393	CAPG	0.555924
340	ENSG00000229743	184.168	-1.14471	0.255164	4.64e-07	2.43e-05	LINC01159	-0.00142498
2302	ENSG00000101134	2233.52	-1.15469	0.192541	1.36e-10	2.12e-08	DOK5	0.970894
888	ENSG00000112773	2073.58	-1.15915	0.148718	4.59e-16	3.35e-13	TENT5A	1.29643
1569	ENSG00000235823	630.629	-1.16071	0.217477	6.11e-09	5.68e-07	OLMALINC	-0.732013
2178	ENSG00000186665	433.895	-1.16466	0.200783	4.4e-10	5.88e-08	C17orf58	-0.165161
2407	ENSG00000105516	208.803	-1.16469	0.256708	3.59e-07	1.95e-05	DBP	-0.270067
1615	ENSG00000226091	37.0976	-1.1647	0.543657	0.00135146	0.015347	LINC00937	0.851853
1227	ENSG00000181195	229.44	-1.16839	0.306488	8.03e-06	0.000268016	PENK	0.23508
2440	ENSG00000100075	2488.48	-1.16852	0.171668	6.91e-13	2.34e-10	SLC25A1	0.751243
1736	ENSG00000176894	315.231	-1.17441	0.211805	1.96e-09	2.08e-07	PXMP2	0.607195
322	ENSG00000115363	379.086	-1.17574	0.217152	4.03e-09	3.96e-07	EVA1A	0.811288
1965	ENSG00000255571	1797.65	-1.17846	0.321396	1.4e-05	0.000420202	MIR9-3HG	0.929229
927	ENSG00000135525	1627.73	-1.19034	0.209444	8.59e-10	1.04e-07	MAP7	-0.819845
1713	ENSG00000166578	28.9738	-1.19487	0.513478	0.00089731	0.0111373	IQCD	0.783138
2104	ENSG00000232859	115.403	-1.19936	0.305465	5.36e-06	0.000191979	LYRM9	0.613611
1308	ENSG00000135069	4916.47	-1.20195	0.274901	7.34e-07	3.64e-05	PSAT1	0.46941
1391	ENSG00000198168	2480.88	-1.20377	0.220492	3.16e-09	3.26e-07	SVIP	0.52656
33	ENSG00000117318	201.772	-1.20408	0.432205	0.000254405	0.00420379	ID3	-0.0120189
64	ENSG00000185668	423.318	-1.20425	0.205853	3.25e-10	4.56e-08	POU3F1	0.342959
1355	ENSG00000160447	387.339	-1.20846	0.217717	1.85e-09	2.01e-07	PKN3	-0.651794
690	ENSG00000145536	49.2277	-1.21183	0.37217	6.22e-05	0.00139472	ADAMTS16	2.07627
469	ENSG00000144681	363.805	-1.21223	0.290481	1.78e-06	7.6e-05	STAC	0.453439
1390	ENSG00000091664	1451	-1.22718	0.176425	2.34e-13	8.71e-11	SLC17A6	3.01119
1436	ENSG00000172531	3373.72	-1.23258	0.146212	2.32e-18	3.67e-15	PPP1CA	0.518086
157	ENSG00000160752	9061.77	-1.23455	0.148212	5.67e-18	7.68e-15	FDPS	0.419046
619	ENSG00000182168	443.253	-1.23516	0.397297	9.38e-05	0.00191559	UNC5C	1.507
351	ENSG00000144230	469.299	-1.24551	0.240174	1.34e-08	1.11e-06	GPR17	0.261775
1954	ENSG00000103876	281.191	-1.25034	0.212919	2.8e-10	4.05e-08	FAH	-0.243626
2195	ENSG00000167900	357.931	-1.26016	0.193046	4.42e-12	1.2e-09	TK1	-0.297777
2338	ENSG00000161888	359.505	-1.26374	0.209297	9.99e-11	1.68e-08	SPC24	0.365676
1366	ENSG00000260220	161.714	-1.26391	0.339725	1.1e-05	0.000348253	CCDC187	0.746088
1934	ENSG00000137834	137.806	-1.26426	0.304786	1.94e-06	8.23e-05	SMAD6	-0.012243
536	ENSG00000158258	2588.94	-1.27296	0.25666	4.2e-08	3.09e-06	CLSTN2	1.43885
1374	ENSG00000175356	936.925	-1.2742	0.352662	1.58e-05	0.000465371	SCUBE2	0.657968
1488	ENSG00000120457	113.605	-1.28299	0.276615	2.12e-07	1.23e-05	KCNJ5	1.82123
766	ENSG00000213585	5301.16	-1.29125	0.188649	4.9e-13	1.69e-10	VDAC1	1.1185
1392	ENSG00000254560	82.4425	-1.29349	0.333217	5.9e-06	0.000207375	BBOX1-AS1	1.19662
1178	ENSG00000147394	192.432	-1.30815	0.303336	9.26e-07	4.41e-05	ZNF185	0.573256
652	ENSG00000109390	674.357	-1.30973	0.193233	7.7e-13	2.51e-10	NDUFC1	0.563644
2488	ENSG00000186732	47.1493	-1.32377	0.422694	8.67e-05	0.00180289	MPPED1	-0.572661
1671	ENSG00000166863	28.69	-1.32785	0.850793	0.00319229	0.0294134	TAC3	3.32051
1200	ENSG00000008853	4997.67	-1.33193	0.23344	6.97e-10	8.64e-08	RHOBTB2	0.808244
292	ENSG00000152154	757.564	-1.3354	0.266737	3.23e-08	2.41e-06	TMEM178A	1.81681
2401	ENSG00000182013	4127.69	-1.35358	0.177554	1.56e-15	9.56e-13	PNMA8A	0.498107
217	ENSG00000143845	1780.06	-1.35754	0.161491	2.63e-18	3.83e-15	ETNK2	0.516588
1028	ENSG00000128606	370.948	-1.36344	0.240327	8.4e-10	1.02e-07	LRRC17	-2.59021
2274	ENSG00000101463	503.001	-1.36385	0.35618	6.64e-06	0.000229705	SYNDIG1	0.122865
1892	ENSG00000230778	16.37	-1.37597	0.96464	0.00388118	0.0335584	ANKRD63	1.23874
1512	ENSG00000151023	663.761	-1.38055	0.169809	2.73e-17	3.05e-14	ENKUR	1.20809
1347	ENSG00000224020	80.7494	-1.39396	0.330639	1.38e-06	6.09e-05	MIR181A2HG	0.0409009
2066	ENSG00000131153	655.732	-1.39927	0.170084	1.2e-17	1.42e-14	GINS2	0.107475
2140	ENSG00000141294	26.7731	-1.40767	0.530756	0.000350325	0.00542904	LRRC46	0.880926
1803	ENSG00000251363	109.37	-1.40802	0.269212	1.01e-08	8.78e-07	LINC02315	0.422278
1560	ENSG00000095587	158.474	-1.41552	0.29441	8.46e-08	5.59e-06	TLL2	0.776459
1589	ENSG00000188816	21.7047	-1.41682	0.629529	0.000962659	0.0118455	HMX2	1.0893
2065	ENSG00000103175	37.395	-1.4196	0.466811	0.000113321	0.00223211	WFDC1	0.163706
1103	ENSG00000069509	1758.5	-1.42416	0.212487	1.23e-12	3.9e-10	FUNDC1	0.306982
631	ENSG00000138794	224.603	-1.43977	0.217523	2.19e-12	6.58e-10	CASP6	0.260246
750	ENSG00000145781	646.261	-1.44813	0.279184	1.2e-08	1.01e-06	COMMD10	0.764926
2072	ENSG00000129910	46.5702	-1.48827	0.40497	1.2e-05	0.000371066	CDH15	0.68447
1237	ENSG00000253661	615.265	-1.51227	0.211774	5.53e-14	2.18e-11	ZFHX4-AS1	1.22317
1481	ENSG00000036672	219.952	-1.51408	0.231001	3.32e-12	9.54e-10	USP2	0.94652
2150	ENSG00000006283	549.527	-1.53458	0.250432	5.12e-11	9.41e-09	CACNA1G	0.68767
435	ENSG00000132329	133.747	-1.54952	0.455419	3.03e-05	0.000781186	RAMP1	0.419162
859	ENSG00000124767	5556.98	-1.60964	0.145425	1.07e-29	5.05e-26	GLO1	0.848324
276	ENSG00000115138	601.808	-1.61849	0.268405	8.99e-11	1.53e-08	POMC	-0.644397
1345	ENSG00000136931	51.6861	-1.63175	0.448638	1.29e-05	0.000393686	NR5A1	1.79113
1761	ENSG00000102468	13.3595	-1.64527	1.0212	0.00282134	0.0267632	HTR2A	0.00921315
832	ENSG00000187837	204.208	-1.6539	0.242018	4.62e-13	1.65e-10	H1-2	0.28006
791	ENSG00000113721	152.62	-1.65752	0.356692	1.72e-07	1.03e-05	PDGFRB	0.229866
356	ENSG00000152127	4134.51	-1.66703	0.163566	1.23e-25	3.34e-22	MGAT5	1.73468
1	ENSG00000187634	165.734	-1.66989	0.286412	3.08e-10	4.36e-08	SAMD11	1.69393
1827	ENSG00000179841	152.459	-1.67194	0.332149	2.5e-08	1.94e-06	AKAP5	1.04593
2451	ENSG00000226741	183.139	-1.675	0.29937	1.21e-09	1.39e-07	LINC02554	0.359406
921	ENSG00000164483	76.6199	-1.70236	0.373282	2.66e-07	1.51e-05	SAMD3	1.7431
1748	ENSG00000122026	9075	-1.82639	0.234473	3.32e-16	2.65e-13	RPL21	0.750288
1536	ENSG00000122859	121.896	-1.83936	0.286497	7.47e-12	1.84e-09	NEUROG3	-0.119513
585	ENSG00000002587	247.393	-1.85926	0.368821	2.25e-08	1.8e-06	HS3ST1	1.12467
1675	ENSG00000111087	31.1449	-1.96789	0.572292	2.69e-05	0.000706183	GLI1	-0.728427
164	ENSG00000027644	78.0397	-2.08613	0.356785	2.6e-10	3.79e-08	INSRR	1.40267
160	ENSG00000125462	205.311	-2.10397	0.288437	1.57e-14	7.65e-12	MIR9-1HG	1.82653
1950	ENSG00000103740	82.2313	-2.13023	0.350956	6.81e-11	1.23e-08	ACSBG1	-0.651035
2460	ENSG00000100078	77.4292	-2.39182	0.353896	7.12e-13	2.37e-10	PLA2G3	-1.2136
1480	ENSG00000223953	28.5878	-2.9539	0.607926	6.85e-08	4.71e-06	C1QTNF5	0.037601
