# Supplementary material for: ZFHX4 is necessary for dopaminergic neuron differentiation and controls cell cycle by regulating LIN28A
Source: Stem Cell Reports. 2026 May 28;21(6):102930. doi: 10.1016/j.stemcr.2026.102930 (PMC13261933; doi:10.1016/j.stemcr.2026.102930)
Supplement: Table S7. List of oligonucleotides used in this study [file mmc8.xlsx]

## Sheet: Sheet1
Reagent or Resource	Source	Identifier
Scramble shRNA (shScramble)	GeneCopoeia	Cat# CSHCTR001-LVRU6GP; targeting sequence: GCTTCGCGCCGTAGTCTTA
shRNA targeting ZFHX4-b (shZFHX4-b)	GeneCopoeia	Cat# HSH112197-LVRU6GP-b; targeting sequence: GCAGGTCTCGAGGATTCAAAG
shRNA targeting ZFHX4-c(shZFHX4-c)	GeneCopoeia	Cat# HSH112197-LVRU6GP-c; targeting sequence: GCTTGCCACCAAGCCCTTTAA
hACTB_Forward	Eurogentec	Sequence: AAACTGGAACGGTGAAGGTG
hACTB_Reverse	Eurogentec	Sequence: AGAGAAGTGGGGTGGCTTTT
hTH_Forward	Eurogentec	Sequence: TGTCCACGCTGTACTGGTTCAC
hTH_Reverse	Eurogentec	Sequence: CGGCACCATAGGCCTTCA
hZFHX4_Forward	Eurogentec	Sequence: GGGCAGAGAGCGAAACTATG
hZFHX4_Reverse	Eurogentec	Sequence: AAGGTAAGGTCCGCTTTGGT
hLIN28A_Forward	Eurogentec	Sequence: GCGGGCATCTGTAAGTGGTT
hLIN28A_Reverse	Eurogentec	Sequence: TGTGCAGCTTACTCTGGTGC
pLV hU6-gRNA-hUbC-dCas9-VP64-T2A-GFP	Addgene	Addgene: 66707
